# Supplementary material for: Molecular Characterization of Extracellular Vesicles From Human B Cell Lymphomas: Methodological Comparison to Vesicles From Patient Serum
Source: J Extracell Biol. 2026 Feb 22;5(2):e70107. doi: 10.1002/jex2.70107 (PMC12927977; doi:10.1002/jex2.70107)
Supplement: Supplementary file 1 — Supplementary Material: jex270107‐sup‐0001‐SuppMat.xlsx [file JEX2-5-e70107-s005.xlsx]

## Sheet: 250307_Hamalisto_Report
PG.ProteinGroups	PG.Genes	PG.ProteinDescriptions	[1] 250306_OCI_LY7.raw.PG.Quantity	[2] 250306_Riva.raw.PG.Quantity	[3] 250306_SUDHL_4.raw.PG.Quantity	[4] 250306_U_2932.raw.PG.Quantity	[1] 250306_OCI_LY7.raw.PG.NrOfModifiedSequencesIdentified	[2] 250306_Riva.raw.PG.NrOfModifiedSequencesIdentified	[3] 250306_SUDHL_4.raw.PG.NrOfModifiedSequencesIdentified	[4] 250306_U_2932.raw.PG.NrOfModifiedSequencesIdentified
A0A075B6H7	IGKV3-7	Probable non-functional immunoglobulin kappa variable 3-7	787.103	NaN	2.07676	355227	2	0	1	1
A0A075B6K5;P80748	IGLV3-9;IGLV3-21	Immunoglobulin lambda variable 3-9;Immunoglobulin lambda variable 3-21	122.231	NaN	NaN	NaN	1	0	0	0
A0A096LNW5;B4DH59;P0DPK3;P0DPK4;Q04721;Q7Z3S9	NOTCH2NLR;NBPF26;NOTCH2NLB;NOTCH2NLC;NOTCH2;NOTCH2NLA	Notch homolog 2 N-terminal-like protein R;NBPF family member NBPF26;Notch homolog 2 N-terminal-like protein B;Notch homolog 2 N-terminal-like protein C;Neurogenic locus notch homolog protein 2;Notch homolog 2 N-terminal-like protein A	2007.27	184.001	162.913	361.246	1	1	1	1
A0A0C4DH34	IGHV4-28	Immunoglobulin heavy variable 4-28	NaN	NaN	NaN	10949.6	0	0	0	1
A0A0C4DH41;P01824;P01825;P06331;P0DP06;P0DP08	IGHV4-61;IGHV4-39;IGHV4-59;IGHV4-34;IGHV4-30-4;IGHV4-38-2	Immunoglobulin heavy variable 4-61;Immunoglobulin heavy variable 4-39;Immunoglobulin heavy variable 4-59;Immunoglobulin heavy variable 4-34;Immunoglobulin heavy variable 4-30-4;Immunoglobulin heavy variable 4-38-2	109.346	NaN	NaN	NaN	1	0	0	0
A0A2R8Y4L2;P09651	HNRNPA1L3;HNRNPA1	Heterogeneous nuclear ribonucleoprotein A1-like 3;Heterogeneous nuclear ribonucleoprotein A1	21574	9950.54	16797.8	21793.6	11	7	9	9
A0A804HLA8;P63218	GNG5B;GNG5	Guanine nucleotide-binding protein G(I)/G(S)/G(O) subunit gamma-5B;Guanine nucleotide-binding protein G(I)/G(S)/G(O) subunit gamma-5	NaN	NaN	NaN	35385.6	0	0	0	1
A0AVT1	UBA6	Ubiquitin-like modifier-activating enzyme 6	15255.1	6048.9	9869.77	7586.45	5	3	4	5
A1L4H1	SSC5D	Soluble scavenger receptor cysteine-rich domain-containing protein SSC5D	7607.42	13783.5	6323.55	3986.95	2	2	2	1
A2A2Y4	FRMD3	FERM domain-containing protein 3	6132.51	5381.72	5539.84	2586.37	1	1	1	1
A2RUC4	TYW5	tRNA wybutosine-synthesizing protein 5	4403.67	NaN	1767.33	2985.58	1	0	1	1
A3KN83;Q9Y2G9	SBNO1;SBNO2	Protein strawberry notch homolog 1;Protein strawberry notch homolog 2	414.848	NaN	NaN	NaN	1	0	0	0
A5YKK6	CNOT1	CCR4-NOT transcription complex subunit 1	1368.97	1347.29	1115.37	1869.45	6	3	3	5
A6NFQ2	TCAF2	TRPM8 channel-associated factor 2	NaN	NaN	NaN	17523.8	0	0	0	1
A6NHQ2;P22087	FBLL1;FBL	rRNA/tRNA 2'-O-methyltransferase fibrillarin-like protein 1;rRNA 2'-O-methyltransferase fibrillarin	3697.39	NaN	940.474	NaN	1	1	1	1
A6NHR9	SMCHD1	Structural maintenance of chromosomes flexible hinge domain-containing protein 1	1408.26	NaN	NaN	NaN	1	0	0	0
A6NIH7	UNC119B	Protein unc-119 homolog B	7308.93	2941.71	9254.7	5802.41	2	1	3	2
A6NKT7;P0DJD0;P0DJD1;Q7Z3J3	RGPD3;RGPD1;RGPD2;RGPD4	RanBP2-like and GRIP domain-containing protein 3;RANBP2-like and GRIP domain-containing protein 1;RANBP2-like and GRIP domain-containing protein 2;RanBP2-like and GRIP domain-containing protein 4	756.997	NaN	NaN	NaN	1	0	0	0
A6NMZ7	COL6A6	Collagen alpha-6(VI) chain	618.386	710.063	423.817	245.75	2	2	2	1
A7E2F4;A8MQT2	GOLGA8A;GOLGA8B	Golgin subfamily A member 8A;Golgin subfamily A member 8B	262.829	NaN	NaN	NaN	1	1	1	1
A8K2U0	A2ML1	Alpha-2-macroglobulin-like protein 1	1837.7	3970.35	2278.08	1561.79	5	4	6	6
A9UHW6	MIF4GD	MIF4G domain-containing protein	1330.62	NaN	NaN	365.093	1	0	0	1
B0I1T2	MYO1G	Unconventional myosin-Ig	7860.59	8860.03	8658.58	32896.5	15	5	15	21
B5ME19;Q99613	EIF3CL;EIF3C	Eukaryotic translation initiation factor 3 subunit C-like protein;Eukaryotic translation initiation factor 3 subunit C	3809.33	1154.82	2318.83	747.671	7	2	5	6
B9A064;P0CF74;P0CG04;P0DOX8;P0DOY2;P0DOY3	IGLL5;IGLC6;IGLC1;;IGLC2;IGLC3	Immunoglobulin lambda-like polypeptide 5;Immunoglobulin lambda constant 6;Immunoglobulin lambda constant 1;Immunoglobulin lambda-1 light chain;Immunoglobulin lambda constant 2;Immunoglobulin lambda constant 3	16762.9	3261.56	NaN	1727.04	2	1	0	1
C9J798;O43374	RASA4B;RASA4	Ras GTPase-activating protein 4B;Ras GTPase-activating protein 4	NaN	5946.44	2563.13	1523.76	0	3	3	3
Cont_A0A3Q1M032		Uncharacterized protein	125594	104613	74316.7	40313.8	14	12	14	12
Cont_A0A3Q1M3L6		Uncharacterized protein	56624.3	155939	32297.2	38526.3	8	8	7	7
Cont_A0A3Q1MJB2	FBLN1	Fibulin-1	88782.8	113494	63112.9	41760.4	25	14	15	14
Cont_A2I7N1	SERPINA3-5	Serpin A3-5	55418	7923.12	16003.1	3001.87	16	10	9	10
Cont_A2I7N2	SERPINA3-6	Serpin A3-6	20042.2	8938.81	25363.4	7816.81	5	3	4	3
Cont_A2I7N3	SERPINA3-7	Serpin A3-7	233558	117838	83771.6	45069.7	13	8	9	9
Cont_A5PJ69	SERPINA10	SERPINA10 protein	41800	28552.5	17224.7	12581.4	8	8	8	7
Cont_A6QPQ2	SERPINA3-8	Serpin A3-8	111897	39964.4	36213	20217.5	7	7	5	5
Cont_A7E3W2	LGALS3BP	Galectin-3-binding protein	196662	168414	138282	70415.9	20	15	19	13
Cont_E1BCW0	HGFAC	HGF activator	50022.1	3674.26	3137.75	1823.76	8	3	4	6
Cont_E1BF81	SERPINA6	Corticosteroid-binding globulin	34881.1	20054.2	15550	3522.47	4	2	3	3
Cont_E1BJK2	TUBB1	Tubulin beta chain	54520.8	40644.1	44654.8	15826.8	16	11	13	13
Cont_G3MYZ3	AFM	Afamin	16805.8	8084.93	6807.46	3035.46	15	6	8	8
Cont_G3N188		Ig-like domain-containing protein	23639.2	61249.7	25630.3	18695	2	2	2	2
Cont_G5E513		Uncharacterized protein	62773.8	99589.4	101465	48003.4	4	5	5	5
Cont_O02659	MBL	Mannose-binding protein C	84915.4	56704	23882.2	20727.8	8	6	6	7
Cont_O43790;O43790	KRT86	Keratin, type II cuticular Hb6;Keratin, type II cuticular Hb6	1279.37	9550.47	9227.75	251.121	4	4	7	1
Cont_O46375	TTR	Transthyretin	733139	589672	295955	247981	7	5	6	7
Cont_P00366;P00367;P49448	GLUD1;GLUD1;GLUD2	Glutamate dehydrogenase 1, mitochondrial;Glutamate dehydrogenase 1, mitochondrial;Glutamate dehydrogenase 2, mitochondrial	NaN	24575.7	11916.6	4581.87	0	1	1	1
Cont_P00735	F2	Prothrombin	102864	47975	50723.6	27797.3	35	17	25	25
Cont_P00741	F9	Coagulation factor IX	6364.97	4404.4	9977.17	5258.86	6	3	3	3
Cont_P00743	F10	Coagulation factor X	27867.8	23613.3	15053.9	9459.77	3	3	3	3
Cont_P00745	PROC	Vitamin K-dependent protein C (Fragment)	4057.25	657.693	429.662	NaN	4	1	4	2
Cont_P00761		Trypsin	2526148	6.29702e+06	7.80775e+06	5090732	12	14	14	14
Cont_P00883	ALDOA	Fructose-bisphosphate aldolase A	1691.95	420.056	613.841	NaN	1	1	1	0
Cont_P00921	CA2	Carbonic anhydrase 2	954.264	NaN	1385.09	NaN	2	1	2	1
Cont_P00978	AMBP	Protein AMBP	84207.7	29769.8	66331.3	46393.1	15	8	12	9
Cont_P01017	AGT	Angiotensinogen	482301	207069	170277	95227.9	22	14	19	13
Cont_P01030	C4	Complement C4 (Fragments)	255696	382130	133203	77131.1	28	17	21	18
Cont_P01035	CST3	Cystatin-C	35746.8	16336.7	23399	9433.79	4	3	3	3
Cont_P01044	KNG1	Kininogen-1	1152714	342359	521722	98340.4	16	9	9	8
Cont_P01045	KNG2	Kininogen-2	7997.46	4156.12	7422.29	640.972	5	3	4	4
Cont_P01267	TG	Thyroglobulin	262915	152257	122147	74624	37	27	29	30
Cont_P01966	HBA	Hemoglobin subunit alpha	319719	70312	157898	64002.4	14	10	10	10
Cont_P02070	HBB	Hemoglobin subunit beta	5434.92	6679.66	1355.44	967.857	4	1	1	1
Cont_P02081		Hemoglobin fetal subunit beta	1.42769e+06	727849	1.08156e+06	651185	26	20	23	19
Cont_P02453	COL1A1	Collagen alpha-1(I) chain	28853.9	23981	32207.9	10618.9	9	4	6	7
Cont_P02465	COL1A2	Collagen alpha-2(I) chain	128420	37133.1	16587.4	13679	12	7	7	7
Cont_P02533;P02533	KRT14	Keratin, type I cytoskeletal 14;Keratin, type I cytoskeletal 14	41772.4	109320	55820.6	88153.3	42	37	44	42
Cont_P02535	Krt10	Keratin, type I cytoskeletal 10	176.778	82721.7	72790.5	234740	1	1	1	1
Cont_P02584	PFN1	Profilin-1	14526	16754.1	8951.14	3384.86	3	3	3	3
Cont_P02662	CSN1S1	Alpha-S1-casein	215149	313523	320189	179978	2	2	2	2
Cont_P02666	CSN2	Beta-casein	13596.5	9454.72	19784	9030.93	2	1	1	2
Cont_P02668	CSN3	Kappa-casein	4041.78	6927.08	22264.1	10652.6	1	1	1	1
Cont_P02672	FGA	Fibrinogen alpha chain	39188.9	27047.2	55319	18527.9	20	9	17	11
Cont_P02676	FGB	Fibrinogen beta chain	48686	23034.6	28997.6	16865.9	31	18	24	20
Cont_P02769	ALB	Albumin	4.84578e+06	2126708	2.25427e+06	978756	101	78	90	81
Cont_P02777	PF4	Platelet factor 4	875.082	NaN	NaN	NaN	1	1	0	0
Cont_P04259;P04259	KRT6B	Keratin, type II cytoskeletal 6B;Keratin, type II cytoskeletal 6B	3223.89	30317	16125.3	62385.4	4	3	4	4
Cont_P04264;P04264	KRT1	Keratin, type II cytoskeletal 1;Keratin, type II cytoskeletal 1	2.66965e+06	3882310	2.6479e+06	2.71611e+06	67	52	62	60
Cont_P06868	PLG	Plasminogen	175819	48156.7	67892.1	36394.6	38	12	14	16
Cont_P07224	PROS1	Vitamin K-dependent protein S	49770.6	45580.1	22791.9	9975.01	8	2	2	2
Cont_P07589	FN1	Fibronectin	166818	83408.8	61025.3	45601	34	28	31	26
Cont_P08169	IGF2R	Cation-independent mannose-6-phosphate receptor	78058.9	94810.4	48716.4	30179.4	39	24	27	23
Cont_P08727;P08727	KRT19	Keratin, type I cytoskeletal 19;Keratin, type I cytoskeletal 19	16300.1	25414.4	9739.64	7531.6	2	2	2	2
Cont_P08779;P08779	KRT16	Keratin, type I cytoskeletal 16;Keratin, type I cytoskeletal 16	15084.1	45247.6	23623.4	125038	15	15	15	17
Cont_P12035;P12035	KRT3	Keratin, type II cytoskeletal 3;Keratin, type II cytoskeletal 3	1175.43	15332.1	NaN	NaN	3	2	0	1
Cont_P12260	F13A1	Coagulation factor XIII A chain (Fragment)	72193.7	223603	92762	93838.5	4	1	2	2
Cont_P12763	AHSG	Alpha-2-HS-glycoprotein	952772	144071	312352	120544	23	19	23	20
Cont_P12799	FGG	Fibrinogen gamma-B chain	41275.1	39888.8	19448.4	16675.3	14	5	8	7
Cont_P13384	IGFBP2	Insulin-like growth factor-binding protein 2	2793.86	NaN	332.217	NaN	4	0	1	0
Cont_P13605	FMOD	Fibromodulin	46672.6	18053.1	4279.95	6127.23	2	2	2	2
Cont_P13645;P13645	KRT10	Keratin, type I cytoskeletal 10;Keratin, type I cytoskeletal 10	1.35777e+06	2.27308e+06	1.65242e+06	1348258	42	34	43	40
Cont_P13646;P13646	KRT13	Keratin, type I cytoskeletal 13;Keratin, type I cytoskeletal 13	4239.03	1761.86	2291.08	796.542	6	5	7	4
Cont_P13647;P13647	KRT5	Keratin, type II cytoskeletal 5;Keratin, type II cytoskeletal 5	188434	154687	193926	181492	22	13	14	13
Cont_P15497	APOA1	Apolipoprotein A-I	4309182	821199	1.16832e+06	557602	40	34	33	33
Cont_P17690	APOH	Beta-2-glycoprotein 1	141141	34029.6	36463.5	42968.3	12	8	10	9
Cont_P17697	CLU	Clusterin	34422.3	16232.3	12485.1	10467.1	20	16	20	18
Cont_P18902	RBP4	Retinol-binding protein 4	43362.4	9513.1	14711.7	4974.08	8	5	5	6
Cont_P19013;P19013	KRT4	Keratin, type II cytoskeletal 4;Keratin, type II cytoskeletal 4	13251.3	85962.1	9468.83	10799.3	5	5	5	5
Cont_P20930;P20930	FLG	Filaggrin	1371.42	2407.02	NaN	761.652	1	1	1	1
Cont_P28800	SERPINF2	Alpha-2-antiplasmin	46220.9	10045.5	12251.3	6100.49	20	9	11	8
Cont_P31836	NCAM1	Neural cell adhesion molecule 1/ CD56	21800.3	13955.7	13645.8	6835.07	5	3	3	3
Cont_P33433	HRG	Histidine-rich glycoprotein (Fragments)	NaN	10241.3	6358.52	2653.89	0	1	1	1
Cont_P34955	SERPINA1	Alpha-1-antiproteinase	520160	87127.1	147057	65612.3	47	30	38	34
Cont_P35445	COMP	Cartilage oligomeric matrix protein	5226.06	8311.77	7292.93	3174.44	10	5	8	5
Cont_P35527;P35527	KRT9	Keratin, type I cytoskeletal 9;Keratin, type I cytoskeletal 9	453980	595001	383623	389098	67	57	59	53
Cont_P35908;P35908	KRT2	Keratin, type II cytoskeletal 2 epidermal;Keratin, type II cytoskeletal 2 epidermal	249458	330325	365704	201347	53	39	46	41
Cont_P41361	SERPINC1	Antithrombin-III	84183.1	44707	20159.5	14863.9	26	16	19	16
Cont_P42916	CL43	Collectin-43	96439.7	406821	90111.9	93555.2	7	4	6	6
Cont_P48668;P48668	KRT6C	Keratin, type II cytoskeletal 6C;Keratin, type II cytoskeletal 6C	1514116	4088554	3.61629e+06	4.46576e+06	30	23	26	26
Cont_P50448		Factor XIIa inhibitor	104277	50099.4	31109.1	22283	14	7	7	7
Cont_P55906	TGFBI	Transforming growth factor-beta-induced protein ig-h3	5675.8	7213.43	6214.36	2121.15	6	3	4	4
Cont_P56652	ITIH3	Inter-alpha-trypsin inhibitor heavy chain H3	418141	336983	293742	136595	48	36	41	36
Cont_P60712;P60709	ACTB	Actin, cytoplasmic 1;Actin, cytoplasmic 1	570921	1109308	1.61827e+06	1.27637e+06	48	31	42	41
Cont_P63103;P63104	YWHAZ	14-3-3 protein zeta/delta	139016	189995	123513	144600	13	11	12	10
Cont_P67983;P02795;P04732;P13640;P80297;Q8N339	MT1A;MT2A;MT1E;MT1G;MT1X;MT1M	Metallothionein-1A;Metallothionein-2;Metallothionein-1E;Metallothionein-1G;Metallothionein-1X;Metallothionein-1M	358.205	NaN	NaN	NaN	1	0	0	0
Cont_P68103;P68104	EEF1A1	Elongation factor 1-alpha 1	249396	60816.5	147207	257770	16	12	15	14
Cont_P68138;P68032;P68133	ACTA1;ACTC1;ACTA1	Actin, alpha skeletal muscle;Actin, alpha cardiac muscle 1;Actin, alpha skeletal muscle	11772.4	68461.5	33393	62517.2	8	8	9	9
Cont_P78386;P78386	KRT85	Keratin, type II cuticular Hb5;Keratin, type II cuticular Hb5	2164.46	21693.1	44409.8	NaN	2	2	2	0
Cont_P80012	VWF	von Willebrand factor (Fragment)	8556.92	3393.9	2150.71	901.4	12	5	6	5
Cont_P80109	GPLD1	Phosphatidylinositol-glycan-specific phospholipase D	6923.31	6204.16	3294.75	2045.2	8	4	7	6
Cont_P81187	CFB	Complement factor B	488103	84187	116388	53049.5	37	24	25	22
Cont_P81644	APOA2	Apolipoprotein A-II	24187.5	31433.5	71777.7	14539.5	8	6	6	7
Cont_P81948;P68366	TUBA4A	Tubulin alpha-4A chain	36052.6	36616.5	54385.1	22693	5	5	7	6
Cont_P98140	F12	Coagulation factor XII	45437.9	18705.4	18277.8	9987.87	4	1	2	1
Cont_Q03247	APOE	Apolipoprotein E	105563	76809.6	124408	48050.6	15	7	9	10
Cont_Q04695;Q04695	KRT17	Keratin, type I cytoskeletal 17;Keratin, type I cytoskeletal 17	49501.5	36015.5	39705.9	92993	13	16	17	17
Cont_Q05443	LUM	Lumican	9779.74	10939.6	8395.48	9950.84	4	5	5	3
Cont_Q05B55	IGK	IGK protein	201877	51774.9	93361.5	59448.4	6	6	6	5
Cont_Q0VCM5	ITIH1	Inter-alpha-trypsin inhibitor heavy chain H1	112843	67246.5	43227.8	24827.5	37	25	29	23
Cont_Q14525;Cont_Q15323;Q14525;Q15323	KRT33B;KRT31;KRT33B;KRT31	Keratin, type I cuticular Ha3-II;Keratin, type I cuticular Ha1;Keratin, type I cuticular Ha3-II;Keratin, type I cuticular Ha1	2598.64	10263.2	20305.6	303.349	3	4	6	1
Cont_Q14533;Q14533	KRT81	Keratin, type II cuticular Hb1;Keratin, type II cuticular Hb1	NaN	360.907	381.9	NaN	0	1	1	0
Cont_Q1A7A4		Complement component C5a (Fragment)	400.307	NaN	NaN	NaN	1	0	0	0
Cont_Q1RMN8	IGL@	Immunoglobulin light chain, lambda gene cluster	4177.44	3499.58	3490.92	2153.52	6	3	2	4
Cont_Q24K22	MST1	Hepatocyte growth factor-like protein	1946.18	NaN	310.672	NaN	5	1	1	1
Cont_Q28065	C4BPA	C4b-binding protein alpha chain	147608	123591	97089.3	42677.5	17	12	15	14
Cont_Q28085	CFH	Complement factor H	619293	292240	252563	151922	50	34	37	38
Cont_Q28106	CNTN1	Contactin-1	61995.9	21692.7	19699.5	10189.6	9	5	7	4
Cont_Q28107	F5	Coagulation factor V	64701	80790.9	83809.4	39817.4	34	21	31	27
Cont_Q28178	THBS1	Thrombospondin-1	92570.1	27930.1	47856.5	18259.9	14	5	4	3
Cont_Q29437		Primary amine oxidase, liver isozyme	4582.87	4882.4	4133.1	NaN	3	1	1	0
Cont_Q29443	TF	Serotransferrin	2743728	475853	743735	337690	92	71	73	65
Cont_Q29RQ1	C7	Complement component C7	37786.5	8138.04	15359.3	8374.03	25	12	18	16
Cont_Q2HJ86	TUBA1D	Tubulin alpha-1D chain	8918.01	31404.9	23564.6	12464.4	4	4	5	5
Cont_Q2HJF0	LOC525947	Serotransferrin-like	137019	57403.2	48168.2	16455.1	16	8	11	9
Cont_Q2KIF2	LRG1	Leucine-rich alpha-2-glycoprotein 1	113194	31736	32000.2	8963.48	8	2	5	2
Cont_Q2KIG3	CPB2	Carboxypeptidase B2	23160.7	48229.9	34432.1	25241	10	9	9	9
Cont_Q2KIH2	APON	ApoN protein	8689.31	3868.85	6828.03	3072.6	11	8	8	10
Cont_Q2KIS7	CLEC3B	Tetranectin	236299	6606.77	23203.4	5219.98	8	5	5	5
Cont_Q2KIT0		Protein HP-20 homolog	8584.3	3747.09	2944.51	733.176	4	2	3	2
Cont_Q2KIU3		Protein HP-25 homolog 2	14810.6	10578.4	7619.96	4849.58	2	2	2	2
Cont_Q2KIX7		Protein HP-25 homolog 1	24251.2	43466.7	20060	9059.68	3	2	2	2
Cont_Q2KJ63	KLKB1	Plasma kallikrein	29682.6	5709.66	5878.79	1647.95	8	3	5	4
Cont_Q2KJ83	CPN1	Carboxypeptidase N catalytic chain	35235.5	21206.8	13512.6	8799.53	5	4	5	4
Cont_Q2KJC7	POSTN	Periostin	304937	146550	103926	91629.9	18	11	14	12
Cont_Q2KJD0;P07437	TUBB5;TUBB	Tubulin beta-5 chain;Tubulin beta chain	44595.3	33826.3	31163	21596.5	8	8	8	8
Cont_Q2KJF1	A1BG	Alpha-1B-glycoprotein	3.37028e+06	816020	740099	308138	18	9	13	11
Cont_Q2UVX4	C3	Complement C3	890536	327545	337151	187940	135	79	89	91
Cont_Q32KY0	APOD	Apolipoprotein D	26977.5	27663.6	12089.5	13691.7	8	7	7	5
Cont_Q32PI4	CFI	Complement factor I	59650.4	11309.1	10213	5853.11	17	7	8	10
Cont_Q32PJ2	APOA4	Apolipoprotein A-IV	8583.62	9809.59	5384.78	5352.92	9	6	4	7
Cont_Q3LI63;Q3LI63	KRTAP20-1	Keratin-associated protein 20-1	NaN	3899.34	998.951	NaN	0	1	1	0
Cont_Q3MHH8	AMY2A	Alpha-amylase	18793	20853	11428.8	4285.3	6	2	5	4
Cont_Q3MHN2	C9	Complement component C9	601751	241089	247118	193204	16	10	12	11
Cont_Q3MHN5	GC	Vitamin D-binding protein	4214293	1.11302e+06	1.13511e+06	723432	39	20	28	24
Cont_Q3SWW8	THBS4	Thrombospondin-4	29940	11157.6	13853.8	9114.89	17	10	10	10
Cont_Q3SX14	GSN	Gelsolin	62824.1	31365.8	43161.4	17038.7	13	5	8	8
Cont_Q3SYV4	CAP1	Adenylyl cyclase-associated protein 1	47659.1	NaN	5918.94	10771.7	2	0	2	2
Cont_Q3SZ57	AFP	Alpha-fetoprotein	992224	207907	173356	124122	49	31	32	34
Cont_Q3SZR3	ORM1	Alpha-1-acid glycoprotein	316051	24167.1	58355	19151.6	17	11	13	12
Cont_Q3SZV7	HPX	Hemopexin	209710	77708.4	70088.7	37789.4	24	13	17	17
Cont_Q3T052	ITIH4	Inter-alpha-trypsin inhibitor heavy chain H4	93410.9	36835.3	38316.8	18317.5	43	20	28	26
Cont_Q3TTY5	Krt2	Keratin, type II cytoskeletal 2 epidermal	31.2545	NaN	NaN	NaN	1	0	0	0
Cont_Q3Y5Z3	ADIPOQ	Adiponectin	84024	43838.7	54864.6	32765.3	9	8	6	8
Cont_Q3ZBD7	GPI	Glucose-6-phosphate isomerase	1297.77	1687.45	NaN	NaN	2	1	0	0
Cont_Q3ZBS7	VTN	Vitronectin	1.38039e+06	1.70788e+06	1.96579e+06	1.1947e+06	20	18	18	17
Cont_Q3ZCH5	AZGP1	Zinc-alpha-2-glycoprotein	338.054	542.252	NaN	NaN	3	1	1	1
Cont_Q58CQ9	VNN1	Pantetheinase	55948.7	9467.81	11327.7	4591.6	5	3	3	4
Cont_Q58D62	FETUB	Fetuin-B	9810.14	655.847	1279.11	469.898	17	12	13	12
Cont_Q5D862;Q5D862	FLG2	Filaggrin-2	10372.3	16287.7	11987.7	16413.7	5	4	6	5
Cont_Q5E9B1	LDHB	L-lactate dehydrogenase B chain	36509.9	22231.3	58075.3	60848.4	14	12	13	12
Cont_Q5E9Z2	HABP2	Hyaluronan-binding protein 2	20826.7	2446.67	33940.6	12562.4	7	4	7	7
Cont_Q5NTB3	F11	Coagulation factor XI	15060.3	12394.3	8148.35	4351.84	11	6	7	6
Cont_Q6IFZ6	Krt77	Keratin, type II cytoskeletal 1b	35628.3	8127.55	30304.1	14292.8	1	1	1	1
Cont_Q6KB66;Q6KB66	KRT80	Keratin, type II cytoskeletal 80;Keratin, type II cytoskeletal 80	2010.93	5063.8	3851.12	1940.77	9	8	5	8
Cont_Q6NXH9	Krt73	Keratin, type II cytoskeletal 73	10064.6	NaN	18539.2	21302.9	1	0	1	1
Cont_Q6T181	SHBG	Sex hormone-binding globulin (Fragment)	6587.96	4440.81	3359.67	1547.18	3	2	2	3
Cont_Q6URK6	CDH5	Cadherin-5	7123.96	1375.13	1781.92	991.341	8	4	4	4
Cont_Q7RTS7;Q7RTS7	KRT74	Keratin, type II cytoskeletal 74;Keratin, type II cytoskeletal 74	289.531	7958.56	2583.64	1846.08	2	2	2	1
Cont_Q7SIH1	A2M	Alpha-2-macroglobulin	6.82942e+06	6748467	4626658	3.05075e+06	140	126	131	132
Cont_Q7Z3Y8;Cont_Q7Z3Z0;Q7Z3Y8;Q7Z3Z0	KRT27;KRT25;KRT27;KRT25	Keratin, type I cytoskeletal 27;Keratin, type I cytoskeletal 25;Keratin, type I cytoskeletal 27;Keratin, type I cytoskeletal 25	NaN	NaN	NaN	2414.83	0	0	0	1
Cont_Q7Z794;Q7Z794	KRT77	Keratin, type II cytoskeletal 1b;Keratin, type II cytoskeletal 1b	54638.4	91171.7	121329	84970.1	6	4	4	5
Cont_Q86YZ3;Q86YZ3	HRNR	Hornerin	117.643	NaN	NaN	NaN	3	2	0	2
Cont_Q8N1N4;Q8N1N4	KRT78	Keratin, type II cytoskeletal 78;Keratin, type II cytoskeletal 78	12045.2	21365.3	10991.8	14135.7	13	11	12	9
Cont_Q8SPP7	PGLYRP1	Peptidoglycan recognition protein 1	1712.39	NaN	NaN	NaN	2	0	0	0
Cont_Q95121	SERPINF1	Pigment epithelium-derived factor	222238	68194.7	63419.1	42126.1	17	9	12	10
Cont_Q95M17	CHIA	Acidic mammalian chitinase	287368	219126	122522	119877	6	3	6	4
Cont_Q9C075;Q9C075	KRT23	Keratin, type I cytoskeletal 23;Keratin, type I cytoskeletal 23	8116.96	5724.64	12964.8	4144.62	6	5	6	6
Cont_Q9N2I2	SERPINA5	Plasma serine protease inhibitor	54734.4	24800.2	30862.7	10282.8	10	6	8	8
Cont_Q9NSB2;Q9NSB2	KRT84	Keratin, type II cuticular Hb4;Keratin, type II cuticular Hb4	NaN	4950.9	13156.1	NaN	0	3	3	0
Cont_Q9TT36	SERPINA7	Thyroxine-binding globulin	234907	175060	79172.7	54089.1	17	5	11	8
Cont_Q9TTE1	SERPINA3-1	Serpin A3-1	1.16312e+06	336137	310072	193764	16	15	13	15
Cont_Q9TTJ5	RGN	Regucalcin	15918.3	6287.69	8473.75	7748.4	9	5	8	6
Cont_Q9TTK6	AOC3	Membrane primary amine oxidase	25189.9	21883.8	21897.4	8766.04	4	2	1	2
Cont_Q9XSJ4	ENO1	Alpha-enolase	78946.6	57043.5	78849.3	109200	25	16	17	20
E9PAV3;Q13765	NACA	Nascent polypeptide-associated complex subunit alpha, muscle-specific form;Nascent polypeptide-associated complex subunit alpha	5874.15	NaN	NaN	NaN	1	0	0	0
G2XKQ0;P63165	SUMO1P1;SUMO1	Small ubiquitin-related modifier 5;Small ubiquitin-related modifier 1	178.985	NaN	NaN	NaN	1	0	0	0
O00148	DDX39A	ATP-dependent RNA helicase DDX39A	986.362	846.55	1208.47	735.141	4	3	2	3
O00151	PDLIM1	PDZ and LIM domain protein 1	1594.58	1460.19	136.601	233.637	4	3	2	3
O00154	ACOT7	Cytosolic acyl coenzyme A thioester hydrolase	22788.2	24081.6	18488.1	43518.1	5	4	6	5
O00159	MYO1C	Unconventional myosin-Ic	10603.3	23243.5	10107	44879	6	6	4	10
O00161	SNAP23	Synaptosomal-associated protein 23	3104.54	1613.08	4662.7	10524.1	3	1	4	5
O00170	AIP	AH receptor-interacting protein	134.448	NaN	NaN	NaN	1	0	1	1
O00182	LGALS9	Galectin-9	NaN	NaN	3232.43	NaN	0	0	1	0
O00186	STXBP3	Syntaxin-binding protein 3	5475.97	3336.5	1619.82	4768.63	9	4	9	9
O00203	AP3B1	AP-3 complex subunit beta-1	1761.68	797.124	2653.43	2234.21	4	2	3	2
O00220	TNFRSF10A	Tumor necrosis factor receptor superfamily member 10A	NaN	6712.97	NaN	6079.74	0	1	0	1
O00231	PSMD11	26S proteasome non-ATPase regulatory subunit 11	11631.7	5000.81	8102.23	5521.8	9	5	6	9
O00232	PSMD12	26S proteasome non-ATPase regulatory subunit 12	2184.3	444.283	1082.62	2670.45	7	5	7	5
O00244	ATOX1	Copper transport protein ATOX1	308.772	NaN	393.698	88.2373	2	1	2	1
O00267	SUPT5H	Transcription elongation factor SPT5	1395.4	NaN	NaN	4267.95	2	0	1	3
O00273	DFFA	DNA fragmentation factor subunit alpha	3499.03	NaN	834.062	1053.24	2	0	1	1
O00291	HIP1	Huntingtin-interacting protein 1	3636.89	852.075	166.51	388.884	1	1	1	1
O00299	CLIC1	Chloride intracellular channel protein 1	54066.6	110987	59676.2	94572.7	13	7	12	9
O00303	EIF3F	Eukaryotic translation initiation factor 3 subunit F	16485.7	3696.22	4619.97	1873.58	6	3	6	4
O00329	PIK3CD	Phosphatidylinositol 4,5-bisphosphate 3-kinase catalytic subunit delta isoform	941.372	NaN	237.027	NaN	2	1	1	1
O00391	QSOX1	Sulfhydryl oxidase 1	31239.5	3217.32	5137.48	7493.14	5	2	3	3
O00410	IPO5	Importin-5	10280.2	3425.66	7189.66	8612.75	15	15	15	19
O00425	IGF2BP3	Insulin-like growth factor 2 mRNA-binding protein 3	7798.18	7948.15	2614.16	1312.86	2	1	1	1
O00429	DNM1L	Dynamin-1-like protein	15696.6	10654.8	28278.3	17549.8	13	10	14	11
O00459	PIK3R2	Phosphatidylinositol 3-kinase regulatory subunit beta	1477.66	3064.59	926.305	716.995	2	2	2	2
O00468	AGRN	Agrin	NaN	7255.32	NaN	868.243	0	2	0	1
O00487	PSMD14	26S proteasome non-ATPase regulatory subunit 14	2642.75	846.915	2833.67	2743.97	4	2	4	4
O00522	KRIT1	Krev interaction trapped protein 1	2614.52	862.987	NaN	3418.15	1	1	1	3
O00533	CHL1	Neural cell adhesion molecule L1-like protein	1402.63	NaN	NaN	NaN	1	0	0	0
O00541	PES1	Pescadillo homolog	1105.71	899.285	2460.1	NaN	3	1	2	0
O00560	SDCBP	Syntenin-1	34611.1	370438	23768.5	16664.5	10	14	9	9
O00567	NOP56	Nucleolar protein 56	2592.2	5842.75	4504.84	4595.09	3	2	3	3
O00571	DDX3X	ATP-dependent RNA helicase DDX3X	2598.23	5982.42	5793.53	7003.58	6	7	7	7
O00629	KPNA4	Importin subunit alpha-3	10817.2	NaN	8549.89	2534.76	2	0	2	1
O00743	PPP6C	Serine/threonine-protein phosphatase 6 catalytic subunit	159.324	NaN	15838.3	7602.61	1	0	1	1
O00754	MAN2B1	Lysosomal alpha-mannosidase	2335.26	1884.09	5083.53	3541	6	2	3	4
O00757;P09467	FBP2;FBP1	Fructose-1,6-bisphosphatase isozyme 2;Fructose-1,6-bisphosphatase 1	192.025	NaN	NaN	NaN	1	0	0	0
O00764	PDXK	Pyridoxal kinase	365.085	4467.86	15710.9	17895	1	1	1	1
O14578	CIT	Citron Rho-interacting kinase	7652.61	3512.55	1369.12	1310.65	8	2	4	1
O14579	COPE	Coatomer subunit epsilon	7639.98	6792.44	7732.59	10263.8	4	1	4	4
O14602;P47813	EIF1AY;EIF1AX	Eukaryotic translation initiation factor 1A, Y-chromosomal;Eukaryotic translation initiation factor 1A, X-chromosomal	3696.4	1372.76	3552.66	2601.01	2	1	2	2
O14617	AP3D1	AP-3 complex subunit delta-1	1838.47	NaN	864.37	NaN	1	0	1	1
O14618	CCS	Copper chaperone for superoxide dismutase	2576.11	NaN	2399.38	596.193	1	0	1	1
O14638	ENPP3	Ectonucleotide pyrophosphatase/phosphodiesterase family member 3	217.378	NaN	1579.92	NaN	1	0	3	0
O14639	ABLIM1	Actin-binding LIM protein 1	38.8863	NaN	NaN	641.585	1	0	0	1
O14672	ADAM10	Disintegrin and metalloproteinase domain-containing protein 10	5074.55	21934.1	2842.56	10838.5	10	8	9	8
O14732	IMPA2	Inositol monophosphatase 2	1537.15	974.96	475.393	1263.97	1	1	1	1
O14737	PDCD5	Programmed cell death protein 5	132.813	NaN	3096.32	35909.6	1	0	1	1
O14744	PRMT5	Protein arginine N-methyltransferase 5	5326.31	3357.07	2155.36	4407.52	7	2	5	5
O14745	NHERF1	Na(+)/H(+) exchange regulatory cofactor NHE-RF1	2063.36	283.046	431.109	580.257	5	1	3	3
O14763	TNFRSF10B	Tumor necrosis factor receptor superfamily member 10B	1043	NaN	2410.04	4469.43	1	0	1	2
O14786	NRP1	Neuropilin-1	453.213	NaN	NaN	698.704	1	1	0	1
O14802	POLR3A	DNA-directed RNA polymerase III subunit RPC1	90.1639	NaN	NaN	NaN	1	0	0	0
O14817	TSPAN4	Tetraspanin-4	29562.6	518430	NaN	NaN	1	1	0	0
O14818	PSMA7	Proteasome subunit alpha type-7	23694	18494.7	13570.8	11607.1	11	4	7	6
O14828	SCAMP3	Secretory carrier-associated membrane protein 3	2649.63	NaN	5403.9	2253.96	1	1	1	1
O14921	RGS13	Regulator of G-protein signaling 13	NaN	NaN	NaN	4532.01	0	0	0	2
O14929	HAT1	Histone acetyltransferase type B catalytic subunit	11748.9	NaN	8044.93	NaN	2	0	1	0
O14933	UBE2L6	Ubiquitin/ISG15-conjugating enzyme E2 L6	650.409	NaN	NaN	1476.5	1	0	0	1
O14939	PLD2	Phospholipase D2	NaN	NaN	NaN	1627.31	0	0	0	1
O14950;P19105	MYL12B;MYL12A	Myosin regulatory light chain 12B;Myosin regulatory light chain 12A	9807.59	5968.34	5468.73	6459.87	5	3	4	5
O14964	HGS	Hepatocyte growth factor-regulated tyrosine kinase substrate	1602.19	5842.5	2548.2	769.059	4	5	3	2
O14965	AURKA	Aurora kinase A	1327.07	NaN	NaN	704.395	1	0	0	1
O14979	HNRNPDL	Heterogeneous nuclear ribonucleoprotein D-like	2541.96	NaN	NaN	NaN	3	0	1	0
O14980	XPO1	Exportin-1	60419.2	22468.5	30755.4	39625.5	19	9	13	17
O15031	PLXNB2	Plexin-B2	3693.44	4161.58	14647.4	6520.52	9	5	12	11
O15037	KHNYN	Protein KHNYN	NaN	2889.07	NaN	NaN	0	1	0	0
O15067	PFAS	Phosphoribosylformylglycinamidine synthase	32062.8	18306	18451.8	18106.7	10	3	6	6
O15084	ANKRD28	Serine/threonine-protein phosphatase 6 regulatory ankyrin repeat subunit A	92.9534	NaN	NaN	NaN	1	0	0	1
O15111	CHUK	Inhibitor of nuclear factor kappa-B kinase subunit alpha	488.946	2536.4	1256.84	1706.54	1	1	1	1
O15116	LSM1	U6 snRNA-associated Sm-like protein LSm1	3380.16	NaN	3746.14	3466.12	1	0	1	1
O15118	NPC1	NPC intracellular cholesterol transporter 1	4100.49	10209	4420.48	3033.34	3	3	3	3
O15127	SCAMP2	Secretory carrier-associated membrane protein 2	NaN	NaN	2656.96	2320.89	0	0	1	1
O15131;O60684	KPNA5;KPNA6	Importin subunit alpha-6;Importin subunit alpha-7	119.455	NaN	NaN	NaN	1	0	0	1
O15143	ARPC1B	Actin-related protein 2/3 complex subunit 1B	5856.06	15122.4	15616	16102.1	11	5	10	10
O15144	ARPC2	Actin-related protein 2/3 complex subunit 2	27590.8	5084.78	32817.1	9983.95	9	5	6	7
O15145	ARPC3	Actin-related protein 2/3 complex subunit 3	7965.96	14633.2	19874.3	18400.1	4	4	4	4
O15160	POLR1C	DNA-directed RNA polymerases I and III subunit RPAC1	3976.66	2431.3	4237.45	3975.88	1	1	2	2
O15162	PLSCR1	Phospholipid scramblase 1	NaN	94.035	NaN	1274.31	0	1	0	2
O15212	PFDN6	Prefoldin subunit 6	14001.3	3171.23	3365.59	NaN	3	1	3	0
O15230	LAMA5	Laminin subunit alpha-5	124.643	NaN	NaN	NaN	1	0	1	0
O15232	MATN3	Matrilin-3	313.896	NaN	NaN	NaN	1	0	0	0
O15234	CASC3	Protein CASC3	3954.24	634.22	1491.27	737.304	1	1	1	1
O15294	OGT	UDP-N-acetylglucosamine--peptide N-acetylglucosaminyltransferase 110 kDa subunit	1377.69	1192.38	1727.15	1165.92	2	1	2	1
O15318	POLR3G	DNA-directed RNA polymerase III subunit RPC7	NaN	NaN	629.965	593.214	0	0	1	1
O15335	CHAD	Chondroadherin	3124.81	NaN	NaN	1.96478	1	0	0	1
O15347	HMGB3	High mobility group protein B3	16424.4	NaN	5459.01	2508.91	2	0	2	1
O15355	PPM1G	Protein phosphatase 1G	23695.6	NaN	24967.3	25609.9	2	1	1	1
O15357	INPPL1	Phosphatidylinositol 3,4,5-trisphosphate 5-phosphatase 2	2752.85	19864.4	1447.94	2224.05	2	4	3	3
O15371	EIF3D	Eukaryotic translation initiation factor 3 subunit D	42341.4	34741.4	31409.5	26898.2	13	6	9	8
O15372	EIF3H	Eukaryotic translation initiation factor 3 subunit H	29952.8	7031.21	7238.52	9280.74	5	4	5	5
O15379	HDAC3	Histone deacetylase 3	1909.91	2548.08	3154.88	3615.63	3	1	2	1
O15400	STX7	Syntaxin-7	3878.08	27.8996	1600.33	4684.78	4	2	2	1
O15439	ABCC4	ATP-binding cassette sub-family C member 4	482.674	NaN	3049.55	1624.88	2	0	3	2
O15440	ABCC5	ATP-binding cassette sub-family C member 5	1158.25	1138.95	840.82	1060.97	1	1	1	1
O15484	CAPN5	Calpain-5	11472.9	16583.4	9045.93	6113.39	1	1	1	1
O15498	YKT6	Synaptobrevin homolog YKT6	1755.35	NaN	2302.19	1365.32	4	2	3	3
O15511	ARPC5	Actin-related protein 2/3 complex subunit 5	13658.1	1157.72	33644.5	12014.8	2	2	3	2
O15530;Q6A1A2	PDPK1;PDPK2P	3-phosphoinositide-dependent protein kinase 1;Putative 3-phosphoinositide-dependent protein kinase 2	NaN	NaN	NaN	13945.9	0	0	0	1
O15554	KCNN4	Intermediate conductance calcium-activated potassium channel protein 4	1717.57	NaN	3361.24	NaN	1	0	1	0
O43143	DHX15	ATP-dependent RNA helicase DHX15	8851.63	3537.45	2037.51	6745.51	10	5	7	10
O43148	RNMT	mRNA cap guanine-N(7) methyltransferase	536.759	NaN	795.709	268.895	2	0	1	1
O43149	ZZEF1	Zinc finger ZZ-type and EF-hand domain-containing protein 1	895.041	1084.36	984.436	1040.01	4	1	2	3
O43157	PLXNB1	Plexin-B1	2622.61	2424.13	1056.96	NaN	1	4	1	0
O43169	CYB5B	Cytochrome b5 type B	3727.8	4360.67	14807.1	2691.36	4	3	3	4
O43172	PRPF4	U4/U6 small nuclear ribonucleoprotein Prp4	17155.9	4681.24	7748.54	11416.8	2	1	1	1
O43175	PHGDH	D-3-phosphoglycerate dehydrogenase	92756.4	21047.1	473.574	64582.6	17	8	1	12
O43242	PSMD3	26S proteasome non-ATPase regulatory subunit 3	9829.92	6644.9	10132	14540.1	8	5	5	6
O43252	PAPSS1	Bifunctional 3'-phosphoadenosine 5'-phosphosulfate synthase 1	27018.8	5496.23	10926.5	8066.59	7	3	7	7
O43264	ZW10	Centromere/kinetochore protein zw10 homolog	632.844	2911.92	1080.33	1564.54	3	2	3	3
O43278	SPINT1	Kunitz-type protease inhibitor 1	NaN	NaN	NaN	3111.9	0	0	0	1
O43291	SPINT2	Kunitz-type protease inhibitor 2	NaN	66.9029	NaN	1962.1	0	1	0	1
O43294	TGFB1I1	Transforming growth factor beta-1-induced transcript 1 protein	2272.58	4026.86	1869.71	932.206	4	3	2	2
O43324	EEF1E1	Eukaryotic translation elongation factor 1 epsilon-1	8832.21	2361.51	11405.1	7378.81	3	3	3	3
O43390	HNRNPR	Heterogeneous nuclear ribonucleoprotein R	28880.3	13634.1	7262.8	10374.5	6	2	5	5
O43395	PRPF3	U4/U6 small nuclear ribonucleoprotein Prp3	2669.03	NaN	958.534	358.522	3	1	2	3
O43396	TXNL1	Thioredoxin-like protein 1	20840.9	3289.41	3826.06	56773.2	3	2	3	10
O43405	COCH	Cochlin	916.406	62.6524	1087.2	98.7706	3	1	4	3
O43427	FIBP	Acidic fibroblast growth factor intracellular-binding protein	7831.43	9350.84	3324.24	8927.83	2	1	3	3
O43447	PPIH	Peptidyl-prolyl cis-trans isomerase H	NaN	NaN	2317.36	NaN	0	0	1	0
O43451;Q2M2H8	MGAM;MGAM2	Maltase-glucoamylase;Probable maltase-glucoamylase 2	2019.57	738.847	NaN	NaN	1	1	1	0
O43464	HTRA2	Serine protease HTRA2, mitochondrial	1480.71	NaN	NaN	506.268	1	0	0	1
O43488	AKR7A2	Aflatoxin B1 aldehyde reductase member 2	24338.1	NaN	35487.7	18599.3	5	0	6	6
O43491	EPB41L2	Band 4.1-like protein 2	20879.6	1215.41	19783.5	7143.74	12	2	8	7
O43505	B4GAT1	Beta-1,4-glucuronyltransferase 1	1619.66	NaN	NaN	NaN	1	0	0	0
O43548	TGM5	Protein-glutamine gamma-glutamyltransferase 5	1423.75	3136.77	1708.19	1079.53	1	1	1	1
O43583	DENR	Density-regulated protein	NaN	NaN	28.9675	1389.39	0	0	1	1
O43592	XPOT	Exportin-T	2861.03	3469.32	5105.17	4813.33	6	3	6	7
O43598	DNPH1	5-hydroxymethyl-dUMP N-hydrolase	9931.44	5558.02	25012	4610.81	2	2	2	2
O43615	TIMM44	Mitochondrial import inner membrane translocase subunit TIM44	207.385	97.2841	2.48409	683.828	1	1	1	1
O43617	TRAPPC3	Trafficking protein particle complex subunit 3	1999.35	NaN	NaN	NaN	1	0	0	0
O43633	CHMP2A	Charged multivesicular body protein 2a	8039.36	11119.5	1779.55	2165.86	3	2	2	2
O43660	PLRG1	Pleiotropic regulator 1	258.914	NaN	NaN	NaN	2	0	0	0
O43663	PRC1	Protein regulator of cytokinesis 1	5382.74	3189.18	772.972	1208.4	10	3	2	6
O43681	GET3	ATPase GET3	NaN	NaN	NaN	372.238	0	1	1	1
O43684	BUB3	Mitotic checkpoint protein BUB3	10336	5900.07	6685.48	7831.77	4	3	3	3
O43707	ACTN4	Alpha-actinin-4	219733	239966	106255	149012	32	29	26	32
O43708	GSTZ1	Maleylacetoacetate isomerase	2747.32	7536.46	7355.28	2352.73	1	1	1	1
O43719	HTATSF1	17S U2 SnRNP complex component HTATSF1	716.006	NaN	5600.82	NaN	1	0	1	0
O43739;Q15438;Q99418;Q9UIA0	CYTH3;CYTH1;CYTH2;CYTH4	Cytohesin-3;Cytohesin-1;Cytohesin-2;Cytohesin-4	4819	NaN	3412.74	20066.6	1	0	1	1
O43747	AP1G1	AP-1 complex subunit gamma-1	3463.02	2920.82	2728.48	2111.62	4	1	2	3
O43765	SGTA	Small glutamine-rich tetratricopeptide repeat-containing protein alpha	6432.47	4133.36	12043.6	26725.6	3	2	3	3
O43776	NARS1	Asparagine--tRNA ligase, cytoplasmic	79547	187752	60773.8	317625	8	15	12	17
O43809	NUDT21	Cleavage and polyadenylation specificity factor subunit 5	6277.69	1633.74	NaN	1053.94	4	1	1	1
O43813	LANCL1	Glutathione S-transferase LANCL1	3459.23	NaN	1163.3	1518.05	2	1	2	2
O43815	STRN	Striatin	7806.79	1208.84	NaN	NaN	3	1	1	1
O43847	NRDC	Nardilysin	4387.8	1011.06	916.746	3070.12	7	4	6	7
O43865	AHCYL1	S-adenosylhomocysteine hydrolase-like protein 1	2527.48	NaN	304.161	952.108	4	2	1	4
O43924	PDE6D	Retinal rod rhodopsin-sensitive cGMP 3',5'-cyclic phosphodiesterase subunit delta	1113.97	NaN	NaN	NaN	1	0	0	0
O60216	RAD21	Double-strand-break repair protein rad21 homolog	533.421	NaN	223.122	NaN	2	0	2	1
O60220	TIMM8A	Mitochondrial import inner membrane translocase subunit Tim8 A	129.788	NaN	NaN	NaN	1	0	0	0
O60231	DHX16	Pre-mRNA-splicing factor ATP-dependent RNA helicase DHX16	431.775	NaN	NaN	NaN	2	0	0	0
O60234	GMFG	Glia maturation factor gamma	4015.19	19673.3	NaN	NaN	2	3	0	0
O60244	MED14	Mediator of RNA polymerase II transcription subunit 14	304.148	NaN	NaN	NaN	1	0	0	0
O60256	PRPSAP2	Phosphoribosyl pyrophosphate synthase-associated protein 2	7569.08	6363.54	10627.4	23753.3	9	6	8	8
O60262	GNG7	Guanine nucleotide-binding protein G(I)/G(S)/G(O) subunit gamma-7	NaN	NaN	3419.01	NaN	0	0	1	0
O60264	SMARCA5	SWI/SNF-related matrix-associated actin-dependent regulator of chromatin subfamily A member 5	4093	3354.62	2819.25	963.625	7	5	4	5
O60271	SPAG9	C-Jun-amino-terminal kinase-interacting protein 4	2165.82	5048.25	3067.47	5742.96	2	1	3	3
O60306	AQR	RNA helicase aquarius	1170.53	483.337	335.997	1166.52	4	2	4	4
O60313	OPA1	Dynamin-like GTPase OPA1, mitochondrial	475.453	NaN	2854.17	1734.94	3	0	8	7
O60341	KDM1A	Lysine-specific histone demethylase 1A	12371.3	1367.54	140.182	3185.41	3	2	2	3
O60346	PHLPP1	PH domain leucine-rich repeat-containing protein phosphatase 1	NaN	NaN	NaN	2693.89	1	1	1	3
O60449	LY75	Lymphocyte antigen 75	498.354	7475.93	5189.08	31836.5	1	5	4	8
O60462	NRP2	Neuropilin-2	4425.58	310.849	285.792	1674.84	1	1	1	1
O60487	MPZL2	Myelin protein zero-like protein 2	NaN	NaN	NaN	4258.77	0	0	0	1
O60488	ACSL4	Long-chain-fatty-acid--CoA ligase 4	40962	69340.6	68217.6	177888	12	7	12	13
O60502	OGA	Protein O-GlcNAcase	7109	4647.67	10201.9	4046.23	6	4	6	5
O60506	SYNCRIP	Heterogeneous nuclear ribonucleoprotein Q	25006.4	5038.15	7730.12	10044	7	3	4	5
O60508	CDC40	Pre-mRNA-processing factor 17	2433.35	NaN	NaN	NaN	4	0	0	0
O60513	B4GALT4	Beta-1,4-galactosyltransferase 4	NaN	NaN	NaN	1577.78	0	0	0	2
O60547	GMDS	GDP-mannose 4,6 dehydratase	300.326	NaN	NaN	172.946	2	0	1	1
O60573	EIF4E2	Eukaryotic translation initiation factor 4E type 2	10769.5	NaN	6177.09	7263.28	1	0	1	1
O60610	DIAPH1	Protein diaphanous homolog 1	2312.45	924.623	3066.92	4563.72	7	5	7	7
O60635	TSPAN1	Tetraspanin-1	NaN	NaN	NaN	1232.84	1	0	0	1
O60636	TSPAN2	Tetraspanin-2	NaN	13078.2	NaN	NaN	0	1	0	0
O60664	PLIN3	Perilipin-3	19433	15676.7	29213.8	9103.7	2	1	2	3
O60669	SLC16A7	Monocarboxylate transporter 2	1523	NaN	1964.34	2569.22	1	0	1	1
O60678	PRMT3	Protein arginine N-methyltransferase 3	903.057	NaN	190.033	51.4367	5	0	2	2
O60701	UGDH	UDP-glucose 6-dehydrogenase	4578.89	5580.82	3736.14	4948.99	2	1	1	2
O60711	LPXN	Leupaxin	2267.26	4797.34	8531.93	7420.32	3	1	3	3
O60749	SNX2	Sorting nexin-2	4119.33	2429.01	2474.26	4073.71	6	2	5	5
O60762	DPM1	Dolichol-phosphate mannosyltransferase subunit 1	731.95	NaN	NaN	NaN	1	0	1	0
O60763	USO1	General vesicular transport factor p115	3685.07	1856.11	2924.3	8064.65	8	4	4	8
O60784	TOM1	Target of Myb1 membrane trafficking protein	649.444	10178.1	1027.18	6324.27	1	1	1	1
O60814;P57053;P58876;P62807;Q5QNW6;Q93079;Q99877;Q99879;Q99880	H2BC12;H2BC12L;H2BC5;H2BC4;H2BC18;H2BC9;H2BC15;H2BC14;H2BC13	Histone H2B type 1-K;Histone H2B type F-S;Histone H2B type 1-D;Histone H2B type 1-C/E/F/G/I;Histone H2B type 2-F;Histone H2B type 1-H;Histone H2B type 1-N;Histone H2B type 1-M;Histone H2B type 1-L	26289.3	529.273	15764.4	1014.52	5	3	5	5
O60825;P16118;Q16875;Q16877	PFKFB2;PFKFB1;PFKFB3;PFKFB4	6-phosphofructo-2-kinase/fructose-2,6-bisphosphatase 2;6-phosphofructo-2-kinase/fructose-2,6-bisphosphatase 1;6-phosphofructo-2-kinase/fructose-2,6-bisphosphatase 3;6-phosphofructo-2-kinase/fructose-2,6-bisphosphatase 4	189.491	NaN	NaN	951.993	1	0	0	1
O60826	CCDC22	Coiled-coil domain-containing protein 22	760.384	NaN	NaN	NaN	1	0	0	0
O60832	DKC1	H/ACA ribonucleoprotein complex subunit DKC1	7453.06	1411.95	3213.69	2516.56	6	3	5	5
O60841	EIF5B	Eukaryotic translation initiation factor 5B	1995.73	NaN	364.993	NaN	5	1	3	2
O60884	DNAJA2	DnaJ homolog subfamily A member 2	1838.21	1632.86	312.039	1747.42	2	2	2	2
O60888	CUTA	Protein CutA	5349.21	4256.3	6769.83	6976.58	3	2	3	3
O60925	PFDN1	Prefoldin subunit 1	10687.2	10009.6	15153.2	16001.8	3	1	2	2
O75044	SRGAP2	SLIT-ROBO Rho GTPase-activating protein 2	2591.29	3911.44	7855.23	7655.72	5	4	4	7
O75083	WDR1	WD repeat-containing protein 1	19146	29264.3	29011.2	41278.4	19	11	18	17
O75116	ROCK2	Rho-associated protein kinase 2	142.514	2444.25	NaN	3579.24	2	1	0	1
O75122	CLASP2	CLIP-associating protein 2	NaN	NaN	NaN	1223.51	0	0	0	1
O75131	CPNE3	Copine-3	18367.6	4095.92	10456	22565.3	5	2	5	4
O75144	ICOSLG	ICOS ligand	77973.9	59829.4	32316.2	10818.9	1	1	1	1
O75145;O75334;O75335;Q13136	PPFIA3;PPFIA2;PPFIA4;PPFIA1	Liprin-alpha-3;Liprin-alpha-2;Liprin-alpha-4;Liprin-alpha-1	1292.55	NaN	1357.23	1133.55	1	0	1	1
O75146	HIP1R	Huntingtin-interacting protein 1-related protein	523.146	779.605	140.261	NaN	3	1	3	0
O75150	RNF40	E3 ubiquitin-protein ligase BRE1B	726.007	NaN	NaN	NaN	1	0	0	0
O75153	CLUH	Clustered mitochondria protein homolog	3162.53	1268.63	3812.78	2594.16	7	3	6	4
O75165	DNAJC13	DnaJ homolog subfamily C member 13	4842.2	2471.4	4034.52	4320.13	9	5	5	4
O75179;Q8IWZ3	ANKRD17;ANKHD1	Ankyrin repeat domain-containing protein 17;Ankyrin repeat and KH domain-containing protein 1	969.255	151.587	414.428	1228.36	1	1	1	1
O75190	DNAJB6	DnaJ homolog subfamily B member 6	NaN	NaN	2030.71	3976.94	0	0	1	1
O75191	XYLB	Xylulose kinase	1305.99	NaN	206.431	NaN	2	0	1	0
O75223	GGCT	Gamma-glutamylcyclotransferase	1242.65	3824.2	3926.08	5728.94	3	2	2	3
O75312	ZPR1	Zinc finger protein ZPR1	228.529	NaN	15983	30910.1	2	0	3	3
O75317	USP12	Ubiquitin carboxyl-terminal hydrolase 12	NaN	NaN	NaN	1324.84	0	1	1	1
O75340	PDCD6	Programmed cell death protein 6	56781.5	137674	43029.7	40543.5	3	2	2	3
O75342	ALOX12B	Arachidonate 12-lipoxygenase, 12R-type	6209.24	8651.86	9343.06	7489.48	2	3	2	2
O75347	TBCA	Tubulin-specific chaperone A	9466.24	65.3303	3491.6	867.916	3	3	3	3
O75348	ATP6V1G1	V-type proton ATPase subunit G 1	1321.68	NaN	17480.8	5327.34	1	0	1	1
O75351	VPS4B	Vacuolar protein sorting-associated protein 4B	1821.5	27927.3	2293.41	33851.9	3	5	4	5
O75362	ZNF217	Zinc finger protein 217	241.584	NaN	NaN	NaN	1	0	1	0
O75367	MACROH2A1	Core histone macro-H2A.1	55921.4	16473.8	32969.1	12441.4	5	1	3	3
O75368	SH3BGRL	Adapter SH3BGRL	5790.84	10712.4	27821.8	15585.7	2	2	2	2
O75369	FLNB	Filamin-B	14779.3	8437.26	10565.5	14058.1	10	5	5	12
O75387	SLC43A1	Large neutral amino acids transporter small subunit 3	2016.87	NaN	5405.73	6942.54	1	0	1	2
O75390	CS	Citrate synthase, mitochondrial	4810.86	8117.42	2721.11	1211.27	1	1	1	1
O75396	SEC22B	Vesicle-trafficking protein SEC22b	20866.9	8688.45	3325.41	7059.74	2	1	2	1
O75427	LRCH4	Leucine-rich repeat and calponin homology domain-containing protein 4	849.982	1317.89	186.38	NaN	1	2	3	0
O75436	VPS26A	Vacuolar protein sorting-associated protein 26A	2266.32	NaN	NaN	NaN	2	0	0	1
O75475	PSIP1	PC4 and SFRS1-interacting protein	3807.25	NaN	1066.74	1169.36	1	0	1	1
O75494	SRSF10	Serine/arginine-rich splicing factor 10	3753.35	1966.86	1948.08	1269.12	3	1	3	1
O75531	BANF1	Barrier-to-autointegration factor	13348.5	3588.9	8200.24	10127.3	7	4	6	6
O75533	SF3B1	Splicing factor 3B subunit 1	20251.7	6571.11	7476.05	9766.54	14	6	10	13
O75534	CSDE1	Cold shock domain-containing protein E1	1564.34	203.919	445.13	2442.83	4	1	2	2
O75558	STX11	Syntaxin-11	NaN	NaN	NaN	7808.41	0	0	0	1
O75569	PRKRA	Interferon-inducible double-stranded RNA-dependent protein kinase activator A	NaN	NaN	38.3507	2428.74	1	1	1	2
O75592	MYCBP2	E3 ubiquitin-protein ligase MYCBP2	NaN	NaN	NaN	866.068	0	0	0	1
O75608	LYPLA1	Acyl-protein thioesterase 1	10132.2	5355.26	14821.1	10081.2	3	3	4	4
O75629	CREG1	Protein CREG1	17953.9	17816.2	10325.9	34968.5	2	2	2	2
O75635	SERPINB7	Serpin B7	9168.2	3186.38	3271.45	4348.14	1	1	1	2
O75643	SNRNP200	U5 small nuclear ribonucleoprotein 200 kDa helicase	47770.7	13118.7	25520.9	15344.7	28	15	25	23
O75663	TIPRL	TIP41-like protein	6661.82	5738.35	9534.13	6377.44	4	4	5	5
O75665	OFD1	Centriole and centriolar satellite protein OFD1	2594.59	NaN	NaN	NaN	1	0	0	1
O75688	PPM1B	Protein phosphatase 1B	7045.64	3074.42	4941.14	7124.78	3	1	2	2
O75691	UTP20	Small subunit processome component 20 homolog	503.88	NaN	1339.8	NaN	1	0	1	1
O75695	RP2	Protein XRP2	1938.15	NaN	NaN	NaN	1	0	0	0
O75821	EIF3G	Eukaryotic translation initiation factor 3 subunit G	6785	2040.43	4335.43	4806.73	4	2	4	3
O75822	EIF3J	Eukaryotic translation initiation factor 3 subunit J	549.783	NaN	NaN	NaN	1	0	0	0
O75832	PSMD10	26S proteasome non-ATPase regulatory subunit 10	6465.84	40.7744	2552.8	2626.86	5	2	5	5
O75865	TRAPPC6A	Trafficking protein particle complex subunit 6A	4480.7	6882.47	8338.91	8712.18	1	1	2	2
O75874	IDH1	Isocitrate dehydrogenase [NADP] cytoplasmic	3380.5	14208	7140.75	12754.8	2	2	2	2
O75882	ATRN	Attractin	NaN	1606.09	NaN	6474.06	0	1	0	1
O75884	RBBP9	Serine hydrolase RBBP9	408.474	NaN	NaN	NaN	1	0	0	1
O75886	STAM2	Signal transducing adapter molecule 2	NaN	12263.2	NaN	NaN	0	2	0	0
O75891	ALDH1L1	Cytosolic 10-formyltetrahydrofolate dehydrogenase	18874.3	22271.1	NaN	22831.6	4	1	0	1
O75915	ARL6IP5	PRA1 family protein 3	8658.2	33694.3	9778.17	5593.55	1	1	2	2
O75935	DCTN3	Dynactin subunit 3	1299.71	229.579	228.4	750.499	1	1	1	1
O75936	BBOX1	Gamma-butyrobetaine dioxygenase	NaN	2012.32	2597.85	1404.97	0	1	1	1
O75937	DNAJC8	DnaJ homolog subfamily C member 8	9350.47	2261.4	6240.08	2576.22	2	1	2	1
O75954	TSPAN9	Tetraspanin-9	6246.65	62131.2	28231.1	8570.6	1	1	1	1
O75955	FLOT1	Flotillin-1	7802.31	9280.91	3781.15	3084.86	20	15	12	15
O75964	ATP5MG	ATP synthase subunit g, mitochondrial	6783.96	22887.1	31077.7	20134.6	1	1	1	1
O76003	GLRX3	Glutaredoxin-3	2202.81	5825.8	5085.56	1983.08	4	1	3	2
O76075	DFFB	DNA fragmentation factor subunit beta	2537.53	NaN	NaN	344.697	1	0	0	1
O76094	SRP72	Signal recognition particle subunit SRP72	762.244	NaN	NaN	NaN	2	0	0	0
O94769	ECM2	Extracellular matrix protein 2	160.073	NaN	NaN	NaN	1	0	0	0
O94776	MTA2	Metastasis-associated protein MTA2	489.34	NaN	2317.76	NaN	5	1	1	1
O94804	STK10	Serine/threonine-protein kinase 10	984.474	2367.95	11871.3	6618.29	3	4	5	5
O94806	PRKD3	Serine/threonine-protein kinase D3	311.377	2510.33	NaN	3032.4	1	1	0	2
O94832	MYO1D	Unconventional myosin-Id	NaN	2727.96	1621.24	18212.3	0	3	3	10
O94855	SEC24D	Protein transport protein Sec24D	8297.27	NaN	4598.8	4098.65	2	0	2	3
O94874	UFL1	E3 UFM1-protein ligase 1	629.057	NaN	1110.69	NaN	2	0	1	1
O94888	UBXN7	UBX domain-containing protein 7	NaN	NaN	9923.55	4628.99	0	0	1	1
O94903	PLPBP	Pyridoxal phosphate homeostasis protein	2476.5	NaN	NaN	1110.26	1	1	0	1
O94905	ERLIN2	Erlin-2	127.521	NaN	NaN	NaN	1	0	0	0
O94915	FRYL	Protein furry homolog-like	3301.9	996.112	3910.04	2874.68	9	6	10	9
O94921;Q00536	CDK14;CDK16	Cyclin-dependent kinase 14;Cyclin-dependent kinase 16	1258.84	871.05	449.384	2856.58	1	1	1	1
O94923	GLCE	D-glucuronyl C5-epimerase	191.871	NaN	NaN	NaN	1	1	1	0
O94973	AP2A2	AP-2 complex subunit alpha-2	8970.21	25048.8	9087.62	16299.1	6	5	4	5
O94979	SEC31A	Protein transport protein Sec31A	5016.82	1578.52	2217.47	2366.06	5	2	2	4
O94985	CLSTN1	Calsyntenin-1	29205	9449.86	7191.23	3261.37	5	1	3	3
O95159	ZFPL1	Zinc finger protein-like 1	1740.86	NaN	NaN	NaN	1	0	0	0
O95163	ELP1	Elongator complex protein 1	6613.66	NaN	8514.66	10910.6	3	0	4	4
O95208	EPN2	Epsin-2	129.528	1083.33	NaN	NaN	1	1	0	0
O95232	LUC7L3	Luc7-like protein 3	4020.87	NaN	1883.47	3212.12	2	0	2	1
O95239	KIF4A	Chromosome-associated kinesin KIF4A	4697.25	NaN	NaN	NaN	9	0	2	1
O95248	SBF1	Myotubularin-related protein 5	1438.73	481.134	253.356	2536.34	3	1	1	3
O95294	RASAL1	RasGAP-activating-like protein 1	4130.88	5355.56	2488.84	8366.74	5	5	6	6
O95297	MPZL1	Myelin protein zero-like protein 1	409.847	NaN	NaN	NaN	1	0	0	0
O95299	NDUFA10	NADH dehydrogenase [ubiquinone] 1 alpha subcomplex subunit 10, mitochondrial	NaN	1198.38	1403.72	496.291	0	1	1	1
O95336	PGLS	6-phosphogluconolactonase	4368.19	3912.1	2408.28	2437.03	4	3	4	3
O95347	SMC2	Structural maintenance of chromosomes protein 2	16580.3	9613.43	6771.59	10131.9	10	5	7	6
O95372	LYPLA2	Acyl-protein thioesterase 2	2923.28	843.263	5297.09	1210.55	2	1	1	2
O95373	IPO7	Importin-7	3766.4	1744.26	3132.91	3959.72	15	6	6	13
O95376	ARIH2	E3 ubiquitin-protein ligase ARIH2	171.496	NaN	1969.66	1528.37	3	0	1	2
O95394	PGM3	Phosphoacetylglucosamine mutase	1050.92	75255	NaN	NaN	2	1	0	0
O95433	AHSA1	Activator of 90 kDa heat shock protein ATPase homolog 1	28327.9	20372.1	29807.1	35086.1	6	3	9	9
O95445	APOM	Apolipoprotein M	1223.51	NaN	886.164	NaN	1	0	1	0
O95453	PARN	Poly(A)-specific ribonuclease PARN	NaN	248.434	1116.36	NaN	0	1	1	1
O95456	PSMG1	Proteasome assembly chaperone 1	6805.78	2072.63	6622.71	7346.57	6	3	5	4
O95466	FMNL1	Formin-like protein 1	1658.14	NaN	1579.3	605.486	8	1	7	6
O95487	SEC24B	Protein transport protein Sec24B	405.578	NaN	179.33	NaN	3	1	3	1
O95602	POLR1A	DNA-directed RNA polymerase I subunit RPA1	1720.83	1239.78	2003.44	509.861	4	1	3	2
O95670	ATP6V1G2	V-type proton ATPase subunit G 2	1393.04	754.962	NaN	NaN	1	1	1	1
O95671	ASMTL	Probable bifunctional dTTP/UTP pyrophosphatase/methyltransferase protein	NaN	14297.4	9132.91	1507.68	0	1	1	1
O95674	CDS2	Phosphatidate cytidylyltransferase 2	174.458	NaN	NaN	716.301	1	0	0	1
O95711	LY86	Lymphocyte antigen 86	6449.3	NaN	362.784	NaN	1	0	1	0
O95714;Q9BVR0	HERC2;HERC2P3	E3 ubiquitin-protein ligase HERC2;Putative HERC2-like protein 3	NaN	NaN	NaN	182.99	0	0	0	1
O95749	GGPS1	Geranylgeranyl pyrophosphate synthase	3839.63	7361.02	1209.31	8130.86	1	1	1	1
O95757	HSPA4L	Heat shock 70 kDa protein 4L	7940.42	NaN	9957.43	9243.19	2	0	2	4
O95777	LSM8	U6 snRNA-associated Sm-like protein LSm8	NaN	8102.37	9010.4	14163.5	0	1	1	1
O95782	AP2A1	AP-2 complex subunit alpha-1	6121.07	8832.73	2618.79	12579.5	2	1	1	2
O95793	STAU1	Double-stranded RNA-binding protein Staufen homolog 1	1822.85	252.611	NaN	185.81	2	1	1	1
O95816	BAG2	BAG family molecular chaperone regulator 2	5262.33	2774.1	7894.61	13931.1	4	2	5	5
O95819	MAP4K4	Mitogen-activated protein kinase kinase kinase kinase 4	11844.2	146546	20130.3	7746.1	7	10	5	3
O95825	CRYZL1	Quinone oxidoreductase-like protein 1	NaN	NaN	NaN	2163.4	0	0	0	1
O95833	CLIC3	Chloride intracellular channel protein 3	NaN	NaN	988.899	NaN	0	0	1	0
O95834	EML2	Echinoderm microtubule-associated protein-like 2	5368.82	6055.47	3569.91	19186.7	3	2	2	5
O95857	TSPAN13	Tetraspanin-13	NaN	NaN	16560.6	NaN	0	0	1	0
O95861	BPNT1	3'(2'),5'-bisphosphate nucleotidase 1	13293.8	545.309	4783.24	3479.81	7	2	6	5
O95897	OLFM2	Noelin-2	NaN	2981.34	366.484	774.202	0	1	1	1
O95967	EFEMP2	EGF-containing fibulin-like extracellular matrix protein 2	838.549	441.031	454.89	NaN	1	1	1	0
O95969	SCGB1D2	Secretoglobin family 1D member 2	18370.3	1976.64	4122.1	1728.88	1	1	1	1
O95983	MBD3	Methyl-CpG-binding domain protein 3	1036.2	NaN	511.226	NaN	1	1	1	0
O96008	TOMM40	Mitochondrial import receptor subunit TOM40 homolog	NaN	1816.82	NaN	1279.44	0	1	0	1
O96009	NAPSA	Napsin-A	1856.7	NaN	NaN	NaN	1	0	0	0
O96013	PAK4	Serine/threonine-protein kinase PAK 4	3440.18	1142.62	284.283	710.343	2	2	1	1
O96019	ACTL6A	Actin-like protein 6A	15632.8	7988.01	9622.74	11681.7	8	3	5	8
P00338	LDHA	L-lactate dehydrogenase A chain	74870.5	60815.4	69433.9	67803.1	19	14	21	22
P00352	ALDH1A1	Aldehyde dehydrogenase 1A1	3175.4	286.368	504.33	257.382	1	1	1	1
P00387	CYB5R3	NADH-cytochrome b5 reductase 3	1202.59	NaN	9915.01	NaN	1	0	1	0
P00390	GSR	Glutathione reductase, mitochondrial	3847.51	NaN	6825.15	866.801	4	1	3	4
P00441	SOD1	Superoxide dismutase [Cu-Zn]	30841.4	1400.26	81730.2	21491.8	5	2	4	4
P00450	CP	Ceruloplasmin	2537.43	963.829	NaN	NaN	2	1	0	0
P00451	F8	Coagulation factor VIII	970.284	NaN	NaN	NaN	1	0	1	1
P00491	PNP	Purine nucleoside phosphorylase	31428.8	18169.1	31519.1	39028.5	7	6	7	7
P00492	HPRT1	Hypoxanthine-guanine phosphoribosyltransferase	6180.09	8938.53	38690.5	32090.6	3	3	3	3
P00505	GOT2	Aspartate aminotransferase, mitochondrial	8081.58	958.708	3664.62	1761.55	5	2	5	4
P00558	PGK1	Phosphoglycerate kinase 1	134091	20714.9	153287	167470	17	10	18	17
P00738	HP	Haptoglobin	72238.2	13544.1	24533	10852.7	4	1	1	1
P00813	ADA	Adenosine deaminase	9949.3	6139.74	3341.78	6785.89	8	4	2	7
P00918	CA2	Carbonic anhydrase 2	NaN	NaN	NaN	7493.26	0	0	0	1
P00966	ASS1	Argininosuccinate synthase	37855.7	30775.5	17598.7	13236.3	5	2	3	3
P00973	OAS1	2'-5'-oligoadenylate synthase 1	2430.62	NaN	NaN	1607.61	1	0	0	1
P01009	SERPINA1	Alpha-1-antitrypsin	1679.88	NaN	147.293	NaN	1	0	1	1
P01023	A2M	Alpha-2-macroglobulin	5914.82	727.553	914.861	2256.62	6	2	5	5
P01024	C3	Complement C3	5121.5	1876.28	287.596	96.1923	15	3	7	5
P01031	C5	Complement C5	13685.9	6436.6	5266.32	4244.58	5	2	2	3
P01037	CST1	Cystatin-SN	235.989	9298.26	NaN	2843.31	1	1	0	1
P01040	CSTA	Cystatin-A	2115.53	NaN	NaN	NaN	1	0	0	0
P01111	NRAS	GTPase NRas	34592.7	29976.8	28650.3	39516.7	5	3	6	6
P01112	HRAS	GTPase HRas	NaN	NaN	1.1981	1436.12	0	0	1	1
P01130	LDLR	Low-density lipoprotein receptor	1794.96	1634.74	1503.41	1146.41	3	1	3	2
P01137	TGFB1	Transforming growth factor beta-1 proprotein	9578.16	4447.3	6642.92	525.462	7	7	7	4
P01344	IGF2	Insulin-like growth factor 2	909.204	NaN	NaN	NaN	1	0	1	0
P01591	JCHAIN	Immunoglobulin J chain	937.526	1319.22	NaN	NaN	6	2	2	3
P01619	IGKV3-20	Immunoglobulin kappa variable 3-20	29142.8	52539.1	45056.6	3711968	3	2	2	2
P01732	CD8A	T-cell surface glycoprotein CD8 alpha chain	NaN	10378.1	NaN	NaN	0	2	0	0
P01780	IGHV3-7	Immunoglobulin heavy variable 3-7	543.122	14435.4	NaN	NaN	2	1	0	0
P01833	PIGR	Polymeric immunoglobulin receptor	1550.09	13049.9	5011.68	6687.93	1	2	2	2
P01834	IGKC	Immunoglobulin kappa constant	60683.2	7324.2	7682.32	13727.3	10	4	5	6
P01857	IGHG1	Immunoglobulin heavy constant gamma 1	60368.9	4661.94	170628	2538.07	11	3	10	4
P01859	IGHG2	Immunoglobulin heavy constant gamma 2	24165.3	NaN	12213.2	2392.08	3	0	4	2
P01861	IGHG4	Immunoglobulin heavy constant gamma 4	2253.92	NaN	54546	NaN	3	0	4	0
P01871	IGHM	Immunoglobulin heavy constant mu	1.0326e+06	79142.4	3235.55	179912	35	21	9	29
P01876	IGHA1	Immunoglobulin heavy constant alpha 1	12677.9	NaN	NaN	NaN	2	0	0	0
P01880;P0DOX3	IGHD;	Immunoglobulin heavy constant delta;Immunoglobulin delta heavy chain	6319.99	NaN	NaN	NaN	4	0	0	0
P01889	HLA-B	HLA class I histocompatibility antigen, B alpha chain	43686.9	22535.4	NaN	113584	2	2	0	7
P01903	HLA-DRA	HLA class II histocompatibility antigen, DR alpha chain	886679	58072.2	417985	747806	12	5	9	10
P01909	HLA-DQA1	HLA class II histocompatibility antigen, DQ alpha 1 chain	30567	NaN	NaN	65476	3	0	0	2
P01911	HLA-DRB1	HLA class II histocompatibility antigen, DRB1 beta chain	42713.3	4391.82	73126.2	76826.5	6	1	10	7
P01920	HLA-DQB1	HLA class II histocompatibility antigen, DQ beta 1 chain	6604.95	NaN	65107.7	1410.29	4	0	1	2
P02458	COL2A1	Collagen alpha-1(II) chain	9339.53	6338.28	9952.5	3171.92	4	2	2	3
P02461	COL3A1	Collagen alpha-1(III) chain	14912.6	597.229	1974.78	764.487	2	2	2	2
P02462	COL4A1	Collagen alpha-1(IV) chain	40151.6	44598.5	19478.1	11121.4	2	2	2	2
P02545	LMNA	Prelamin-A/C	143.717	1738	1339.14	1076.14	2	3	3	3
P02647	APOA1	Apolipoprotein A-I	NaN	8233.92	14495.4	8708.89	1	1	1	1
P02649	APOE	Apolipoprotein E	NaN	8370.73	NaN	NaN	0	1	0	0
P02675	FGB	Fibrinogen beta chain	8937.47	13138.7	143723	38759.2	7	4	4	5
P02679	FGG	Fibrinogen gamma chain	51378.7	NaN	NaN	NaN	1	0	0	0
P02763;P19652	ORM1;ORM2	Alpha-1-acid glycoprotein 1;Alpha-1-acid glycoprotein 2	10765.9	NaN	2023.5	NaN	1	0	1	0
P02766	TTR	Transthyretin	530.356	NaN	445.269	44.4022	4	2	4	3
P02768	ALB	Albumin	278090	110625	114878	58892.8	49	31	37	34
P02771	AFP	Alpha-fetoprotein	3693.01	NaN	NaN	NaN	1	0	0	0
P02786	TFRC	Transferrin receptor protein 1	39265.3	44379.3	39272.9	194122	11	10	12	15
P02787	TF	Serotransferrin	7313.41	2559	1402.98	1851.25	7	5	6	6
P02788	LTF	Lactotransferrin	2412.51	9044.64	822.838	3761.28	3	1	1	1
P02790	HPX	Hemopexin	7055.26	NaN	2739.25	NaN	2	0	1	0
P02792	FTL	Ferritin light chain	NaN	NaN	NaN	2179.61	0	0	0	1
P04040	CAT	Catalase	2731.95	2396.72	2419.5	1774.98	6	6	6	6
P04066	FUCA1	Tissue alpha-L-fucosidase	2445.04	4208.61	834.948	2407.87	1	1	1	1
P04075	ALDOA	Fructose-bisphosphate aldolase A	77713.4	8424.96	33637.6	46432.2	22	14	20	17
P04083	ANXA1	Annexin A1	2160.61	10432	27954.8	2544.45	6	6	8	6
P04114	APOB	Apolipoprotein B-100	149207	75146	58502.5	53490.2	14	8	8	9
P04150	NR3C1	Glucocorticoid receptor	541.983	NaN	NaN	NaN	1	0	0	1
P04179	SOD2	Superoxide dismutase [Mn], mitochondrial	2201.44	NaN	1172.43	NaN	1	0	1	0
P04183	TK1	Thymidine kinase, cytosolic	3459.42	1195.05	1287.39	723.489	2	1	1	1
P04233	CD74	HLA class II histocompatibility antigen gamma chain	12957.2	8045.13	5939.5	100327	2	2	2	3
P04275	VWF	von Willebrand factor	1560.86	NaN	258.123	NaN	2	0	2	0
P04278	SHBG	Sex hormone-binding globulin	11504.6	NaN	3717.69	2377.48	1	0	1	1
P04406	GAPDH	Glyceraldehyde-3-phosphate dehydrogenase	185413	110861	247564	239902	37	22	33	31
P04424	ASL	Argininosuccinate lyase	1157.04	3702.71	1842.51	325.064	3	1	1	2
P04439	HLA-A	HLA class I histocompatibility antigen, A alpha chain	5551.5	704.881	1345.45	19758.3	10	4	4	15
P04440	HLA-DPB1	HLA class II histocompatibility antigen, DP beta 1 chain	41609.2	4114.58	45873.7	9013.5	4	1	5	8
P04632	CAPNS1	Calpain small subunit 1	2917.35	8671.04	5854.46	5212.79	4	5	4	4
P04637	TP53	Cellular tumor antigen p53	655.286	NaN	614.016	NaN	1	0	1	0
P04792	HSPB1	Heat shock protein beta-1	17232.4	60071.9	10678	15343.5	1	1	1	1
P04839	CYBB	Cytochrome b-245 heavy chain	3875.91	2546.56	11114.2	4231.83	2	2	6	2
P04843	RPN1	Dolichyl-diphosphooligosaccharide--protein glycosyltransferase subunit 1	6873.23	19044.9	9012.25	9675.16	4	4	5	4
P04899	GNAI2	Guanine nucleotide-binding protein G(i) subunit alpha-2	37654.5	17542.3	23718.6	75481.7	21	17	19	23
P04908;Q7L7L0;Q93077	H2AC4;H2AC25;H2AC6	Histone H2A type 1-B/E;Histone H2A type 3;Histone H2A type 1-C	98703.8	7735.29	115588	9926.74	8	5	6	6
P04920	SLC4A2	Anion exchange protein 2	5363.77	820.269	13047.6	9372.92	3	3	3	3
P05023	ATP1A1	Sodium/potassium-transporting ATPase subunit alpha-1	24579.3	22364.9	29525.8	65537.4	15	7	14	17
P05026	ATP1B1	Sodium/potassium-transporting ATPase subunit beta-1	70183.5	19001.1	NaN	25952.6	2	1	0	2
P05062	ALDOB	Fructose-bisphosphate aldolase B	2290.58	NaN	2728.3	NaN	1	0	1	0
P05067	APP	Amyloid-beta precursor protein	4790.92	10041	938.54	5903.46	5	4	3	5
P05089	ARG1	Arginase-1	8129.15	12416.6	10288.8	7779.35	4	6	7	7
P05090	APOD	Apolipoprotein D	3090.82	2024.82	5144.64	8344.44	1	1	1	1
P05106	ITGB3	Integrin beta-3	3416.78	11357.1	7265.2	9207.77	2	1	2	2
P05107	ITGB2	Integrin beta-2	9437.94	2.77826	21316.9	9490.6	7	1	6	6
P05109	S100A8	Protein S100-A8	174.493	2340.16	797.45	1040.85	2	2	2	2
P05164	MPO	Myeloperoxidase	1665.69	NaN	NaN	NaN	1	0	0	0
P05186	ALPL	Alkaline phosphatase, tissue-nonspecific isozyme	371.001	6749.98	NaN	9753.41	2	1	0	2
P05198	EIF2S1	Eukaryotic translation initiation factor 2 subunit 1	36242.6	27568.6	20168.3	25375.8	10	5	7	7
P05362	ICAM1	Intercellular adhesion molecule 1	16938.7	4783.44	6338.88	8009.11	9	7	7	7
P05386	RPLP1	Large ribosomal subunit protein P1	21343.5	5192.51	14714.3	3011.22	1	1	1	1
P05387	RPLP2	Large ribosomal subunit protein P2	22052	28917.8	26093.7	24285	6	3	4	6
P05388	RPLP0	Large ribosomal subunit protein uL10	83059.5	42623.5	59125.1	45921.1	8	7	9	8
P05455	SSB	Lupus La protein	5177.48	976.498	4836.62	1934.51	6	3	5	5
P05546	SERPIND1	Heparin cofactor 2	406450	87501.4	59394.2	40263.1	2	2	2	2
P05556	ITGB1	Integrin beta-1	13395.1	4064.91	10747.3	7493.9	7	5	8	9
P05997	COL5A2	Collagen alpha-2(V) chain	529.517	NaN	NaN	NaN	1	0	0	0
P06213	INSR	Insulin receptor	4426.45	NaN	3989.29	NaN	9	0	5	0
P06239	LCK	Tyrosine-protein kinase Lck	60853.9	84823.9	67457.1	48869.7	6	6	5	6
P06241	FYN	Tyrosine-protein kinase Fyn	4086.63	14645	8241.42	14730.6	5	4	5	5
P06280	GLA	Alpha-galactosidase A	1570.34	433.616	9434.12	4896.64	3	1	2	3
P06312	IGKV4-1	Immunoglobulin kappa variable 4-1	17196.3	11802.6	224.412	70.3012	2	3	1	1
P06340	HLA-DOA	HLA class II histocompatibility antigen, DO alpha chain	781.503	NaN	NaN	NaN	1	0	0	0
P06454	PTMA	Prothymosin alpha	125.219	6.83102	455.569	NaN	2	1	1	1
P06493	CDK1	Cyclin-dependent kinase 1	14899	6513.74	3220.95	7511.6	3	1	1	2
P06576	ATP5F1B	ATP synthase subunit beta, mitochondrial	14114.3	14354	35949.3	25169	8	5	6	6
P06681	C2	Complement C2	14281	8777.44	4492.43	1326.98	1	1	1	1
P06702	S100A9	Protein S100-A9	48250	35595.5	24203.9	20812.1	2	2	2	1
P06730	EIF4E	Eukaryotic translation initiation factor 4E	29846.9	4573.02	8969.46	17165.3	4	2	2	2
P06733	ENO1	Alpha-enolase	1.12946e+06	1.25361e+06	1.30664e+06	2666447	20	18	17	20
P06737	PYGL	Glycogen phosphorylase, liver form	18599.2	7103.93	10674.3	9113.92	11	7	9	6
P06744	GPI	Glucose-6-phosphate isomerase	31822.8	121830	65418.5	96328.1	20	17	19	20
P06748	NPM1	Nucleophosmin	43684.7	14952.5	24440.3	26594.5	6	4	5	5
P06753	TPM3	Tropomyosin alpha-3 chain	29886.5	499.043	4934.7	5964.05	7	4	6	6
P06756	ITGAV	Integrin alpha-V	NaN	NaN	NaN	1686.83	0	0	0	1
P06858	LPL	Lipoprotein lipase	17830	6458.62	9633.18	5707.35	1	1	1	1
P06865	HEXA	Beta-hexosaminidase subunit alpha	1807.08	1487.14	786.693	2512.4	1	1	1	1
P06899;P23527;P33778;Q16778	H2BC11;H2BC17;H2BC3;H2BC21	Histone H2B type 1-J;Histone H2B type 1-O;Histone H2B type 1-B;Histone H2B type 2-E	71699.6	40874.8	77545.6	29109.8	12	8	12	11
P07108	DBI	Acyl-CoA-binding protein	7363.23	1490.25	33169.2	10994.2	2	1	3	2
P07195	LDHB	L-lactate dehydrogenase B chain	4255.79	4181.05	16178.2	12991.5	6	5	6	6
P07237	P4HB	Protein disulfide-isomerase	5373.38	2916.06	1433.2	10825.4	9	5	6	7
P07311	ACYP1	Acylphosphatase-1	10600.2	5169.21	6715.15	25004	1	1	1	1
P07339	CTSD	Cathepsin D	2835.94	3719.15	2899.36	1568.43	2	2	3	3
P07355	ANXA2	Annexin A2	17246.8	41330.4	23296.4	104658	15	14	14	21
P07384	CAPN1	Calpain-1 catalytic subunit	25009	37520.8	26100	37943.8	7	5	7	6
P07585	DCN	Decorin	NaN	NaN	22039.6	2114.29	0	0	2	1
P07602	PSAP	Prosaposin	NaN	NaN	7778.62	3211.95	0	0	1	1
P07737	PFN1	Profilin-1	109369	59089.2	150142	91546.8	13	8	10	11
P07741	APRT	Adenine phosphoribosyltransferase	737.145	4010.65	6010.1	8587.88	3	1	3	3
P07814	EPRS1	Bifunctional glutamate/proline--tRNA ligase	32327.8	19157.6	28583.4	25641.6	21	10	19	19
P07858	CTSB	Cathepsin B	NaN	NaN	18073.3	8910.64	0	0	1	1
P07900	HSP90AA1	Heat shock protein HSP 90-alpha	689372	209183	444871	683011	39	25	29	33
P07910	HNRNPC	Heterogeneous nuclear ribonucleoproteins C1/C2	16155.3	3576.08	6213.02	14.482	2	1	3	1
P07942	LAMB1	Laminin subunit beta-1	56141.9	60682.2	29011.5	20903.1	8	7	8	8
P07947	YES1	Tyrosine-protein kinase Yes	NaN	NaN	NaN	3150.63	0	0	0	1
P07948	LYN	Tyrosine-protein kinase Lyn	43853	193891	90622.2	131197	15	17	18	19
P07954	FH	Fumarate hydratase, mitochondrial	8991.93	7168.04	12569.6	67952.8	3	3	1	3
P07996	THBS1	Thrombospondin-1	425860	183217	221769	110247	32	13	14	16
P08069	IGF1R	Insulin-like growth factor 1 receptor	275.812	NaN	NaN	NaN	1	0	0	0
P08133	ANXA6	Annexin A6	3324.38	29649.3	147623	21095	15	24	38	26
P08174	CD55	Complement decay-accelerating factor	4268.75	NaN	123.135	3218.35	3	0	2	4
P08195	SLC3A2	Amino acid transporter heavy chain SLC3A2	251087	313726	459495	926324	16	10	12	14
P08217	CELA2A	Chymotrypsin-like elastase family member 2A	NaN	NaN	344.731	NaN	0	0	1	0
P08237	PFKM	ATP-dependent 6-phosphofructokinase, muscle type	14590.3	3769.21	17739.4	14882.5	5	1	5	6
P08238	HSP90AB1	Heat shock protein HSP 90-beta	57314.1	31329.9	81934	76324.9	24	16	23	23
P08240	SRPRA	Signal recognition particle receptor subunit alpha	30369	8927.75	5368.98	4886.9	1	1	1	1
P08243	ASNS	Asparagine synthetase [glutamine-hydrolyzing]	68598.9	27198.8	37157.1	45701.3	18	12	17	15
P08253	MMP2	72 kDa type IV collagenase	1431.4	NaN	1207.37	NaN	1	0	1	0
P08473	MME	Neprilysin	43832.9	3.92004	101419	56290.8	9	1	13	12
P08559	PDHA1	Pyruvate dehydrogenase E1 component subunit alpha, somatic form, mitochondrial	NaN	NaN	4745.86	1926.72	0	0	1	1
P08567	PLEK	Pleckstrin	4119.15	7690.14	13317.7	42872.9	9	8	9	11
P08575	PTPRC	Receptor-type tyrosine-protein phosphatase C	132625	32724.4	3389.61	267599	39	27	12	41
P08579;P09012	SNRPB2;SNRPA	U2 small nuclear ribonucleoprotein B'';U1 small nuclear ribonucleoprotein A	1821.9	NaN	NaN	NaN	2	0	0	0
P08581	MET	Hepatocyte growth factor receptor	646.665	NaN	NaN	7181.12	1	0	0	3
P08582	MELTF	Melanotransferrin	118339	NaN	NaN	37890.9	1	0	0	2
P08603	CFH	Complement factor H	21062.5	11713.6	5200.28	3395.51	1	1	1	1
P08621	SNRNP70	U1 small nuclear ribonucleoprotein 70 kDa	598.231	NaN	130.024	NaN	3	1	2	3
P08631	HCK	Tyrosine-protein kinase HCK	799.965	996.992	125.463	NaN	1	1	1	1
P08708	RPS17	Small ribosomal subunit protein eS17	93805.5	150872	194123	172667	4	2	3	3
P08754	GNAI3	Guanine nucleotide-binding protein G(i) subunit alpha-3	19509.8	46434.6	16199.8	103676	7	6	7	10
P08758	ANXA5	Annexin A5	2599.4	7902.32	2407.57	26738.5	15	14	12	19
P08861	CELA3B	Chymotrypsin-like elastase family member 3B	NaN	NaN	1253.41	NaN	0	1	1	0
P08865	RPSA	Small ribosomal subunit protein uS2	53296.2	28577.4	34069.8	33849.3	19	11	16	14
P08962	CD63	CD63 antigen	NaN	125889	8613.91	14360.1	0	1	1	1
P09093	CELA3A	Chymotrypsin-like elastase family member 3A	1723.85	612.853	3443.78	NaN	1	2	2	1
P09104	ENO2	Gamma-enolase	41226.3	10254.7	13689.2	22376	4	2	4	3
P09211	GSTP1	Glutathione S-transferase P	70552.1	129126	151429	113049	14	11	9	13
P09326	CD48	CD48 antigen	13733.4	NaN	17509.8	37997.9	2	0	2	2
P09429	HMGB1	High mobility group protein B1	72126.2	NaN	22769.3	7954.85	7	1	6	3
P09455	RBP1	Retinol-binding protein 1	3251.88	NaN	1495.17	4.80744	2	0	1	1
P09486	SPARC	SPARC	25839.1	10126.9	11354.1	5244.07	3	2	2	3
P09488	GSTM1	Glutathione S-transferase Mu 1	7113.7	13006.2	6147.8	3537	2	1	2	2
P09496	CLTA	Clathrin light chain A	596.204	9207.79	8140.47	1819.89	3	3	4	4
P09497	CLTB	Clathrin light chain B	NaN	NaN	NaN	1746.2	0	0	0	1
P09525	ANXA4	Annexin A4	2314.49	5930.15	5099.89	1614.36	2	2	2	2
P09543	CNP	2',3'-cyclic-nucleotide 3'-phosphodiesterase	2982.23	26086.1	8452.85	36505	3	2	2	3
P09622	DLD	Dihydrolipoyl dehydrogenase, mitochondrial	411.754	NaN	NaN	NaN	2	0	1	1
P09661	SNRPA1	U2 small nuclear ribonucleoprotein A'	21816.1	13441	14827.5	16907.9	4	1	3	2
P09874	PARP1	Poly [ADP-ribose] polymerase 1	19830.3	14876.8	36956.7	21097.4	21	10	16	15
P09884	POLA1	DNA polymerase alpha catalytic subunit	899.686	NaN	244.784	440.103	1	0	1	1
P09936	UCHL1	Ubiquitin carboxyl-terminal hydrolase isozyme L1	7522.5	17088.9	1887.61	27313.9	6	1	1	6
P09960	LTA4H	Leukotriene A-4 hydrolase	5299.45	2889.95	1741.32	5735.67	8	2	4	7
P09972	ALDOC	Fructose-bisphosphate aldolase C	12748	11732.7	22483.2	38169.9	6	4	4	6
P0C0L4	C4A	Complement C4-A	17849.5	2919.93	3930.29	869.896	7	2	3	2
P0C0S5;Q71UI9	H2AZ1;H2AZ2	Histone H2A.Z;Histone H2A.V	115013	6416.59	50403.3	10969.3	3	1	2	3
P0C0S8;P20671;Q96KK5;Q99878;Q9BTM1	H2AC11;H2AC7;H2AC12;H2AC14;H2AJ	Histone H2A type 1;Histone H2A type 1-D;Histone H2A type 1-H;Histone H2A type 1-J;Histone H2A.J	46923	934.633	80986.8	2757.24	1	1	1	1
P0C7H9	USP17L7	Inactive ubiquitin carboxyl-terminal hydrolase 17-like protein 7	7911.47	8464.4	10605.8	6307.63	1	1	1	1
P0C7P3	SLFN14	Protein SLFN14	123.824	NaN	NaN	NaN	1	1	1	1
P0DME0;Q01105	SETSIP;SET	Protein SETSIP;Protein SET	9737.73	224.108	1181.02	995.076	3	2	3	3
P0DMP2	SRGAP2B	SLIT-ROBO Rho GTPase-activating protein 2B	4491.27	2695.13	2734.25	12201	1	1	1	1
P0DMV8;P0DMV9	HSPA1A;HSPA1B	Heat shock 70 kDa protein 1A;Heat shock 70 kDa protein 1B	21956.8	10307.9	10731	37414	14	8	11	13
P0DOX6		Immunoglobulin mu heavy chain	244725	21830.6	17670.4	97264.3	3	1	1	3
P0DP23;P0DP24;P0DP25	CALM1;CALM2;CALM3	Calmodulin-1;Calmodulin-2;Calmodulin-3	7179.92	2780.71	14508.5	19008.2	7	3	6	6
P0DPB6	POLR1D	DNA-directed RNA polymerases I and III subunit RPAC2	251.362	NaN	NaN	NaN	2	0	1	1
P0DPI2	GATD3	Glutamine amidotransferase-like class 1 domain-containing protein 3, mitochondrial	3353.43	644.892	1047.02	NaN	2	1	2	1
P0DTE7;P0DTE8;P0DUB6	AMY1B;AMY1C;AMY1A	Alpha-amylase 1B;Alpha-amylase 1C;Alpha-amylase 1A	12403.6	19327	13993.5	9711.38	5	5	5	5
P10114	RAP2A	Ras-related protein Rap-2a	333.794	6748.65	1370.86	8855.48	1	3	2	3
P10155	RO60	RNA-binding protein RO60	2268.13	1531.06	2587.66	4692.79	6	4	5	4
P10301	RRAS	Ras-related protein R-Ras	2330.99	2067.58	4182.86	21382.6	4	4	5	7
P10321	HLA-C	HLA class I histocompatibility antigen, C alpha chain	22992.9	26468.9	12629	199294	2	3	2	4
P10398	ARAF	Serine/threonine-protein kinase A-Raf	425.748	NaN	NaN	251.304	3	0	0	1
P10412;P16402;P16403	H1-4;H1-3;H1-2	Histone H1.4;Histone H1.3;Histone H1.2	1816.64	NaN	571.3	NaN	5	2	3	1
P10415	BCL2	Apoptosis regulator Bcl-2	NaN	4179.03	NaN	4414.24	0	1	0	2
P10515	DLAT	Dihydrolipoyllysine-residue acetyltransferase component of pyruvate dehydrogenase complex, mitochondrial	1820.99	4086.86	6635	5595.38	2	2	4	3
P10599	TXN	Thioredoxin	3538.77	5137.59	18729.2	12210.1	3	3	4	4
P10644	PRKAR1A	cAMP-dependent protein kinase type I-alpha regulatory subunit	10196	20407.9	15195.8	27393.4	3	4	4	4
P10768	ESD	S-formylglutathione hydrolase	3256.1	NaN	1724.12	2101.81	3	0	4	5
P10809	HSPD1	60 kDa heat shock protein, mitochondrial	26818.6	21126.2	20454.9	18260.8	12	9	12	11
P10909	CLU	Clusterin	299.485	NaN	NaN	NaN	1	0	0	0
P10915	HAPLN1	Hyaluronan and proteoglycan link protein 1	5054.45	4272.64	4506.81	2005.28	8	8	8	8
P11021	HSPA5	Endoplasmic reticulum chaperone BiP	3726.63	3947.42	7555.39	16096.1	11	4	7	8
P11047	LAMC1	Laminin subunit gamma-1	19014.8	50564.3	34351.5	22239.1	7	5	6	6
P11049	CD37	Leukocyte antigen CD37	57764.7	870800	195127	103034	5	4	4	4
P11142	HSPA8	Heat shock cognate 71 kDa protein	689737	151748	277799	178167	35	25	30	27
P11166	SLC2A1	Solute carrier family 2, facilitated glucose transporter member 1	6550.96	3352.62	4511.23	14996.5	4	2	3	3
P11169;Q8TDB8	SLC2A3;SLC2A14	Solute carrier family 2, facilitated glucose transporter member 3;Solute carrier family 2, facilitated glucose transporter member 14	19516.5	1331.84	32586.2	18066.4	2	1	1	2
P11171	EPB41	Protein 4.1	26449.6	40126.5	24191.1	45861.8	6	6	5	7
P11172	UMPS	Uridine 5'-monophosphate synthase	3072.6	1887.87	2826.49	6844.3	2	1	3	3
P11182	DBT	Lipoamide acyltransferase component of branched-chain alpha-keto acid dehydrogenase complex, mitochondrial	NaN	NaN	643.847	NaN	0	1	1	0
P11216	PYGB	Glycogen phosphorylase, brain form	2709.79	6828.34	3772.72	4185.53	5	2	2	5
P11217	PYGM	Glycogen phosphorylase, muscle form	4083.81	12516.1	3345.45	3599.61	2	2	2	1
P11234	RALB	Ras-related protein Ral-B	4739.33	14242.9	23449.6	27656.5	5	3	4	4
P11279	LAMP1	Lysosome-associated membrane glycoprotein 1	12323.2	21661.6	26073.6	17415.9	2	1	1	1
P11310	ACADM	Medium-chain specific acyl-CoA dehydrogenase, mitochondrial	10641.7	23431.9	17490.5	28153	3	2	2	2
P11387	TOP1	DNA topoisomerase 1	106205	33988.6	38071.9	16565.9	15	5	9	6
P11388	TOP2A	DNA topoisomerase 2-alpha	23849.6	10466.3	14812.7	11511.9	7	3	3	3
P11413	G6PD	Glucose-6-phosphate 1-dehydrogenase	13639.4	22459.9	23393.8	31548.5	10	8	10	11
P11532	DMD	Dystrophin	3780.55	8381.69	601.395	13795.8	4	2	1	4
P11586	MTHFD1	C-1-tetrahydrofolate synthase, cytoplasmic	44245.5	31437.3	36576	77031.5	10	8	9	9
P11717	IGF2R	Cation-independent mannose-6-phosphate receptor	3893.78	NaN	NaN	NaN	2	0	1	0
P11766	ADH5	Alcohol dehydrogenase class-3	6114.26	5365.19	1739.75	2499.44	3	1	3	3
P11802	CDK4	Cyclin-dependent kinase 4	724.966	NaN	NaN	6540.09	1	0	0	1
P11836	MS4A1	B-lymphocyte antigen CD20	59594.3	9279.15	86576.9	58896.5	9	9	9	10
P11908	PRPS2	Ribose-phosphate pyrophosphokinase 2	3368.94	39.4382	2317.6	2334.93	7	3	4	5
P11912	CD79A	B-cell antigen receptor complex-associated protein alpha chain	396.648	181178	185963	26624.7	2	2	2	1
P11940	PABPC1	Polyadenylate-binding protein 1	4645.8	5306.56	7584.09	4013.54	6	2	3	4
P12004	PCNA	Proliferating cell nuclear antigen	12405.4	769.702	570.733	5238.95	4	1	4	4
P12081	HARS1	Histidine--tRNA ligase, cytoplasmic	20249	2692.65	3195.43	2486.07	4	4	6	6
P12107	COL11A1	Collagen alpha-1(XI) chain	963.499	NaN	NaN	NaN	2	0	1	0
P12109	COL6A1	Collagen alpha-1(VI) chain	43819.7	4488.77	9904.68	2004.72	5	2	2	2
P12110	COL6A2	Collagen alpha-2(VI) chain	50515.5	9749.53	28410	3915.92	6	4	5	5
P12111	COL6A3	Collagen alpha-3(VI) chain	68258.1	75685.1	37929.1	20456.5	14	9	11	10
P12235	SLC25A4	ADP/ATP translocase 1	2173.5	1544.57	6721.94	1770.9	3	2	3	1
P12259	F5	Coagulation factor V	6775.96	1959.08	6210.84	2288.11	6	4	4	4
P12268	IMPDH2	Inosine-5'-monophosphate dehydrogenase 2	5414.78	NaN	7204.91	11368.6	3	0	3	2
P12270	TPR	Nucleoprotein TPR	11262	7454.67	5574.35	7756.28	17	5	8	12
P12273	PIP	Prolactin-inducible protein	3671.63	8288.96	3971.53	5230.4	4	3	3	3
P12277	CKB	Creatine kinase B-type	4442.96	7955.7	4765.6	29286.9	2	3	1	7
P12532	CKMT1A	Creatine kinase U-type, mitochondrial	713.628	NaN	NaN	NaN	1	0	0	0
P12645	BMP3	Bone morphogenetic protein 3	6279.34	700.152	NaN	NaN	1	1	0	0
P12814	ACTN1	Alpha-actinin-1	2923.85	2604.16	5410.05	3094.2	6	2	4	2
P12931	SRC	Proto-oncogene tyrosine-protein kinase Src	NaN	3521.41	221.702	763.135	0	2	1	1
P12955	PEPD	Xaa-Pro dipeptidase	7209.25	10709.7	6827.58	9652.86	6	3	2	4
P12956	XRCC6	X-ray repair cross-complementing protein 6	108478	28457.8	42411.4	40363.3	21	8	16	15
P13010	XRCC5	X-ray repair cross-complementing protein 5	55583.9	4578.92	18510.8	10413.4	16	6	10	7
P13073	COX4I1	Cytochrome c oxidase subunit 4 isoform 1, mitochondrial	3582.36	3265.44	1993.74	2623.68	1	1	1	1
P13164	IFITM1	Interferon-induced transmembrane protein 1	NaN	NaN	NaN	1398.81	0	0	0	1
P13473	LAMP2	Lysosome-associated membrane glycoprotein 2	22377.8	28661.9	21440.5	18159.2	1	2	2	2
P13489	RNH1	Ribonuclease inhibitor	2707.94	1034.9	6254.65	3365.52	1	1	1	1
P13497	BMP1	Bone morphogenetic protein 1	157473	118955	12875.8	80486	1	1	1	1
P13598	ICAM2	Intercellular adhesion molecule 2	14615.1	NaN	1007.95	380.679	2	0	1	1
P13611	VCAN	Versican core protein	17128	19962.7	12924.7	7892.29	5	2	3	2
P13612	ITGA4	Integrin alpha-4	13631.1	2859.86	21429.8	5214.94	10	4	9	5
P13637	ATP1A3	Sodium/potassium-transporting ATPase subunit alpha-3	7830.62	2482.14	8035.29	13427.9	17	9	15	16
P13639	EEF2	Elongation factor 2	381106	81276.1	243161	246049	44	20	33	34
P13667	PDIA4	Protein disulfide-isomerase A4	2210.55	4985.45	1677.69	3129.98	1	1	1	1
P13693	TPT1	Translationally-controlled tumor protein	7280.96	2363.49	13699.2	18198.6	6	3	3	6
P13716	ALAD	Delta-aminolevulinic acid dehydratase	1914.81	98.4632	4097.39	8429.36	3	1	3	4
P13762	HLA-DRB4	HLA class II histocompatibility antigen, DR beta 4 chain	257.414	106886	NaN	27207.9	1	1	0	4
P13765	HLA-DOB	HLA class II histocompatibility antigen, DO beta chain	8962.4	NaN	14746.9	8870.08	1	0	1	1
P13796	LCP1	Plastin-2	28736.8	19526.1	67440.2	70089.5	35	28	36	36
P13798	APEH	Acylamino-acid-releasing enzyme	4979.08	2206.23	2967.89	5018.6	3	2	3	5
P13807	GYS1	Glycogen [starch] synthase, muscle	2207.52	834.754	1447.63	15737.7	2	1	2	2
P13861	PRKAR2A	cAMP-dependent protein kinase type II-alpha regulatory subunit	532.095	1863.15	285.065	1485.23	2	1	1	2
P14174	MIF	Macrophage migration inhibitory factor	47106.1	8484.28	18409.5	9523.76	3	2	3	2
P14317	HCLS1	Hematopoietic lineage cell-specific protein	540.833	NaN	NaN	NaN	1	0	0	0
P14324	FDPS	Farnesyl pyrophosphate synthase	19511.8	132744	49937.7	79441	2	1	1	2
P14406	COX7A2	Cytochrome c oxidase subunit 7A2, mitochondrial	NaN	NaN	2374.6	3007.18	0	0	1	1
P14543	NID1	Nidogen-1	24065.9	7929.67	8851.76	4905.62	2	1	2	2
P14550	AKR1A1	Aldo-keto reductase family 1 member A1	10826.7	2341.35	6328.98	1381.75	3	1	3	3
P14598	NCF1	Neutrophil cytosol factor 1	12053.2	3528.88	19441.4	3418.06	5	2	5	4
P14618	PKM	Pyruvate kinase PKM	253219	136979	254814	741880	49	33	46	46
P14621	ACYP2	Acylphosphatase-2	1647.03	955.23	6026.59	5938.82	1	2	1	2
P14625	HSP90B1	Endoplasmin	13915.4	13069.5	10500.7	28098.7	11	7	8	9
P14635	CCNB1	G2/mitotic-specific cyclin-B1	1461.86	NaN	749.801	797.281	1	0	1	1
P14649	MYL6B	Myosin light chain 6B	21205.3	50.6783	89.0431	3627.97	2	3	2	3
P14678;P63162	SNRPB;SNRPN	Small nuclear ribonucleoprotein-associated proteins B and B';Small nuclear ribonucleoprotein-associated protein N	9655.12	NaN	2557.88	320.921	6	0	2	2
P14735	IDE	Insulin-degrading enzyme	8255.77	6550.93	15613.2	8684.5	12	8	10	8
P14854	COX6B1	Cytochrome c oxidase subunit 6B1	782.561	5153.17	2177.2	2347.2	1	1	1	1
P14866	HNRNPL	Heterogeneous nuclear ribonucleoprotein L	1817.74	383.319	1606.29	478.289	3	2	4	4
P14868	DARS1	Aspartate--tRNA ligase, cytoplasmic	32950.1	5556.49	12416.9	2509.14	12	6	7	4
P14923	JUP	Junction plakoglobin	9863.52	28106.3	21056.6	32657.2	8	7	8	8
P15088	CPA3	Mast cell carboxypeptidase A	3964.97	22704.1	NaN	NaN	1	1	0	0
P15121	AKR1B1	Aldo-keto reductase family 1 member B1	5920.96	1386.55	3273.63	3234.8	10	8	10	9
P15153	RAC2	Ras-related C3 botulinum toxin substrate 2	1129.35	148.849	4609.62	617.236	4	2	4	2
P15170	GSPT1	Eukaryotic peptide chain release factor GTP-binding subunit ERF3A	17305.9	2066.26	19146.5	13311.9	6	4	6	6
P15291	B4GALT1	Beta-1,4-galactosyltransferase 1	1155.88	1851.41	NaN	2014.05	1	1	1	1
P15309	ACP3	Prostatic acid phosphatase	531.054	2773.68	2516.64	5640.27	2	2	3	4
P15311	EZR	Ezrin	108247	28160.3	65987	85494.9	27	18	21	22
P15374	UCHL3	Ubiquitin carboxyl-terminal hydrolase isozyme L3	980.836	1497.87	1629.14	1804.39	2	1	2	2
P15391	CD19	B-lymphocyte antigen CD19	36420.9	4469.32	7946.94	2023.47	5	3	3	2
P15498	VAV1	Proto-oncogene vav	580.866	NaN	NaN	237.35	1	0	1	1
P15531	NME1	Nucleoside diphosphate kinase A	1625.37	2808.2	7043.84	4282.19	3	2	5	5
P15586	GNS	N-acetylglucosamine-6-sulfatase	1413.05	NaN	2127.3	1064.58	2	0	1	1
P15880	RPS2	Small ribosomal subunit protein uS5	97053.4	26487.2	46510.6	23957	8	6	8	7
P15907	ST6GAL1	Beta-galactoside alpha-2,6-sialyltransferase 1	NaN	NaN	NaN	8544.49	0	0	0	2
P15924	DSP	Desmoplakin	34254.4	94174.7	39976.4	53093.8	40	29	34	33
P15927	RPA2	Replication protein A 32 kDa subunit	612.681	4911.83	3179.48	3626.82	2	1	1	2
P16050	ALOX15	Polyunsaturated fatty acid lipoxygenase ALOX15	3093.61	3451.53	1382.07	1358.25	2	1	2	2
P16070	CD44	CD44 antigen	11776.5	4626.8	1617.71	5289.33	2	3	1	3
P16083	NQO2	Ribosyldihydronicotinamide dehydrogenase [quinone]	13530.3	3235.16	3693.94	3732.33	1	1	1	1
P16104	H2AX	Histone H2AX	14322.6	548.037	11524.4	522.999	3	1	3	3
P16112	ACAN	Aggrecan core protein	33431	14604	16542.2	8113.86	9	7	8	8
P16150	SPN	Leukosialin	99.2095	NaN	NaN	NaN	1	0	0	0
P16152	CBR1	Carbonyl reductase [NADPH] 1	14841.6	NaN	1261.65	1771.84	1	1	1	4
P16278	GLB1	Beta-galactosidase	4448.42	2453.16	NaN	2617.98	3	1	0	3
P16284	PECAM1	Platelet endothelial cell adhesion molecule	13372.2	655.775	2902.1	NaN	9	1	6	0
P16298;Q08209	PPP3CB;PPP3CA	Serine/threonine-protein phosphatase 2B catalytic subunit beta isoform;Protein phosphatase 3 catalytic subunit alpha	8885.9	6682.47	4232.21	18014.8	3	2	3	4
P16333	NCK1	SH2/SH3 adapter protein NCK1	261562	977845	948320	722633	2	2	2	2
P16389;P22001;Q09470	KCNA2;KCNA3;KCNA1	Potassium voltage-gated channel subfamily A member 2;Potassium voltage-gated channel subfamily A member 3;Potassium voltage-gated channel subfamily A member 1	328.472	NaN	NaN	NaN	1	0	0	0
P16401	H1-5	Histone H1.5	757.992	NaN	1237.59	NaN	5	0	3	1
P16422	EPCAM	Epithelial cell adhesion molecule	NaN	522.449	NaN	2724.73	0	2	0	2
P16435	POR	NADPH--cytochrome P450 reductase	1127.84	371.419	2272.66	1422.89	4	5	6	6
P16520	GNB3	Guanine nucleotide-binding protein G(I)/G(S)/G(T) subunit beta-3	1299.42	NaN	455.277	182.588	2	0	1	1
P16615	ATP2A2	Sarcoplasmic/endoplasmic reticulum calcium ATPase 2	600.369	332.188	5877.93	5244.64	1	1	2	2
P16885	PLCG2	1-phosphatidylinositol 4,5-bisphosphate phosphodiesterase gamma-2	81813.4	51674.7	57006.7	115136	22	12	19	20
P16930	FAH	Fumarylacetoacetase	4537.07	6902.86	12356.3	3925.61	3	2	2	2
P16949	STMN1	Stathmin	17188.6	477.794	2715.78	NaN	3	2	2	2
P17174	GOT1	Aspartate aminotransferase, cytoplasmic	14249.3	13056.8	13920.8	9715.83	7	4	6	5
P17252	PRKCA	Protein kinase C alpha type	11362.3	3681.77	1160.66	9261.36	1	3	4	10
P17301	ITGA2	Integrin alpha-2	2771.53	7437.49	2717.7	3759.79	1	2	2	1
P17405	SMPD1	Sphingomyelin phosphodiesterase	40276.7	8449.68	9114.89	12393.4	2	2	2	2
P17480	UBTF	Nucleolar transcription factor 1	3567.15	NaN	NaN	NaN	1	0	0	0
P17612	PRKACA	cAMP-dependent protein kinase catalytic subunit alpha	4552.5	6884.08	13166	10990.4	4	2	3	5
P17661	DES	Desmin	351732	974094	1.07248e+06	492367	1	1	1	1
P17693	HLA-G	HLA class I histocompatibility antigen, alpha chain G	4583.86	NaN	9358.9	77087.3	2	0	1	2
P17706	PTPN2	Tyrosine-protein phosphatase non-receptor type 2	2619.5	4684.4	5386.04	5120.89	2	2	2	2
P17812	CTPS1	CTP synthase 1	8300.54	6824.8	3781.01	7514.97	6	3	3	5
P17844	DDX5	Probable ATP-dependent RNA helicase DDX5	6926.85	1777.54	3967.34	3802.84	8	3	6	7
P17858	PFKL	ATP-dependent 6-phosphofructokinase, liver type	6688.34	13026.8	8443.66	6073.46	6	6	6	6
P17931	LGALS3	Galectin-3	4962.54	NaN	1674.04	1039.98	1	0	1	1
P17980	PSMC3	26S proteasome regulatory subunit 6A	14321	12477.9	13069.6	8946.29	11	7	10	8
P17987	TCP1	T-complex protein 1 subunit alpha	386398	58901.3	173270	113701	22	7	17	20
P18031	PTPN1	Tyrosine-protein phosphatase non-receptor type 1	1409.1	4994.91	NaN	11354.7	1	2	0	2
P18077	RPL35A	Large ribosomal subunit protein eL33	6513.16	2477.22	13522.8	4720.14	7	2	6	6
P18124	RPL7	Large ribosomal subunit protein uL30	32672.4	13288.5	21208.5	13284.7	10	8	8	8
P18206	VCL	Vinculin	8532.9	21132.5	22488.3	4892.64	13	5	10	7
P18433	PTPRA	Receptor-type tyrosine-protein phosphatase alpha	2497.52	NaN	2556	4644.51	4	0	4	5
P18621	RPL17	Large ribosomal subunit protein uL22	14549.1	12998.3	20694.4	14508.5	6	1	6	6
P18669	PGAM1	Phosphoglycerate mutase 1	48661.6	50490.8	95162.3	48242	8	4	6	6
P18754	RCC1	Regulator of chromosome condensation	7946	5492.92	10786.1	5931.6	7	1	5	4
P18850	ATF6	Cyclic AMP-dependent transcription factor ATF-6 alpha	NaN	NaN	152.354	NaN	0	0	1	0
P19022	CDH2	Cadherin-2	896.426	NaN	NaN	6324.67	1	0	0	2
P19086	GNAZ	Guanine nucleotide-binding protein G(z) subunit alpha	NaN	1139.93	1683.39	194.059	0	1	1	1
P19174	PLCG1	1-phosphatidylinositol 4,5-bisphosphate phosphodiesterase gamma-1	2083.38	7069.78	8560.83	5323.34	6	2	1	1
P19320	VCAM1	Vascular cell adhesion protein 1	2775.21	NaN	0.926137	NaN	2	0	1	0
P19338	NCL	Nucleolin	32989.4	17955.6	18831.8	13113.4	17	4	12	6
P19367	HK1	Hexokinase-1	7527.54	3361.08	8760.93	4739.91	2	1	2	2
P19387	POLR2C	DNA-directed RNA polymerase II subunit RPB3	1132.81	1381.76	NaN	134.816	1	1	0	1
P19474	TRIM21	E3 ubiquitin-protein ligase TRIM21	1940.06	NaN	9.38621	5630.27	2	0	1	1
P19623	SRM	Spermidine synthase	5259.69	550.097	3154.52	1462.6	3	1	3	1
P19634	SLC9A1	Sodium/hydrogen exchanger 1	5834.12	NaN	8097.67	5951.76	1	0	1	1
P19784	CSNK2A2	Casein kinase II subunit alpha'	7276.95	5468.32	6867.93	6063.27	7	4	7	7
P19823	ITIH2	Inter-alpha-trypsin inhibitor heavy chain H2	43110.6	16761.3	23673.6	4122.84	14	7	8	6
P19838	NFKB1	Nuclear factor NF-kappa-B p105 subunit	2933.17	500.766	486.861	930.085	1	1	1	1
P19878	NCF2	Neutrophil cytosol factor 2	819.842	NaN	NaN	NaN	1	0	0	0
P19971	TYMP	Thymidine phosphorylase	5583.55	2300.29	7067.84	2626.19	2	1	2	2
P20020	ATP2B1	Plasma membrane calcium-transporting ATPase 1	6566.38	4975.13	3419.79	7703.72	6	4	6	7
P20036	HLA-DPA1	HLA class II histocompatibility antigen, DP alpha 1 chain	29860.1	594.447	NaN	39915.8	3	2	0	2
P20042	EIF2S2	Eukaryotic translation initiation factor 2 subunit 2	3455.68	NaN	13301.2	21429.9	2	0	2	2
P20073	ANXA7	Annexin A7	14392.6	13326.9	18226.5	17341.1	5	3	3	4
P20273	CD22	B-cell receptor CD22	2295.09	7360.13	7714.18	5520.96	8	7	8	9
P20290	BTF3	Transcription factor BTF3	5829.16	955.011	1782.31	8422.48	2	2	2	2
P20336	RAB3A	Ras-related protein Rab-3A	NaN	NaN	1412.86	2171.95	0	0	1	1
P20339	RAB5A	Ras-related protein Rab-5A	15083.9	9297.15	6822.39	6735.75	3	2	3	4
P20618	PSMB1	Proteasome subunit beta type-1	80922.9	85306.1	21165.6	49412.2	6	5	6	6
P20645	M6PR	Cation-dependent mannose-6-phosphate receptor	499.283	2564.02	11654	3507.38	2	1	1	1
P20700	LMNB1	Lamin-B1	26808.5	11836.8	8433.82	5954.42	12	5	8	8
P20701	ITGAL	Integrin alpha-L	28168.1	NaN	18965.3	13250.1	7	0	6	6
P20742	PZP	Pregnancy zone protein	281399	493230	514380	212782	2	2	2	2
P20774	OGN	Mimecan	4898.48	1916.01	NaN	1155.75	1	1	1	1
P20849	COL9A1	Collagen alpha-1(IX) chain	1082.72	NaN	NaN	NaN	3	1	1	2
P20908	COL5A1	Collagen alpha-1(V) chain	3651.46	3473.76	2576.18	1394.66	3	2	2	1
P20936	RASA1	Ras GTPase-activating protein 1	NaN	2176.36	1739.89	808.1	0	2	2	2
P20962	PTMS	Parathymosin	707.472	NaN	NaN	NaN	1	0	0	0
P21281	ATP6V1B2	V-type proton ATPase subunit B, brain isoform	9582.6	6106.75	10540.3	6174.3	8	5	6	8
P21291	CSRP1	Cysteine and glycine-rich protein 1	4522.94	NaN	1226.93	801.376	2	2	2	2
P21333	FLNA	Filamin-A	6629.2	7747.97	5183.03	10133.5	14	9	12	15
P21359	NF1	Neurofibromin	143.198	NaN	NaN	NaN	1	0	0	0
P21399	ACO1	Cytoplasmic aconitate hydratase	13607.8	2665.15	3243.31	5241.55	6	5	5	5
P21453	S1PR1	Sphingosine 1-phosphate receptor 1	NaN	1848.82	NaN	NaN	0	1	0	0
P21554	CNR1	Cannabinoid receptor 1	NaN	462.166	NaN	1356.33	0	1	0	1
P21580	TNFAIP3	Tumor necrosis factor alpha-induced protein 3	359.241	2140.43	NaN	1741.22	2	1	0	2
P21695	GPD1	Glycerol-3-phosphate dehydrogenase [NAD(+)], cytoplasmic	1953.83	NaN	NaN	NaN	1	0	0	0
P21796	VDAC1	Non-selective voltage-gated ion channel VDAC1	3400.98	10303.4	6642.96	13640.8	5	6	7	6
P21810	BGN	Biglycan	12584.6	12129.2	11393.8	6305.2	4	3	2	3
P21854	CD72	B-cell differentiation antigen CD72	13399.6	9277.54	11570	1921.44	1	1	1	1
P21926	CD9	CD9 antigen	3643.54	45503.8	9574.88	50841	2	4	2	4
P21964	COMT	Catechol O-methyltransferase	7204.1	5866.84	9097.33	8602.17	1	2	2	2
P22059	OSBP	Oxysterol-binding protein 1	3804.53	1353.04	1794.51	2552.91	2	3	3	4
P22061	PCMT1	Protein-L-isoaspartate(D-aspartate) O-methyltransferase	9571.56	293.523	2002.9	798.359	3	1	2	1
P22090	RPS4Y1	Small ribosomal subunit protein eS4, Y isoform 1	2442.63	NaN	3370.04	NaN	2	1	2	0
P22102	GART	Trifunctional purine biosynthetic protein adenosine-3	10459	4677.96	6549.11	12994.7	12	7	13	13
P22105	TNXB	Tenascin-X	6970.13	3488.68	1372.51	1707.39	3	2	2	2
P22234	PAICS	Bifunctional phosphoribosylaminoimidazole carboxylase/phosphoribosylaminoimidazole succinocarboxamide synthetase	87347.5	34680.9	75972.3	173736	12	8	10	11
P22303	ACHE	Acetylcholinesterase	10627.5	1149.38	2539.84	2562.28	1	1	1	1
P22307	SCP2	Sterol carrier protein 2	98.0142	NaN	294.231	NaN	1	0	1	1
P22314	UBA1	Ubiquitin-like modifier-activating enzyme 1	124013	80008	84514.6	108547	28	18	22	24
P22392	NME2	Nucleoside diphosphate kinase B	62358.4	21374.6	67525.9	53539.3	8	7	8	7
P22413	ENPP1	Ectonucleotide pyrophosphatase/phosphodiesterase family member 1	NaN	NaN	478.7	2608.9	0	0	1	1
P22626	HNRNPA2B1	Heterogeneous nuclear ribonucleoproteins A2/B1	22846.3	21758	19119.3	21331	6	3	3	3
P22681	CBL	E3 ubiquitin-protein ligase CBL	4536.62	17294.8	1892.01	6053	2	3	1	2
P22694	PRKACB	cAMP-dependent protein kinase catalytic subunit beta	1535.75	NaN	2992.17	1455.62	1	0	1	1
P22732	SLC2A5	Solute carrier family 2, facilitated glucose transporter member 5	21937.7	29704.5	86320.8	252692	4	1	4	4
P22735	TGM1	Protein-glutamine gamma-glutamyltransferase K	6059.39	450.909	4553.36	1963.13	5	2	6	5
P23193	TCEA1	Transcription elongation factor A protein 1	NaN	NaN	9788.83	2914.39	0	0	1	1
P23219	PTGS1	Prostaglandin G/H synthase 1	170.197	NaN	NaN	NaN	1	0	1	0
P23229	ITGA6	Integrin alpha-6	1435.63	1525.51	1343.44	2351.48	1	1	1	1
P23246	SFPQ	Splicing factor, proline- and glutamine-rich	6521.65	582.823	3776.89	2278.08	5	2	4	4
P23258;Q9NRH3	TUBG1;TUBG2	Tubulin gamma-1 chain;Tubulin gamma-2 chain	6854.81	4631.31	2849.99	8348.47	2	1	2	3
P23284	PPIB	Peptidyl-prolyl cis-trans isomerase B	2836.46	777.593	2719.97	3072.93	4	2	3	5
P23368	ME2	NAD-dependent malic enzyme, mitochondrial	550.586	169.804	1237.29	NaN	3	3	5	2
P23381	WARS1	Tryptophan--tRNA ligase, cytoplasmic	27460.8	5835.79	17444.9	36406.8	5	3	5	5
P23396	RPS3	Small ribosomal subunit protein uS3	75527.4	30807	31107.5	29801.3	15	6	11	9
P23458	JAK1	Tyrosine-protein kinase JAK1	6761.04	4802.62	1096.25	12133.4	9	3	4	13
P23470	PTPRG	Receptor-type tyrosine-protein phosphatase gamma	20993.2	16414.1	11531.1	8049.98	3	1	2	1
P23526	AHCY	Adenosylhomocysteinase	64590.6	1521.51	6693.19	2935.99	16	4	8	9
P23528	CFL1	Cofilin-1	736976	943547	1.2454e+06	1.09293e+06	13	7	11	8
P23634	ATP2B4	Plasma membrane calcium-transporting ATPase 4	NaN	NaN	NaN	5395.11	0	0	0	3
P23743	DGKA	Diacylglycerol kinase alpha	963.976	NaN	235.551	NaN	1	1	1	1
P23919	DTYMK	Thymidylate kinase	1849.62	NaN	NaN	165.765	3	0	1	1
P23921	RRM1	Ribonucleoside-diphosphate reductase large subunit	10085.7	8621.1	9313.33	8259.79	6	4	6	6
P24043	LAMA2	Laminin subunit alpha-2	11479.2	4656.25	6121.88	2732.4	12	6	9	7
P24534	EEF1B2	Elongation factor 1-beta	28239.1	7121.2	8751.27	19309.8	5	2	5	4
P24666	ACP1	Low molecular weight phosphotyrosine protein phosphatase	1477.1	NaN	367.354	170.523	1	0	1	1
P24752	ACAT1	Acetyl-CoA acetyltransferase, mitochondrial	916.632	NaN	NaN	96.2827	1	0	0	1
P24821	TNC	Tenascin	42653.4	18678.8	13469.8	19432.2	3	2	2	2
P24928	POLR2A	DNA-directed RNA polymerase II subunit RPB1	5229.16	3413.7	2109.98	2252.15	8	3	4	5
P24941	CDK2	Cyclin-dependent kinase 2	4904.16	4067.92	1884.34	2448.42	2	2	2	2
P25098	GRK2	Beta-adrenergic receptor kinase 1	6357.09	11808.4	5785.21	8013.31	2	1	2	3
P25205	MCM3	DNA replication licensing factor MCM3	18918.5	10691.3	10191.2	9956.31	8	4	5	7
P25311	AZGP1	Zinc-alpha-2-glycoprotein	10683.8	2416.62	4387.73	5587.03	2	3	3	3
P25325	MPST	3-mercaptopyruvate sulfurtransferase	12435.1	4891.46	4174.28	7171.15	2	1	2	2
P25398	RPS12	Small ribosomal subunit protein eS12	10411.6	7122.08	4906.34	5261.53	10	3	7	7
P25445	FAS	Tumor necrosis factor receptor superfamily member 6	20613	NaN	NaN	14208	1	0	0	1
P25705	ATP5F1A	ATP synthase subunit alpha, mitochondrial	7634.29	2960.84	9714.73	5139.82	5	4	7	6
P25786	PSMA1	Proteasome subunit alpha type-1	3314.3	1015.81	3275.75	1393.35	10	3	8	5
P25787	PSMA2	Proteasome subunit alpha type-2	146783	79918.9	64303.4	67500.1	10	9	9	10
P25788	PSMA3	Proteasome subunit alpha type-3	10572.6	190.327	1469.1	695.625	10	3	3	5
P25789	PSMA4	Proteasome subunit alpha type-4	21845.3	11926.9	5021.9	13294.2	6	4	6	6
P25942	CD40	Tumor necrosis factor receptor superfamily member 5	2679.45	NaN	3045.13	1591.76	1	1	1	1
P26006	ITGA3	Integrin alpha-3	1582.64	3942.68	NaN	16134.2	1	2	0	3
P26038	MSN	Moesin	294730	538277	429389	442928	28	20	25	25
P26196	DDX6	Probable ATP-dependent RNA helicase DDX6	7601.59	740.566	1487.62	6271.07	7	5	3	6
P26358	DNMT1	DNA (cytosine-5)-methyltransferase 1	1357.29	NaN	892.854	166.281	3	1	1	1
P26368	U2AF2	Splicing factor U2AF 65 kDa subunit	NaN	NaN	1071.69	2627.08	0	0	1	1
P26373	RPL13	Large ribosomal subunit protein eL13	445.153	NaN	NaN	NaN	2	0	1	0
P26447	S100A4	Protein S100-A4	569.138	NaN	NaN	NaN	1	0	1	0
P26572	MGAT1	Alpha-1,3-mannosyl-glycoprotein 2-beta-N-acetylglucosaminyltransferase	2046.62	NaN	NaN	1053.57	3	0	0	1
P26583	HMGB2	High mobility group protein B2	7909.41	NaN	507.204	NaN	1	0	1	1
P26599	PTBP1	Polypyrimidine tract-binding protein 1	27250.9	33790.3	24542.6	21376.7	6	5	5	6
P26639	TARS1	Threonine--tRNA ligase 1, cytoplasmic	8494.03	9377.29	7803.66	14496	12	5	7	8
P26640	VARS1	Valine--tRNA ligase	31076.3	19480.4	19451.9	11643	11	7	7	7
P26641	EEF1G	Elongation factor 1-gamma	184689	93582.9	88859	142786	14	9	9	9
P27037	ACVR2A	Activin receptor type-2A	NaN	NaN	NaN	3449.9	0	0	0	1
P27105	STOM	Stomatin	1012.24	NaN	NaN	1584.39	1	0	0	2
P27348	YWHAQ	14-3-3 protein theta	38938.1	16605.7	10965.7	15839.6	6	3	4	4
P27361	MAPK3	Mitogen-activated protein kinase 3	620.571	NaN	NaN	NaN	1	0	0	0
P27487	DPP4	Dipeptidyl peptidase 4	16843.7	42171.7	27406	37515.2	2	2	2	2
P27635	RPL10	Large ribosomal subunit protein uL16	23184.4	1392.85	18281.6	1832.24	3	2	3	3
P27694	RPA1	Replication protein A 70 kDa DNA-binding subunit	3099.59	2671.09	4326.6	5969.6	3	1	2	2
P27695	APEX1	DNA repair nuclease/redox regulator APEX1	20009.3	2316.56	5043.93	4412.27	3	2	2	3
P27701	CD82	CD82 antigen	NaN	1487.59	349.863	2789.66	0	1	2	2
P27707	DCK	Deoxycytidine kinase	18048.8	NaN	3412.92	6085.66	2	1	1	1
P27708	CAD	Multifunctional protein CAD	31245	12921.7	26270.1	21998.1	14	7	13	11
P27797	CALR	Calreticulin	22049.5	25180.4	25225.7	30319.3	7	5	5	5
P27816	MAP4	Microtubule-associated protein 4	2438.8	NaN	1925.29	9922.25	1	0	1	1
P27824	CANX	Calnexin	1791.7	10401.7	9103.44	11303.3	3	3	4	5
P27986	PIK3R1	Phosphatidylinositol 3-kinase regulatory subunit alpha	1142.31	5026.09	1059.47	776.001	2	1	1	1
P28062	PSMB8	Proteasome subunit beta type-8	17127.1	2027.6	2642.31	5184.3	5	2	3	3
P28065	PSMB9	Proteasome subunit beta type-9	25310.1	6102.67	5901.72	12993.4	5	2	3	4
P28066	PSMA5	Proteasome subunit alpha type-5	8488.4	3418.08	3541.65	4393.5	6	3	4	4
P28070	PSMB4	Proteasome subunit beta type-4	8080.2	8922.57	3838.45	6911.55	5	2	2	3
P28072	PSMB6	Proteasome subunit beta type-6	1258.16	NaN	557.334	209.351	2	0	1	1
P28074	PSMB5	Proteasome subunit beta type-5	11157.2	4943.24	4498.75	2163.61	5	3	4	3
P28161	GSTM2	Glutathione S-transferase Mu 2	7046.89	11329.2	NaN	7009.7	2	1	0	2
P28288	ABCD3	ATP-binding cassette sub-family D member 3	1799.86	4316.93	NaN	2604.96	1	1	1	1
P28340	POLD1	DNA polymerase delta catalytic subunit	4271.04	1194.66	1884.05	3485.14	1	1	1	1
P28482	MAPK1	Mitogen-activated protein kinase 1	3013.69	2020.88	4432.76	8758.77	2	1	2	1
P28838	LAP3	Cytosol aminopeptidase	103181	22497.8	78882.7	30573	19	8	16	10
P28907	CD38	ADP-ribosyl cyclase/cyclic ADP-ribose hydrolase 1	47494.1	16291.2	31909.7	49736.6	10	6	7	7
P29017	CD1C	T-cell surface glycoprotein CD1c	17143.4	NaN	2294.53	NaN	2	0	1	0
P29144	TPP2	Tripeptidyl-peptidase 2	34327	57206.1	47117.9	51302.6	24	21	26	26
P29218	IMPA1	Inositol monophosphatase 1	416.915	NaN	444.191	NaN	2	0	1	1
P29274	ADORA2A	Adenosine receptor A2a	NaN	NaN	NaN	592.039	0	1	1	1
P29279	CCN2	CCN family member 2	676.506	NaN	NaN	NaN	1	0	1	0
P29350	PTPN6	Tyrosine-protein phosphatase non-receptor type 6	4656.8	14698.1	379.779	791.124	5	3	4	4
P29353	SHC1	SHC-transforming protein 1	1032.77	18152.7	2442.27	2528	1	1	1	1
P29373	CRABP2	Cellular retinoic acid-binding protein 2	807.026	NaN	214.309	NaN	1	0	2	0
P29401	TKT	Transketolase	53489.7	9954.71	34640.7	21899.4	10	9	10	10
P29508	SERPINB3	Serpin B3	8036.57	2393.23	21722	4272.95	3	3	3	3
P29597	TYK2	Non-receptor tyrosine-protein kinase TYK2	5943.25	22375.1	10547.7	18237.9	2	2	2	2
P29692	EEF1D	Elongation factor 1-delta	15269.2	30882.3	32288.1	10007.9	6	3	4	4
P29728	OAS2	2'-5'-oligoadenylate synthase 2	3007.54	NaN	NaN	NaN	1	0	0	0
P29992	GNA11	Guanine nucleotide-binding protein subunit alpha-11	NaN	NaN	NaN	5495.05	0	0	0	1
P30039	PBLD	Phenazine biosynthesis-like domain-containing protein	25291.8	5293.63	3890.6	2399.93	2	1	1	1
P30041	PRDX6	Peroxiredoxin-6	32744.9	60945.3	59761.4	123699	8	7	8	8
P30044	PRDX5	Peroxiredoxin-5, mitochondrial	100463	202761	92986.1	88871.4	2	2	2	2
P30046	DDT	D-dopachrome decarboxylase	65852.3	8051.19	14222.4	59779.6	2	1	2	2
P30047	GCHFR	GTP cyclohydrolase 1 feedback regulatory protein	25911.8	77187.4	120469	62577.7	3	2	3	3
P30048	PRDX3	Thioredoxin-dependent peroxide reductase, mitochondrial	260.673	NaN	4728.59	1687	1	0	1	1
P30049	ATP5F1D	ATP synthase subunit delta, mitochondrial	NaN	292.675	5123.09	720.458	0	1	1	1
P30050	RPL12	Large ribosomal subunit protein uL11	28398.3	25940.5	13033	24482.8	6	2	6	6
P30085	CMPK1	UMP-CMP kinase	2767.7	787.549	6623.52	4123.57	1	1	1	1
P30086	PEBP1	Phosphatidylethanolamine-binding protein 1	89302.6	37024.3	68952.1	80923.6	7	6	8	7
P30101	PDIA3	Protein disulfide-isomerase A3	8271.41	8118.57	4964.97	8378.17	9	4	8	7
P30153	PPP2R1A	Serine/threonine-protein phosphatase 2A 65 kDa regulatory subunit A alpha isoform	17803.8	7605.19	19545.3	15563.6	13	8	11	11
P30405	PPIF	Peptidyl-prolyl cis-trans isomerase F, mitochondrial	653.819	NaN	NaN	NaN	1	0	1	1
P30419	NMT1	Glycylpeptide N-tetradecanoyltransferase 1	7129.94	2393.47	4462.57	5348.92	4	3	3	3
P30520	ADSS2	Adenylosuccinate synthetase isozyme 2	2552.71	2187.7	1845.88	3006.14	5	5	5	5
P30533	LRPAP1	Alpha-2-macroglobulin receptor-associated protein	NaN	NaN	626.365	1021.33	0	0	1	1
P30566	ADSL	Adenylosuccinate lyase	54855.6	17286.9	24003	38966.8	9	7	10	10
P30622	CLIP1	CAP-Gly domain-containing linker protein 1	1481.06	815.271	321.304	800.239	3	2	1	2
P30626	SRI	Sorcin	43814.5	59626.8	68104.9	82268.6	2	2	2	2
P30740	SERPINB1	Leukocyte elastase inhibitor	1682.55	19705.8	17513.5	67616.2	1	1	2	3
P30825	SLC7A1	High affinity cationic amino acid transporter 1	1531.38	1536.06	835.264	NaN	1	1	1	0
P30876	POLR2B	DNA-directed RNA polymerase II subunit RPB2	2227.42	NaN	NaN	NaN	2	0	0	0
P31025	LCN1	Lipocalin-1	NaN	NaN	5834.6	NaN	0	0	1	0
P31040	SDHA	Succinate dehydrogenase [ubiquinone] flavoprotein subunit, mitochondrial	1092.38	NaN	467.658	NaN	1	0	1	0
P31146	CORO1A	Coronin-1A	10840.3	19567.4	26543.6	20361.9	16	4	9	7
P31150	GDI1	Rab GDP dissociation inhibitor alpha	9404.71	33749.7	13943.9	24933.4	4	3	2	3
P31151	S100A7	Protein S100-A7	1017.65	11856.4	10289.9	1920.23	3	3	4	4
P31153	MAT2A	S-adenosylmethionine synthase isoform type-2	1269.56	37.0232	1954.08	43.2656	7	4	5	6
P31321	PRKAR1B	cAMP-dependent protein kinase type I-beta regulatory subunit	NaN	1698.5	3160.81	1478.56	0	1	1	1
P31323	PRKAR2B	cAMP-dependent protein kinase type II-beta regulatory subunit	8095.22	NaN	375.432	2140.64	8	1	2	7
P31350	RRM2	Ribonucleoside-diphosphate reductase subunit M2	2336.21	1532.23	268.887	645.345	3	2	3	3
P31483	TIA1	Cytotoxic granule associated RNA binding protein TIA1	635.831	NaN	161.995	NaN	1	0	1	1
P31641	SLC6A6	Sodium- and chloride-dependent taurine transporter	6264.29	NaN	3324.84	8630.71	1	0	1	1
P31689	DNAJA1	DnaJ homolog subfamily A member 1	14343.7	24010.6	6104.77	17659.7	4	4	3	4
P31749	AKT1	RAC-alpha serine/threonine-protein kinase	391.862	1346.27	NaN	1387.99	1	1	0	2
P31751	AKT2	RAC-beta serine/threonine-protein kinase	2282.15	3990.88	1739.63	7023.83	2	2	1	2
P31930	UQCRC1	Cytochrome b-c1 complex subunit 1, mitochondrial	NaN	NaN	8354.2	581.747	0	0	1	1
P31939	ATIC	Bifunctional purine biosynthesis protein ATIC	40469.6	47519.8	53643	89866.9	16	13	16	15
P31942	HNRNPH3	Heterogeneous nuclear ribonucleoprotein H3	2627.7	449.152	2544.51	NaN	2	1	1	1
P31943	HNRNPH1	Heterogeneous nuclear ribonucleoprotein H	30877	19456.6	19578.6	16149.6	5	4	4	5
P31944	CASP14	Caspase-14	31060.2	27996.4	29777.1	26131.7	13	9	11	11
P31946	YWHAB	14-3-3 protein beta/alpha	22612.1	9313.17	10931.8	19472	10	4	9	8
P31947	SFN	14-3-3 protein sigma	615.725	19439	10276	1762.36	2	2	2	2
P31948	STIP1	Stress-induced-phosphoprotein 1	24038.1	4645.93	10858.3	10435.2	8	3	6	6
P31949	S100A11	Protein S100-A11	20693.1	43005	45302.8	62966.7	1	1	1	1
P31994;P31995	FCGR2B;FCGR2C	Low affinity immunoglobulin gamma Fc region receptor II-b;Low affinity immunoglobulin gamma Fc region receptor II-c	NaN	1170.26	2761.53	4813.89	1	1	2	2
P32019	INPP5B	Type II inositol 1,4,5-trisphosphate 5-phosphatase	2384.5	NaN	2685.52	1519.19	2	0	2	1
P32119	PRDX2	Peroxiredoxin-2	36050.7	15810.5	37758.4	41940.8	10	8	10	9
P32321	DCTD	Deoxycytidylate deaminase	7140.36	5972.81	2981.87	4222.1	2	1	1	1
P32322	PYCR1	Pyrroline-5-carboxylate reductase 1, mitochondrial	282.035	NaN	NaN	NaN	1	0	0	0
P32929	CTH	Cystathionine gamma-lyase	801.802	NaN	NaN	14253.5	1	0	1	1
P32942	ICAM3	Intercellular adhesion molecule 3	180677	30952.3	77085.8	19801.8	5	2	3	3
P32969	RPL9	Large ribosomal subunit protein uL6	53854.6	3204.11	33932.2	10398.6	5	3	4	3
P32970	CD70	CD70 antigen	10140.7	12676.2	NaN	39374.8	4	2	0	3
P33176	KIF5B	Kinesin-1 heavy chain	3660.02	NaN	3038.71	1629.09	6	0	3	6
P33241	LSP1	Lymphocyte-specific protein 1	24437.7	43590.7	54761.2	119619	5	3	3	4
P33316	DUT	Deoxyuridine 5'-triphosphate nucleotidohydrolase, mitochondrial	12965.7	NaN	792.054	2660.06	3	0	1	2
P33527	ABCC1	Multidrug resistance-associated protein 1	5658.46	7988.19	10555.8	8700.97	10	4	10	9
P33681	CD80	T-lymphocyte activation antigen CD80	1462.88	3552.81	NaN	23828	1	2	1	3
P33908	MAN1A1	Mannosyl-oligosaccharide 1,2-alpha-mannosidase IA	1657.29	NaN	NaN	1240.51	3	0	0	1
P33991	MCM4	DNA replication licensing factor MCM4	13598.4	10384.8	9250.93	7005.91	6	3	5	2
P33992	MCM5	DNA replication licensing factor MCM5	11466.2	10034.4	2990.02	5669.55	13	2	4	7
P33993	MCM7	DNA replication licensing factor MCM7	13309.1	8374.01	5025.38	4237.15	13	8	10	10
P34096	RNASE4	Ribonuclease 4	4889.51	3451.6	3210.96	1644.89	2	2	2	2
P34896	SHMT1	Serine hydroxymethyltransferase, cytosolic	13565.1	NaN	4883.8	4448.1	4	0	4	4
P34897	SHMT2	Serine hydroxymethyltransferase, mitochondrial	2060.49	2145.18	5104.58	2508.9	6	3	7	4
P34910	EVI2B	Protein EVI2B	4356.15	NaN	NaN	NaN	1	0	0	0
P34932	HSPA4	Heat shock 70 kDa protein 4	56092.9	15895.9	40628.6	39147.6	17	7	13	13
P34949	MPI	Mannose-6-phosphate isomerase	7833.06	7925.89	3501.83	9574.65	6	1	4	5
P35030	PRSS3	Trypsin-3	316.266	83.6842	668.009	158.866	1	1	1	1
P35052	GPC1	Glypican-1	2677.57	584.873	NaN	NaN	1	1	0	0
P35080	PFN2	Profilin-2	175873	737.709	6988.64	751.204	1	2	3	3
P35219	CA8	Carbonic anhydrase-related protein	21134.5	NaN	NaN	3014.94	1	0	0	1
P35221	CTNNA1	Catenin alpha-1	3806.77	NaN	923.209	14541.3	4	0	1	10
P35222	CTNNB1	Catenin beta-1	17619.7	3585.09	4559.85	10246	2	1	1	4
P35232	PHB1	Prohibitin 1	4275.38	8359.01	2296.15	918.241	2	1	2	2
P35237	SERPINB6	Serpin B6	3013.1	7590.64	4346.08	22615	1	3	2	6
P35240	NF2	Merlin	9211.78	29131.8	23010.2	12138.2	1	1	1	1
P35241	RDX	Radixin	15975.9	10450.6	292.204	12072.4	3	5	3	6
P35244	RPA3	Replication protein A 14 kDa subunit	14281.9	4125.29	9163.09	9427.34	4	3	4	4
P35249	RFC4	Replication factor C subunit 4	5358.22	NaN	NaN	31269.9	1	0	0	1
P35251	RFC1	Replication factor C subunit 1	38165.6	4511.6	9998.23	3593.95	3	2	2	1
P35268	RPL22	Large ribosomal subunit protein eL22	4640.22	NaN	NaN	390.656	3	1	3	3
P35555	FBN1	Fibrillin-1	472.847	NaN	NaN	NaN	2	0	0	0
P35556	FBN2	Fibrillin-2	3180.89	816.866	1553.14	1641.56	2	2	2	1
P35573	AGL	Glycogen debranching enzyme	9089.57	4479.24	10706.5	6208.85	10	4	11	9
P35579	MYH9	Myosin-9	51080.7	80709.4	79149.2	73656.9	42	29	37	39
P35580	MYH10	Myosin-10	1894.67	1099.45	443.255	1210.92	8	8	6	9
P35606	COPB2	Coatomer subunit beta'	8995.12	2789.02	4611.44	6885	13	7	8	12
P35613	BSG	Basigin	12799.7	13337	22284.6	32715.6	7	3	7	7
P35637	FUS	RNA-binding protein FUS	15603.4	1914.77	1697.3	20136.5	3	1	2	2
P35658	NUP214	Nuclear pore complex protein Nup214	224.311	NaN	NaN	NaN	1	0	0	0
P35659	DEK	Protein DEK	8558.33	NaN	NaN	NaN	1	0	0	0
P35749	MYH11	Myosin-11	3228.71	2838.72	1151.69	738.128	8	4	4	3
P35813	PPM1A	Protein phosphatase 1A	1357.83	NaN	NaN	NaN	1	0	0	0
P35858	IGFALS	Insulin-like growth factor-binding protein complex acid labile subunit	22509.2	4341.87	15192.7	2759.78	2	1	2	1
P35916	FLT4	Vascular endothelial growth factor receptor 3	1444.08	NaN	NaN	NaN	1	0	0	1
P35998	PSMC2	26S proteasome regulatory subunit 7	6015.92	9462.98	8948.69	10690	3	2	2	2
P36405	ARL3	ADP-ribosylation factor-like protein 3	4877.16	6461.37	530.259	3923.28	1	1	1	2
P36507	MAP2K2	Dual specificity mitogen-activated protein kinase kinase 2	102.379	NaN	8345.46	7052.91	1	0	1	1
P36543	ATP6V1E1	V-type proton ATPase subunit E 1	5306.04	6810.66	10181.3	13663	1	1	1	1
P36551	CPOX	Oxygen-dependent coproporphyrinogen-III oxidase, mitochondrial	4633.97	NaN	21142	7265.18	2	0	1	2
P36578	RPL4	Large ribosomal subunit protein uL4	47905.6	93329.1	65786.8	66333.6	9	4	6	5
P36639	NUDT1	Oxidized purine nucleoside triphosphate hydrolase	993.866	NaN	130.603	NaN	1	0	1	1
P36776	LONP1	Lon protease homolog, mitochondrial	1440.75	335.765	1711.36	1919.9	3	2	3	3
P36871	PGM1	Phosphoglucomutase-1	21636.6	4451.11	5899.51	9438.46	11	5	7	10
P36873	PPP1CC	Serine/threonine-protein phosphatase PP1-gamma catalytic subunit	18606.2	15034.4	24944.9	32769.2	12	8	12	13
P36952	SERPINB5	Serpin B5	1068.65	2405.17	2349.92	NaN	1	1	1	0
P36955	SERPINF1	Pigment epithelium-derived factor	707.208	NaN	NaN	NaN	1	0	0	0
P36957	DLST	Dihydrolipoyllysine-residue succinyltransferase component of 2-oxoglutarate dehydrogenase complex, mitochondrial	542.044	915.465	2137.24	347.528	1	1	1	1
P37108	SRP14	Signal recognition particle 14 kDa protein	6954.86	4275.67	9020.29	6291.34	4	2	3	3
P37173	TGFBR2	TGF-beta receptor type-2	NaN	NaN	NaN	1129.99	0	0	0	1
P37235	HPCAL1	Hippocalcin-like protein 1	NaN	15533.9	1029.35	17365.2	0	3	1	4
P37268	FDFT1	Squalene synthase	86.3902	1288.68	4454.22	NaN	1	3	3	1
P37802	TAGLN2	Transgelin-2	15414.2	19432.5	37724.1	22919.1	10	5	12	9
P37837	TALDO1	Transaldolase	2725.72	287.768	1379.45	643.413	7	4	1	5
P38159	RBMX	RNA-binding motif protein, X chromosome	5429.67	4141.56	3660.27	893.34	3	1	1	2
P38570	ITGAE	Integrin alpha-E	1040.45	NaN	NaN	NaN	1	0	0	1
P38606	ATP6V1A	V-type proton ATPase catalytic subunit A	17713.3	6002.29	15466.6	11399	6	5	7	6
P38919	EIF4A3	Eukaryotic initiation factor 4A-III	23858.7	16095.7	9339.45	13565.6	7	2	4	4
P39019	RPS19	Small ribosomal subunit protein eS19	1995.43	560.846	55936.8	27515.8	1	1	1	1
P39023	RPL3	Large ribosomal subunit protein uL3	14910.6	6190.74	12564.5	8532.78	8	3	5	4
P39060	COL18A1	Collagen alpha-1(XVIII) chain	654.693	NaN	NaN	NaN	2	0	0	0
P39656	DDOST	Dolichyl-diphosphooligosaccharide--protein glycosyltransferase 48 kDa subunit	6194.18	NaN	1338.57	NaN	2	0	1	0
P39687	ANP32A	Acidic leucine-rich nuclear phosphoprotein 32 family member A	164302	85374.1	64214.2	100122	3	1	2	2
P39880;Q13948	CUX1	Homeobox protein cut-like 1;Protein CASP	379.74	NaN	NaN	NaN	1	0	1	0
P40121	CAPG	Macrophage-capping protein	632.389	NaN	NaN	NaN	1	0	0	0
P40189	IL6ST	Interleukin-6 receptor subunit beta	20907.6	8840.26	7208.59	10638.6	1	1	1	1
P40222	TXLNA	Alpha-taxilin	922.874	3330.24	1127.31	11468.6	2	1	2	2
P40227	CCT6A	T-complex protein 1 subunit zeta	21480.7	2046.46	25119.1	14438.4	26	12	20	18
P40259	CD79B	B-cell antigen receptor complex-associated protein beta chain	3945.32	2183.13	771.073	NaN	3	2	2	0
P40306	PSMB10	Proteasome subunit beta type-10	99705.3	1225.96	3972.93	24054.3	2	2	1	2
P40429	RPL13A	Large ribosomal subunit protein uL13	73596.7	15669.4	25584.7	19823.2	4	3	3	3
P40616	ARL1	ADP-ribosylation factor-like protein 1	3818.52	9279.74	7826.09	4187.27	3	1	2	2
P40925	MDH1	Malate dehydrogenase, cytoplasmic	2921.8	2606.25	5375.81	7394.19	5	3	3	3
P40926	MDH2	Malate dehydrogenase, mitochondrial	25758.6	15224.6	24567.1	10742.5	5	2	5	5
P40937	RFC5	Replication factor C subunit 5	1075.84	NaN	404.057	692.501	3	0	2	3
P41091	EIF2S3	Eukaryotic translation initiation factor 2 subunit 3	18491	6308.79	5023.01	7231.5	8	2	5	6
P41223	BUD31	Protein BUD31 homolog	546.091	NaN	NaN	415.007	1	0	0	1
P41226	UBA7	Ubiquitin-like modifier-activating enzyme 7	954.754	NaN	10775.7	1838.16	1	0	1	1
P41236	PPP1R2	Protein phosphatase inhibitor 2	13153.9	6161.07	3362.05	34668.4	2	1	2	4
P41240	CSK	Tyrosine-protein kinase CSK	17727.9	28164.5	23323.1	38628.9	7	7	8	8
P41250	GARS1	Glycine--tRNA ligase	109424	32622.2	68165.4	58438.1	14	10	12	12
P41252	IARS1	Isoleucine--tRNA ligase, cytoplasmic	17074.2	5117.49	7010.93	7340.66	19	5	16	16
P41273	TNFSF9	Tumor necrosis factor ligand superfamily member 9	NaN	NaN	285.811	4531.93	0	0	1	1
P41440	SLC19A1	Reduced folate transporter	NaN	NaN	557.138	2489.35	0	0	1	1
P41567	EIF1	Eukaryotic translation initiation factor 1	266.903	1092.34	351.463	1230.88	1	1	1	1
P41743	PRKCI	Protein kinase C iota type	NaN	1968.97	NaN	3221.43	0	1	0	1
P42025	ACTR1B	Beta-centractin	1612.1	4182.37	3159.46	1459.64	4	4	4	4
P42081	CD86	T-lymphocyte activation antigen CD86	NaN	NaN	NaN	2909.76	0	0	0	1
P42166;P42167	TMPO	Lamina-associated polypeptide 2, isoform alpha;Lamina-associated polypeptide 2, isoforms beta/gamma	9323.19	2079.01	1629.26	1709.86	1	1	1	1
P42224	STAT1	Signal transducer and activator of transcription 1-alpha/beta	3238.11	NaN	2592.95	353.975	3	0	2	3
P42226	STAT6	Signal transducer and activator of transcription 6	766.486	988.058	2843.88	3415.5	1	1	2	2
P42229;P51692	STAT5A;STAT5B	Signal transducer and activator of transcription 5A;Signal transducer and activator of transcription 5B	1213.02	NaN	8187.53	4511.03	1	0	1	1
P42285	MTREX	Exosome RNA helicase MTR4	12642.5	1638.05	3776.22	5229.98	7	1	3	5
P42331	ARHGAP25	Rho GTPase-activating protein 25	109.459	282.978	994.038	842.208	1	3	4	5
P42345	MTOR	Serine/threonine-protein kinase mTOR	1379.06	854.462	525.185	630.078	3	3	4	4
P42356	PI4KA	Phosphatidylinositol 4-kinase alpha	4420.92	8090.14	11626.1	9703.29	3	4	4	6
P42357	HAL	Histidine ammonia-lyase	5735.74	194.776	1641.83	101.431	3	1	1	1
P42566	EPS15	Epidermal growth factor receptor substrate 15	1899.21	2193.9	1599.32	1973.54	5	3	4	6
P42574	CASP3	Caspase-3	1218.39	701.747	2363.98	1376.02	4	4	2	5
P42680	TEC	Tyrosine-protein kinase Tec	3589.42	NaN	8462.41	10856	1	0	1	2
P42704	LRPPRC	Leucine-rich PPR motif-containing protein, mitochondrial	1089.94	13345	NaN	NaN	2	1	1	1
P42766	RPL35	Large ribosomal subunit protein uL29	15204.1	NaN	3008.14	1221.55	2	0	1	1
P42768	WAS	Actin nucleation-promoting factor WAS	8777.37	4066.99	16724.4	25817.6	1	1	1	1
P42785	PRCP	Lysosomal Pro-X carboxypeptidase	4661.02	5661.23	8276.4	6748.06	2	2	3	3
P42858	HTT	Huntingtin	2907.31	2077.46	1678	7760.48	5	3	4	4
P42892	ECE1	Endothelin-converting enzyme 1	734.062	883.042	1103.52	10480.8	6	3	6	11
P43007	SLC1A4	Neutral amino acid transporter A	130127	138615	73517.2	695114	5	2	4	5
P43034	PAFAH1B1	Platelet-activating factor acetylhydrolase IB subunit beta	33757.7	2751.35	9334.63	17187.1	9	6	7	8
P43115	PTGER3	Prostaglandin E2 receptor EP3 subtype	391.086	NaN	NaN	NaN	1	0	0	1
P43121	MCAM	Cell surface glycoprotein MUC18	NaN	490.046	NaN	4434.18	0	1	0	3
P43243	MATR3	Matrin-3	4462.59	NaN	6185.88	334.311	3	0	1	1
P43307	SSR1	Translocon-associated protein subunit alpha	249.97	241.01	NaN	659.465	1	1	0	1
P43378	PTPN9	Tyrosine-protein phosphatase non-receptor type 9	4233.14	NaN	4657.67	4124.33	1	0	1	1
P43405	SYK	Tyrosine-protein kinase SYK	4376.4	40870.5	7181.44	7482.41	4	3	3	4
P43487	RANBP1	Ran-specific GTPase-activating protein	14988.4	18895.5	27248.5	48884.3	2	2	2	4
P43490	NAMPT	Nicotinamide phosphoribosyltransferase	5383.4	544.394	1921.61	2713.58	4	5	7	8
P43652	AFM	Afamin	28183.9	48260.3	22425.9	15039.8	1	1	1	1
P43686	PSMC4	26S proteasome regulatory subunit 6B	7227.73	5303.22	7079.23	5187.15	4	4	2	4
P45880	VDAC2	Voltage-dependent anion-selective channel protein 2	2689.45	1037.33	760.082	821.667	4	4	4	3
P45974	USP5	Ubiquitin carboxyl-terminal hydrolase 5	6658.73	11469.8	12595.4	11354.6	8	6	7	8
P46013	MKI67	Proliferation marker protein Ki-67	1599.9	NaN	NaN	NaN	1	0	0	0
P46020	PHKA1	Phosphorylase b kinase regulatory subunit alpha, skeletal muscle isoform	506.475	NaN	NaN	NaN	1	0	1	0
P46060	RANGAP1	Ran GTPase-activating protein 1	3315.61	1828.98	234.082	2065.74	6	1	4	4
P46063	RECQL	ATP-dependent DNA helicase Q1	713.125	NaN	6390.69	1213.39	4	0	2	1
P46108	CRK	Adapter molecule crk	NaN	333.99	3320.77	236.224	0	1	1	1
P46109	CRKL	Crk-like protein	1913.82	4180.39	430.519	1677.53	2	2	2	2
P46379	BAG6	Large proline-rich protein BAG6	2282.1	1222.42	2615.95	2456.47	4	3	3	5
P46459	NSF	Vesicle-fusing ATPase	1782.39	713.264	1165.51	3916.18	2	2	3	4
P46531	NOTCH1	Neurogenic locus notch homolog protein 1	NaN	10429.8	5316.09	1380.65	0	2	2	1
P46736	BRCC3	Lys-63-specific deubiquitinase BRCC36	1108.45	NaN	1584.77	134.09	2	0	2	1
P46776	RPL27A	Large ribosomal subunit protein uL15	99.35	5353.8	699.185	NaN	2	1	2	0
P46777	RPL5	Large ribosomal subunit protein uL18	50824.9	35486	23793	24390.2	8	5	7	5
P46778	RPL21	Large ribosomal subunit protein eL21	220.037	NaN	NaN	NaN	1	1	1	1
P46779	RPL28	Large ribosomal subunit protein eL28	239181	2151.69	59740.9	35388.1	4	3	3	3
P46781	RPS9	Small ribosomal subunit protein uS4	1609.6	792.26	774.009	333.84	8	5	8	7
P46782	RPS5	Small ribosomal subunit protein uS7	35752.3	14845.8	29169.4	16203.8	4	1	3	2
P46783	RPS10	Small ribosomal subunit protein eS10	18119.8	11288.9	19515.3	24316.8	8	4	8	7
P46926	GNPDA1	Glucosamine-6-phosphate isomerase 1	33937	41028.2	35973.2	34728.8	3	1	2	2
P46934	NEDD4	E3 ubiquitin-protein ligase NEDD4	1359.68	NaN	NaN	773.588	1	1	1	1
P46940	IQGAP1	Ras GTPase-activating-like protein IQGAP1	16862	35631.7	28656.9	41027	28	18	22	33
P46976	GYG1	Glycogenin-1	639.409	NaN	NaN	NaN	2	0	0	0
P46977	STT3A	Dolichyl-diphosphooligosaccharide--protein glycosyltransferase subunit STT3A	NaN	1608.99	1406.62	NaN	0	1	1	0
P47755	CAPZA2	F-actin-capping protein subunit alpha-2	10205	11018.6	28795.6	9977.33	3	3	5	5
P47756	CAPZB	F-actin-capping protein subunit beta	4519.98	3424.08	2124.35	2715.54	7	4	7	8
P47897	QARS1	Glutamine--tRNA ligase	22529	19645	16610.5	22908	15	2	9	7
P47914	RPL29	Large ribosomal subunit protein eL29	51.4757	NaN	NaN	NaN	1	0	0	0
P47929	LGALS7	Galectin-7	5864.23	37347.9	57906.3	27357.7	5	5	5	5
P48047	ATP5PO	ATP synthase subunit O, mitochondrial	NaN	1700.84	3443.5	2104.72	0	1	2	2
P48059	LIMS1	LIM and senescent cell antigen-like-containing domain protein 1	3980.93	4368.35	3315.23	2746.67	4	3	2	3
P48147	PREP	Prolyl endopeptidase	4112.15	2283.11	5980.04	3862.5	8	4	7	6
P48163	ME1	NADP-dependent malic enzyme	5426.37	NaN	1523.1	6726.88	1	0	1	2
P48426	PIP4K2A	Phosphatidylinositol 5-phosphate 4-kinase type-2 alpha	1995	3724.37	1438.98	5251.97	2	1	2	3
P48444	ARCN1	Coatomer subunit delta	24510.7	11908.2	7646.53	15504.6	4	1	4	4
P48449	LSS	Lanosterol synthase	1552.58	1629.89	3086.62	8008.48	2	3	4	5
P48506	GCLC	Glutamate--cysteine ligase catalytic subunit	1351.1	NaN	NaN	NaN	2	0	0	1
P48509	CD151	CD151 antigen	NaN	2010.06	NaN	262.526	0	1	0	1
P48556	PSMD8	26S proteasome non-ATPase regulatory subunit 8	2277.48	3625.37	977.349	1550.32	3	1	1	1
P48594	SERPINB4	Serpin B4	13531.5	21873.5	45246.6	18000.6	5	4	5	4
P48634	PRRC2A	Protein PRRC2A	436.788	NaN	NaN	NaN	1	0	0	0
P48637	GSS	Glutathione synthetase	1789.69	4264.49	4208.49	12286.2	4	1	1	1
P48643	CCT5	T-complex protein 1 subunit epsilon	39431.9	12246.6	37386.3	26179.3	21	10	17	20
P48723	HSPA13	Heat shock 70 kDa protein 13	1236.86	NaN	4168.83	411.663	1	0	1	2
P48729	CSNK1A1	Casein kinase I isoform alpha	3312.11	6956.18	2877.3	7930.01	1	2	2	2
P48735	IDH2	Isocitrate dehydrogenase [NADP], mitochondrial	3982.34	4627.65	2341.29	2167.31	2	2	1	2
P48739	PITPNB	Phosphatidylinositol transfer protein beta isoform	5429.53	3226.56	1875.83	8789.25	3	1	2	3
P48960	ADGRE5	Adhesion G protein-coupled receptor E5	4633.89	9661.54	1490.6	77.9904	4	4	2	1
P49006	MARCKSL1	MARCKS-related protein	407.94	NaN	245.031	350.609	3	0	2	2
P49189	ALDH9A1	4-trimethylaminobutyraldehyde dehydrogenase	20078.2	4683.12	6383.24	3172.67	4	2	2	3
P49207	RPL34	Large ribosomal subunit protein eL34	4073.69	1625.13	12592	1364.68	1	1	1	1
P49247	RPIA	Ribose-5-phosphate isomerase	4520.23	3053.59	9555.86	3764.98	3	2	2	3
P49257	LMAN1	Protein ERGIC-53	6162.72	4818.16	1856.76	69147.8	7	5	6	20
P49321	NASP	Nuclear autoantigenic sperm protein	9532.51	22910.5	7232.9	8180.43	6	2	3	3
P49327	FASN	Fatty acid synthase	158860	78436.3	118177	113526	56	35	43	47
P49354	FNTA	Protein farnesyltransferase/geranylgeranyltransferase type-1 subunit alpha	2864.24	4397.73	1260.35	5724.67	3	1	2	4
P49366	DHPS	Deoxyhypusine synthase	32570	43672	53803.4	60928.8	1	1	2	2
P49368	CCT3	T-complex protein 1 subunit gamma	171038	24358.5	95095.6	78575.2	20	8	16	14
P49411	TUFM	Elongation factor Tu, mitochondrial	401.271	NaN	NaN	NaN	3	0	2	1
P49419	ALDH7A1	Alpha-aminoadipic semialdehyde dehydrogenase	227.163	NaN	NaN	50079.5	1	0	1	1
P49441	INPP1	Inositol polyphosphate 1-phosphatase	147.745	NaN	NaN	3823.84	1	0	0	1
P49454	CENPF	Centromere protein F	787.622	NaN	353.937	NaN	1	0	1	1
P49458	SRP9	Signal recognition particle 9 kDa protein	12974	NaN	2738.61	NaN	2	0	2	0
P49459	UBE2A	Ubiquitin-conjugating enzyme E2 A	1495.85	NaN	NaN	NaN	1	0	0	0
P49588	AARS1	Alanine--tRNA ligase, cytoplasmic	50951.2	14834.6	29016	39752.2	18	9	14	15
P49589	CARS1	Cysteine--tRNA ligase, cytoplasmic	5713.24	2540.52	847.118	4637.32	8	4	5	9
P49591	SARS1	Serine--tRNA ligase, cytoplasmic	34842.9	11551.7	17057.7	24652.3	17	6	11	11
P49593	PPM1F	Protein phosphatase 1F	2847.87	NaN	NaN	569.716	3	1	1	2
P49642	PRIM1	DNA primase small subunit	1986.33	659.149	4374.71	7142.72	1	1	1	1
P49720	PSMB3	Proteasome subunit beta type-3	60466.4	29883.8	17435.3	25301.8	8	2	5	7
P49721	PSMB2	Proteasome subunit beta type-2	77496	49557.4	37402.7	45940.8	7	4	4	4
P49736	MCM2	DNA replication licensing factor MCM2	8853.72	4108.65	4552.69	3820.8	9	4	6	7
P49746	THBS3	Thrombospondin-3	441.122	NaN	1811.63	7069.05	2	0	2	2
P49750	YLPM1	YLP motif-containing protein 1	422.983	NaN	NaN	277.621	1	0	1	1
P49756	RBM25	RNA-binding protein 25	1197.79	NaN	153.883	NaN	2	0	1	1
P49757	NUMB	Protein numb homolog	38.8181	NaN	NaN	NaN	1	0	0	0
P49770	EIF2B2	Translation initiation factor eIF2B subunit beta	3004.89	4740.21	2427.42	4500.33	1	1	1	1
P49773	HINT1	Adenosine 5'-monophosphoramidase HINT1	12891.3	9197.5	9304.34	9168.54	4	3	5	5
P49792	RANBP2	E3 SUMO-protein ligase RanBP2	422.793	NaN	NaN	NaN	3	0	1	0
P49795	RGS19	Regulator of G-protein signaling 19	35394.1	12200.5	17329	32265.8	1	1	1	1
P49815	TSC2	Tuberin	224.466	NaN	NaN	305.861	1	1	0	1
P49840	GSK3A	Glycogen synthase kinase-3 alpha	2823.85	4120.51	4125.7	5192.17	1	2	2	2
P49841	GSK3B	Glycogen synthase kinase-3 beta	1051.53	NaN	223.983	225.219	1	1	1	1
P49902	NT5C2	Cytosolic purine 5'-nucleotidase	3498.12	1991.31	3973.83	2685.97	2	2	2	2
P49913	CAMP	Cathelicidin antimicrobial peptide	11827.8	973.679	11848.2	NaN	2	2	2	0
P49915	GMPS	GMP synthase [glutamine-hydrolyzing]	11549	9295.28	26349.5	24660.9	10	5	10	10
P49961	ENTPD1	Ectonucleoside triphosphate diphosphohydrolase 1	1080.41	16324.5	NaN	NaN	1	1	0	0
P50151	GNG10	Guanine nucleotide-binding protein G(I)/G(S)/G(O) subunit gamma-10	NaN	NaN	NaN	3091.47	0	0	0	1
P50395	GDI2	Rab GDP dissociation inhibitor beta	108647	68420.8	94007.6	210462	25	22	24	23
P50440	GATM	Glycine amidinotransferase, mitochondrial	2346.12	1706.92	1058.68	2350.71	1	1	1	1
P50453	SERPINB9	Serpin B9	118964	86597.1	104809	188854	11	7	10	10
P50502	ST13	Hsc70-interacting protein	1941.54	4131.51	3746.95	5763.79	4	1	3	3
P50552	VASP	Vasodilator-stimulated phosphoprotein	893.082	1528.79	7190.22	3420.49	1	1	1	1
P50570	DNM2	Dynamin-2	21672	24139.1	34342.7	36074.9	10	7	9	10
P50579	METAP2	Methionine aminopeptidase 2	1882.44	4757.54	2535.58	1725.35	2	1	2	1
P50583	NUDT2	Bis(5'-nucleosyl)-tetraphosphatase [asymmetrical]	1129.28	NaN	NaN	248.656	2	0	0	1
P50748	KNTC1	Kinetochore-associated protein 1	3534.54	2276.58	1763.03	1926.34	4	2	3	3
P50851	LRBA	Lipopolysaccharide-responsive and beige-like anchor protein	3054.25	1065.86	1048.93	3133.94	6	3	5	8
P50895	BCAM	Basal cell adhesion molecule	NaN	4985.08	NaN	NaN	0	2	0	0
P50897	PPT1	Palmitoyl-protein thioesterase 1	NaN	NaN	603.964	522.929	0	0	1	1
P50914	RPL14	Large ribosomal subunit protein eL14	47383.7	4718.23	17464.9	5997.31	5	2	3	3
P50990	CCT8	T-complex protein 1 subunit theta	121652	30605.1	64669.5	34386.1	20	7	18	16
P50991	CCT4	T-complex protein 1 subunit delta	142363	30082.8	75674.7	91088.8	22	8	14	13
P50995	ANXA11	Annexin A11	46728.1	93447.1	49247.6	48318.1	12	13	12	10
P51003	PAPOLA	Poly(A) polymerase alpha	12933.8	NaN	10333.6	10910.7	1	0	1	1
P51114	FXR1	RNA-binding protein FXR1	988.989	610.803	91.0457	3134	3	2	1	2
P51148	RAB5C	Ras-related protein Rab-5C	3738.89	4390.53	5988.5	6855.92	4	3	3	3
P51149	RAB7A	Ras-related protein Rab-7a	44265.3	45936.8	73711.4	66978.7	8	7	7	8
P51159	RAB27A	Ras-related protein Rab-27A	7522.69	7586.44	3914.14	14901.3	1	1	2	2
P51451	BLK	Tyrosine-protein kinase Blk	2578.01	6938.98	13568.7	11000.4	2	2	4	3
P51532	SMARCA4	Transcription activator BRG1	9544.96	NaN	3971.4	NaN	2	0	2	0
P51570	GALK1	Galactokinase	3770.34	NaN	2012.46	720.241	2	1	2	2
P51571	SSR4	Translocon-associated protein subunit delta	20300.4	40008.4	20175.4	46476.4	1	1	1	1
P51572	BCAP31	B-cell receptor-associated protein 31	489.056	NaN	NaN	NaN	1	1	1	1
P51580	TPMT	Thiopurine S-methyltransferase	NaN	NaN	899.567	1688.58	0	0	3	3
P51610	HCFC1	Host cell factor 1	9588.45	NaN	448.14	124.317	2	0	1	1
P51659	HSD17B4	Peroxisomal multifunctional enzyme type 2	781.045	NaN	329.604	510.699	4	1	3	4
P51665	PSMD7	26S proteasome non-ATPase regulatory subunit 7	6376.92	2773.89	6191.24	5250.84	5	1	6	5
P51668;P61077;P62837;Q9Y2X8	UBE2D1;UBE2D3;UBE2D2;UBE2D4	Ubiquitin-conjugating enzyme E2 D1;Ubiquitin-conjugating enzyme E2 D3;Ubiquitin-conjugating enzyme E2 D2;Ubiquitin-conjugating enzyme E2 D4	74372.9	66889.5	42824.4	54133.8	1	1	1	1
P51784	USP11	Ubiquitin carboxyl-terminal hydrolase 11	NaN	NaN	552.184	858.388	0	1	1	1
P51808	DYNLT3	Dynein light chain Tctex-type 3	123.952	NaN	NaN	NaN	1	1	0	0
P51809	VAMP7	Vesicle-associated membrane protein 7	1549.33	1379.97	2750.86	4748.02	3	1	5	5
P51812	RPS6KA3	Ribosomal protein S6 kinase alpha-3	3680.96	4586.12	2488.82	4295.87	2	2	1	2
P51828	ADCY7	Adenylate cyclase type 7	NaN	4535.24	2263.64	4812.68	0	1	1	1
P51857	AKR1D1	Aldo-keto reductase family 1 member D1	478.922	NaN	NaN	NaN	1	0	0	0
P51858	HDGF	Hepatoma-derived growth factor	18505.9	6880.51	8434.12	16976.6	1	1	1	1
P51991	HNRNPA3	Heterogeneous nuclear ribonucleoprotein A3	5820.98	6020.24	6563.49	10956.8	8	5	5	7
P52209	PGD	6-phosphogluconate dehydrogenase, decarboxylating	22242.1	43578	23032.7	56977.1	12	9	11	11
P52272	HNRNPM	Heterogeneous nuclear ribonucleoprotein M	3669.66	3873.74	2915.03	2384.59	6	7	7	7
P52292	KPNA2	Importin subunit alpha-1	10644.6	2073.88	1133.45	3360.02	5	4	3	4
P52294	KPNA1	Importin subunit alpha-5	3803.59	4333	4535.15	6189.06	3	1	1	1
P52306	RAP1GDS1	Rap1 GTPase-GDP dissociation stimulator 1	961.421	NaN	13565.2	7357.16	1	0	1	1
P52565	ARHGDIA	Rho GDP-dissociation inhibitor 1	7046.28	7460.69	7926.58	7781.16	6	5	5	6
P52566	ARHGDIB	Rho GDP-dissociation inhibitor 2	107177	60395	167069	91784.1	12	8	11	10
P52594	AGFG1	Arf-GAP domain and FG repeat-containing protein 1	6383.44	10499.3	13876.7	9470.33	1	1	1	1
P52597	HNRNPF	Heterogeneous nuclear ribonucleoprotein F	9733.41	3010.19	2720.98	3013.45	5	2	3	5
P52732	KIF11	Kinesin-like protein KIF11	1885.41	1186.7	NaN	NaN	1	2	1	1
P52735	VAV2	Guanine nucleotide exchange factor VAV2	250.778	4789.03	1638.18	887.603	1	1	2	2
P52758	RIDA	2-iminobutanoate/2-iminopropanoate deaminase	1403.4	NaN	1130.7	2523.25	1	0	1	1
P52788	SMS	Spermine synthase	2187.62	NaN	535.124	NaN	2	2	2	2
P52789	HK2	Hexokinase-2	1643.36	NaN	125.721	1450.57	1	0	1	1
P52888	THOP1	Thimet oligopeptidase	10015.9	9175.72	19561.6	42180.2	6	3	8	7
P52907	CAPZA1	F-actin-capping protein subunit alpha-1	8751.15	4215.05	9215.91	4698.56	7	4	9	7
P53004	BLVRA	Biliverdin reductase A	1936.58	7603.06	788.619	1508.88	3	5	3	2
P53041	PPP5C	Serine/threonine-protein phosphatase 5	7354.78	9271.38	9725.67	14958.7	5	4	5	6
P53350	PLK1	Serine/threonine-protein kinase PLK1	387.744	NaN	NaN	NaN	2	0	0	0
P53367	ARFIP1	Arfaptin-1	4167.82	756.497	3674.2	4664.25	2	1	2	2
P53396	ACLY	ATP-citrate synthase	65179.6	26558.1	54967.6	42042.1	27	11	22	19
P53582	METAP1	Methionine aminopeptidase 1	1405.16	NaN	1114.1	901.888	2	1	2	2
P53602	MVD	Diphosphomevalonate decarboxylase	3441.54	4625.65	8348.27	15528.5	2	3	3	4
P53611	RABGGTB	Geranylgeranyl transferase type-2 subunit beta	5148.19	9520.99	8244.02	14686.9	1	1	1	1
P53618	COPB1	Coatomer subunit beta	25689.4	18499.8	11769.4	10273.7	13	6	12	12
P53621	COPA	Coatomer subunit alpha	6161.54	3946.41	5022.46	8802.22	12	7	9	12
P53634	CTSC	Dipeptidyl peptidase 1	36277.8	72035	24781.8	27485.2	3	3	3	3
P53680	AP2S1	AP-2 complex subunit sigma	347.413	2892.43	2168.33	7247.76	3	3	3	3
P53794	SLC5A3	Sodium/myo-inositol cotransporter	9988.03	2955.15	5740.7	14909.8	1	1	1	1
P53985	SLC16A1	Monocarboxylate transporter 1	176.044	NaN	32911.8	158.833	1	0	1	1
P53990	IST1	IST1 homolog	101.815	4396.99	165.295	NaN	1	2	1	0
P53992	SEC24C	Protein transport protein Sec24C	5251.15	804.401	1192.21	1821.93	4	1	2	2
P54105	CLNS1A	Methylosome subunit pICln	473.083	581.042	944.271	1538.86	3	2	3	3
P54136	RARS1	Arginine--tRNA ligase, cytoplasmic	14018.4	8575.78	9272.15	13390.5	15	9	12	13
P54289	CACNA2D1	Voltage-dependent calcium channel subunit alpha-2/delta-1	2275.79	2717.19	1451.01	836.231	4	3	3	3
P54577	YARS1	Tyrosine--tRNA ligase, cytoplasmic	26031.9	NaN	6516.62	6214.8	10	1	6	8
P54578	USP14	Ubiquitin carboxyl-terminal hydrolase 14	2645.38	2912.51	2418.19	2359.67	7	3	8	7
P54619	PRKAG1	5'-AMP-activated protein kinase subunit gamma-1	786.244	NaN	1288.02	340.016	2	0	3	3
P54687	BCAT1	Branched-chain-amino-acid aminotransferase, cytosolic	9967.26	4550.91	14046.8	5226.37	4	2	4	4
P54709	ATP1B3	Sodium/potassium-transporting ATPase subunit beta-3	20936.7	42374.2	37012.3	62074.2	5	4	4	6
P54727	RAD23B	UV excision repair protein RAD23 homolog B	13777	8011.51	5517.86	16383.2	4	1	2	2
P54760	EPHB4	Ephrin type-B receptor 4	215.512	NaN	NaN	NaN	1	0	0	0
P54819	AK2	Adenylate kinase 2, mitochondrial	10104.5	6407.99	43679.7	13161.1	2	2	3	3
P54920	NAPA	Alpha-soluble NSF attachment protein	6257.33	10656.4	11500.6	21400.3	9	8	8	8
P54922	ADPRH	ADP-ribosylhydrolase ARH1	NaN	NaN	NaN	3024.54	0	0	0	1
P55010	EIF5	Eukaryotic translation initiation factor 5	5587.21	2840.04	6410.67	10041.1	6	2	5	5
P55011	SLC12A2	Solute carrier family 12 member 2	546.173	2222.07	1760.17	3279.28	5	3	3	4
P55036	PSMD4	26S proteasome non-ATPase regulatory subunit 4	2680.2	NaN	155.951	NaN	2	0	1	0
P55039	DRG2	Developmentally-regulated GTP-binding protein 2	26477.4	30750.1	38630.6	26594.4	2	1	2	2
P55058	PLTP	Phospholipid transfer protein	462.394	1512.47	446.222	946.914	1	1	1	1
P55060	CSE1L	Exportin-2	3004.04	2587.08	635.438	2850.32	13	3	6	10
P55072	VCP	Transitional endoplasmic reticulum ATPase	57188.2	35714.8	35171.9	69931.5	25	18	23	25
P55083	MFAP4	Microfibril-associated glycoprotein 4	3297.56	1003.36	667.05	408.383	1	1	1	1
P55084	HADHB	Trifunctional enzyme subunit beta, mitochondrial	3357.25	3899.95	12389.8	5120.35	2	1	1	1
P55145	MANF	Mesencephalic astrocyte-derived neurotrophic factor	3511.45	NaN	401.519	236.886	1	0	1	1
P55160	NCKAP1L	Nck-associated protein 1-like	3936.5	9712.15	8335.5	6309.3	9	8	11	8
P55196	AFDN	Afadin	629.712	1727.18	317.011	1908.95	3	3	3	2
P55209	NAP1L1	Nucleosome assembly protein 1-like 1	22936.1	14221.8	23187.8	30649.6	4	3	5	5
P55263	ADK	Adenosine kinase	3579.48	2469.95	1889.95	4580.73	7	3	3	3
P55265	ADAR	Double-stranded RNA-specific adenosine deaminase	1315.97	738.932	1910.43	1376.76	3	1	2	1
P55285	CDH6	Cadherin-6	2828.05	NaN	NaN	NaN	2	0	0	0
P55290	CDH13	Cadherin-13	1989.06	NaN	NaN	NaN	2	1	1	0
P55327	TPD52	Tumor protein D52	15203.3	2493.59	5904.79	10550.5	2	2	2	2
P55786	NPEPPS	Puromycin-sensitive aminopeptidase	5182.3	7367.28	3913.25	4814.9	12	5	4	10
P55795	HNRNPH2	Heterogeneous nuclear ribonucleoprotein H2	2984.42	NaN	20626.8	17597.6	1	0	1	1
P55854;P61956;Q6EEV6	SUMO3;SUMO2;SUMO4	Small ubiquitin-related modifier 3;Small ubiquitin-related modifier 2;Small ubiquitin-related modifier 4	586.214	NaN	NaN	NaN	1	0	0	0
P55884	EIF3B	Eukaryotic translation initiation factor 3 subunit B	34016.8	16074.5	17185.9	15221.7	9	3	5	4
P55957	BID	BH3-interacting domain death agonist	13570.9	23660.1	17315.1	29655.7	2	2	1	2
P56192	MARS1	Methionine--tRNA ligase, cytoplasmic	21888.4	8321.69	20501.6	7769.17	10	5	9	6
P56279	TCL1A	T-cell leukemia/lymphoma protein 1A	1792	17351.4	NaN	2209.45	2	1	0	1
P56377	AP1S2	AP-1 complex subunit sigma-2	4253.96	6001.16	3152.09	10517.7	1	1	1	1
P56557	TMEM50B	Transmembrane protein 50B	957.239	NaN	NaN	951.852	1	0	0	1
P56945	BCAR1	Breast cancer anti-estrogen resistance protein 1	NaN	710.891	NaN	1742.31	0	1	0	1
P57678	GEMIN4	Gem-associated protein 4	497.507	2164.88	1676.01	2193.33	1	1	1	1
P57737	CORO7	Coronin-7	8888.67	NaN	25320.6	18235.9	2	0	1	1
P58107	EPPK1	Epiplakin	2417.06	12485.8	9859.38	5704.98	2	2	3	2
P58166	INHBE	Inhibin beta E chain	561.571	774.744	NaN	1478.06	1	1	0	1
P58335	ANTXR2	Anthrax toxin receptor 2	2633.15	3429.4	NaN	NaN	1	1	0	0
P58546	MTPN	Myotrophin	17901.5	3336.98	43889.1	9708.09	5	3	4	3
P59768	GNG2	Guanine nucleotide-binding protein G(I)/G(S)/G(O) subunit gamma-2	3268.62	NaN	8077.04	812.614	1	1	1	1
P59998	ARPC4	Actin-related protein 2/3 complex subunit 4	55662.3	26986.6	25514.9	21383.7	5	6	6	7
P60033	CD81	CD81 antigen	21407.9	94863.4	17869.6	20667.7	3	3	4	4
P60174	TPI1	Triosephosphate isomerase	174778	111287	423889	238340	22	12	20	17
P60228	EIF3E	Eukaryotic translation initiation factor 3 subunit E	35771.9	21343	29979	23397	9	4	6	5
P60484	PTEN	Phosphatidylinositol 3,4,5-trisphosphate 3-phosphatase and dual-specificity protein phosphatase PTEN	NaN	NaN	2508.14	NaN	0	0	1	0
P60510	PPP4C	Serine/threonine-protein phosphatase 4 catalytic subunit	13890.2	1324.29	3394.22	1514.07	3	1	1	2
P60520	GABARAPL2	Gamma-aminobutyric acid receptor-associated protein-like 2	1810.08	NaN	NaN	348.355	2	0	1	1
P60660	MYL6	Myosin light polypeptide 6	7826.73	16365	13140.2	29596.2	7	7	7	7
P60842	EIF4A1	Eukaryotic initiation factor 4A-I	131686	65545.6	63523.5	81378.5	13	6	10	10
P60866	RPS20	Small ribosomal subunit protein uS10	294.843	NaN	NaN	NaN	1	0	0	0
P60891	PRPS1	Ribose-phosphate pyrophosphokinase 1	18692.9	12141.3	21331.8	24487.3	13	12	13	15
P60900	PSMA6	Proteasome subunit alpha type-6	45656.9	16212.5	27249.6	34625.4	6	2	4	4
P60903	S100A10	Protein S100-A10	NaN	3440.2	2385.48	23789.9	1	1	1	1
P60953	CDC42	Cell division control protein 42 homolog	16567.1	25748.3	31329	38571.2	9	8	8	9
P60981	DSTN	Destrin	2540.78	2593.46	2614.72	3292.82	3	3	3	3
P61006	RAB8A	Ras-related protein Rab-8A	2411.23	4697.32	4413.9	5600.24	3	3	4	4
P61009	SPCS3	Signal peptidase complex subunit 3	NaN	NaN	NaN	1840.51	0	0	0	1
P61018	RAB4B	Ras-related protein Rab-4B	2836.43	4472.57	8715.45	4432.54	2	1	2	2
P61019	RAB2A	Ras-related protein Rab-2A	19709	20763.3	38208.6	42709.9	10	6	9	8
P61020	RAB5B	Ras-related protein Rab-5B	19727.8	33572.6	45919.9	33389.4	3	2	2	2
P61024	CKS1B	Cyclin-dependent kinases regulatory subunit 1	1214.51	NaN	1284.22	7739.32	1	1	1	1
P61026	RAB10	Ras-related protein Rab-10	3321.22	3749.04	4080.7	9525.99	3	3	3	3
P61086	UBE2K	Ubiquitin-conjugating enzyme E2 K	5561.93	3024.27	3093.39	2333.71	4	3	3	4
P61088	UBE2N	Ubiquitin-conjugating enzyme E2 N	19409.9	13053.7	16773.4	10592	2	1	2	2
P61106	RAB14	Ras-related protein Rab-14	1345.17	NaN	289.107	180.99	6	0	4	4
P61158	ACTR3	Actin-related protein 3	72155.3	35491.3	65799.9	50265.1	13	7	12	8
P61160	ACTR2	Actin-related protein 2	26844.2	39311.3	34793.3	31035.7	14	10	14	14
P61163	ACTR1A	Alpha-centractin	9527.56	11551.5	7331.35	4659.44	4	5	4	5
P61201	COPS2	COP9 signalosome complex subunit 2	13869.9	9119.33	12998.1	9238.65	4	2	3	3
P61221	ABCE1	ATP-binding cassette sub-family E member 1	10252.4	4743.64	7493.71	5595.32	9	4	9	9
P61224	RAP1B	Ras-related protein Rap-1b	74293.3	122436	178115	197549	9	8	7	7
P61225	RAP2B	Ras-related protein Rap-2b	18930.7	55102.4	38213.2	156697	7	7	5	1
P61247	RPS3A	Small ribosomal subunit protein eS1	5721.45	6668.48	10637.6	8301.4	9	6	7	7
P61254;Q9UNX3	RPL26;RPL26L1	Large ribosomal subunit protein uL24;Ribosomal protein uL24-like	15412.9	681.795	4909.46	1619.65	3	1	1	1
P61289	PSME3	Proteasome activator complex subunit 3	28657	5168.1	11392.3	13068.4	4	2	4	3
P61313	RPL15	Large ribosomal subunit protein eL15	30256.6	11777.1	9222.63	12847.5	2	3	4	2
P61326	MAGOH	Protein mago nashi homolog	11387.5	6926.93	4343.23	7264.9	1	1	1	1
P61353	RPL27	Large ribosomal subunit protein eL27	30946.8	187.012	6841.08	2434.2	2	1	1	2
P61421	ATP6V0D1	V-type proton ATPase subunit d 1	4030.31	3777.01	6893.42	3359.03	2	1	3	2
P61457	PCBD1	Pterin-4-alpha-carbinolamine dehydratase	326.31	NaN	353.145	NaN	2	0	1	0
P61513	RPL37A	Large ribosomal subunit protein eL43	13697	2518.07	7605.44	8132.24	1	1	1	1
P61586	RHOA	Transforming protein RhoA	35780.4	3662.55	24848.6	10574	9	6	8	9
P61601	NCALD	Neurocalcin-delta	NaN	NaN	NaN	8117.46	0	0	0	1
P61604	HSPE1	10 kDa heat shock protein, mitochondrial	190754	34455.1	129628	44648.9	2	2	1	1
P61619	SEC61A1	Protein transport protein Sec61 subunit alpha isoform 1	NaN	5069.28	2300.5	4783.02	0	1	1	1
P61626	LYZ	Lysozyme C	27776.4	13238.2	6200.38	3644.22	1	2	2	2
P61758	VBP1	Prefoldin subunit 3	3132.22	28.9625	8.61425	5733.36	2	2	2	2
P61764	STXBP1	Syntaxin-binding protein 1	3602.7	NaN	NaN	4306.72	2	0	0	1
P61769	B2M	Beta-2-microglobulin	644478	344406	287705	2351007	1	1	1	1
P61923	COPZ1	Coatomer subunit zeta-1	2542.91	NaN	2084.81	NaN	1	0	1	0
P61962	DCAF7	DDB1- and CUL4-associated factor 7	449.666	500.348	NaN	3173.69	1	1	0	1
P61964	WDR5	WD repeat-containing protein 5	381.25	NaN	4199.32	4662.22	2	0	2	1
P61966	AP1S1	AP-1 complex subunit sigma-1A	2645.3	NaN	NaN	4037.67	3	0	0	1
P61970	NUTF2	Nuclear transport factor 2	41978.9	39783.7	64915.9	38121.1	2	2	2	2
P61978	HNRNPK	Heterogeneous nuclear ribonucleoprotein K	5574.37	1822.15	3266.99	4212.22	9	3	5	4
P61981	YWHAG	14-3-3 protein gamma	990.376	5784.74	2753.06	5234.68	1	1	1	2
P62070	RRAS2	Ras-related protein R-Ras2	NaN	NaN	25388.8	18864.5	0	1	2	2
P62081	RPS7	Small ribosomal subunit protein eS7	39953.1	27123.8	43551.2	26649.1	7	4	6	5
P62140	PPP1CB	Serine/threonine-protein phosphatase PP1-beta catalytic subunit	223.939	31236.4	11485.9	48607.7	2	1	1	1
P62166	NCS1	Neuronal calcium sensor 1	11471.1	6796.37	23571.1	NaN	1	1	1	0
P62191	PSMC1	26S proteasome regulatory subunit 4	16605.2	17021.9	21466.5	25228.6	6	5	6	7
P62195	PSMC5	26S proteasome regulatory subunit 8	4815.17	3729.25	3119.17	5136.14	7	2	4	4
P62241	RPS8	Small ribosomal subunit protein eS8	30142.6	20361.2	35255.6	16514.8	10	6	11	7
P62244	RPS15A	Small ribosomal subunit protein uS8	8980.31	15998.6	11837.8	9708.16	8	5	8	5
P62249	RPS16	Small ribosomal subunit protein uS9	4986.36	NaN	285.023	NaN	4	0	3	1
P62258	YWHAE	14-3-3 protein epsilon	9528.27	14175.1	17130.3	30949.9	17	10	13	12
P62263	RPS14	Small ribosomal subunit protein uS11	182.513	NaN	NaN	NaN	1	1	1	0
P62266	RPS23	Small ribosomal subunit protein uS12	79204.9	NaN	7295.59	1302.61	1	0	1	1
P62269	RPS18	Small ribosomal subunit protein uS13	4220.4	9572.17	13906.9	8998.81	6	3	6	5
P62273	RPS29	Small ribosomal subunit protein uS14	16.2958	NaN	NaN	NaN	1	0	0	0
P62277	RPS13	Small ribosomal subunit protein uS15	13503.3	5403.73	11376.1	7219.25	5	3	4	4
P62280	RPS11	Small ribosomal subunit protein uS17	33282.6	1953.34	10950.7	2019.97	2	1	2	2
P62304	SNRPE	Small nuclear ribonucleoprotein E	130938	50760.9	299396	215913	1	1	1	1
P62306	SNRPF	Small nuclear ribonucleoprotein F	12602	878.408	21236.1	23022.8	2	1	1	1
P62314	SNRPD1	Small nuclear ribonucleoprotein Sm D1	20309	NaN	2271.93	2244.32	2	1	2	2
P62316	SNRPD2	Small nuclear ribonucleoprotein Sm D2	13360.9	5095.25	6381.97	3796.49	3	3	4	3
P62318	SNRPD3	Small nuclear ribonucleoprotein Sm D3	2323.04	1080.15	2483.29	1750.57	11	9	10	10
P62330	ARF6	ADP-ribosylation factor 6	32473.9	85279.6	36586.6	37400	6	6	6	6
P62333	PSMC6	26S proteasome regulatory subunit 10B	6250.63	5877.37	6678.06	4056.45	6	4	5	5
P62424	RPL7A	Large ribosomal subunit protein eL8	2313.38	136.301	5113.66	1113	7	2	4	3
P62487	POLR2G	DNA-directed RNA polymerase II subunit RPB7	963.165	NaN	264.857	NaN	1	0	1	0
P62495	ETF1	Eukaryotic peptide chain release factor subunit 1	13339.8	2.57247	1336.21	2227.71	3	1	1	2
P62701	RPS4X	Small ribosomal subunit protein eS4, X isoform	33057.3	23383.1	32992.5	25893.2	8	5	7	5
P62714;P67775	PPP2CB;PPP2CA	Serine/threonine-protein phosphatase 2A catalytic subunit beta isoform;Serine/threonine-protein phosphatase 2A catalytic subunit alpha isoform	57899.4	71703.9	72698.3	84510.8	7	7	9	8
P62750	RPL23A	Large ribosomal subunit protein uL23	5444.68	NaN	3840.4	3072.88	1	0	1	1
P62753	RPS6	Small ribosomal subunit protein eS6	5752.48	6343.95	9311.11	4135.08	5	4	4	4
P62805	H4C1	Histone H4	204402	31451.4	163291	28649.7	21	16	19	18
P62820	RAB1A	Ras-related protein Rab-1A	12144.1	12384.8	16934.7	22961.1	3	3	3	3
P62826	RAN	GTP-binding nuclear protein Ran	182024	37407.4	143500	61742.1	12	9	11	11
P62829	RPL23	Large ribosomal subunit protein uL14	21152.8	NaN	3780.74	622.795	1	1	1	1
P62841	RPS15	Small ribosomal subunit protein uS19	7513.37	3344.21	4041.07	5172.22	2	2	2	2
P62847	RPS24	Small ribosomal subunit protein eS24	45802.1	33567.9	56173.8	20072.5	3	2	3	3
P62851	RPS25	Small ribosomal subunit protein eS25	432.174	NaN	879.228	NaN	1	0	1	0
P62854;Q5JNZ5	RPS26;RPS26P11	Small ribosomal subunit protein eS26;Putative ribosomal protein eS26-like	430.815	NaN	NaN	NaN	1	0	0	0
P62857	RPS28	Small ribosomal subunit protein eS28	12366.2	3888.92	12603.7	6157.34	4	2	4	4
P62873	GNB1	Guanine nucleotide-binding protein G(I)/G(S)/G(T) subunit beta-1	160240	233235	200674	552311	12	12	14	16
P62875	POLR2L	DNA-directed RNA polymerases I, II, and III subunit RPABC5	538.867	NaN	NaN	NaN	1	0	1	1
P62879	GNB2	Guanine nucleotide-binding protein G(I)/G(S)/G(T) subunit beta-2	102224	276889	146316	196500	6	6	7	7
P62888	RPL30	Large ribosomal subunit protein eL30	8923.57	216.739	4781.72	5083.02	4	3	3	3
P62899	RPL31	Large ribosomal subunit protein eL31	4749.57	3641.65	5013.96	4773.74	1	1	1	1
P62906	RPL10A	Large ribosomal subunit protein uL1	3842.23	104.025	1365.47	331.89	6	4	4	4
P62910	RPL32	Large ribosomal subunit protein eL32	13525.7	24007.2	16179.2	10806.6	4	2	3	1
P62913	RPL11	Large ribosomal subunit protein uL5	2255.48	1831.38	8177.93	3363.34	4	3	5	4
P62917	RPL8	Large ribosomal subunit protein uL2	9829.49	2193.25	18845.1	5188.56	7	5	6	6
P62937	PPIA	Peptidyl-prolyl cis-trans isomerase A	11188.2	6352.13	10852.8	11538.1	13	8	13	12
P62942	FKBP1A	Peptidyl-prolyl cis-trans isomerase FKBP1A	21846.7	2955.44	8778.2	4659.73	2	2	3	3
P62979	RPS27A	Ubiquitin-ribosomal protein eS31 fusion protein	4381.32	16777.4	6733.02	2472.91	6	5	5	4
P62993	GRB2	Growth factor receptor-bound protein 2	35510.7	221866	22600.4	39826.6	9	9	8	10
P62995	TRA2B	Transformer-2 protein homolog beta	3891.61	1168.29	2428.24	1743.86	2	2	3	3
P63010	AP2B1	AP-2 complex subunit beta	3989.82	7001.45	2861.72	2455.87	9	6	6	7
P63027	VAMP2	Vesicle-associated membrane protein 2	1229.92	NaN	8271.99	11890.5	1	0	1	1
P63092;Q5JWF2	GNAS	Guanine nucleotide-binding protein G(s) subunit alpha isoforms short;Guanine nucleotide-binding protein G(s) subunit alpha isoforms XLas	10882.6	13333	24100.5	44051.8	7	7	7	10
P63096	GNAI1	Guanine nucleotide-binding protein G(i) subunit alpha-1	717.409	2587.56	8354.57	6240.44	1	1	1	1
P63098	PPP3R1	Calcineurin subunit B type 1	NaN	1780.75	219.799	2698.58	0	1	1	1
P63151	PPP2R2A	Serine/threonine-protein phosphatase 2A 55 kDa regulatory subunit B alpha isoform	63175.9	11150.5	3745.37	9320.2	2	2	4	5
P63167	DYNLL1	Dynein light chain 1, cytoplasmic	NaN	NaN	30070.8	64138.6	0	0	1	1
P63173	RPL38	Large ribosomal subunit protein eL38	6433.37	NaN	261.764	148.908	2	1	1	1
P63208	SKP1	S-phase kinase-associated protein 1	4379.31	3257.57	1125.96	3042.83	3	2	2	3
P63220	RPS21	Small ribosomal subunit protein eS21	4775.5	205.743	2102.24	458.024	4	2	4	2
P63241	EIF5A	Eukaryotic translation initiation factor 5A-1	15723.6	2299.59	13480.1	19713	2	2	3	3
P63244	RACK1	Small ribosomal subunit protein RACK1	70500.2	13041.9	24000.2	16320.2	13	5	10	9
P63261	ACTG1	Actin, cytoplasmic 2	10710.6	NaN	921.853	NaN	1	0	1	0
P63272	SUPT4H1	Transcription elongation factor SPT4	55.3444	NaN	NaN	NaN	1	0	0	0
P67809	YBX1	Y-box-binding protein 1	60875.6	15545.3	9264.37	28392.2	3	1	1	1
P67812	SEC11A	Signal peptidase complex catalytic subunit SEC11A	NaN	5007.91	2312.54	1850.55	0	2	1	1
P67870	CSNK2B	Casein kinase II subunit beta	24341.2	10753.7	19746	15203.1	3	2	3	1
P67936	TPM4	Tropomyosin alpha-4 chain	6426.85	1711.03	2534.37	2211.79	8	5	7	6
P68036	UBE2L3	Ubiquitin-conjugating enzyme E2 L3	5480.58	3244.3	4197.81	5103.15	3	2	3	3
P68363	TUBA1B	Tubulin alpha-1B chain	426438	459997	427755	393325	27	23	24	26
P68371	TUBB4B	Tubulin beta-4B chain	611248	424861	621122	315414	36	29	32	27
P68400;Q8NEV1	CSNK2A1;CSNK2A3	Casein kinase II subunit alpha;Casein kinase II subunit alpha 3	62281.9	42761.8	32622.6	30713	5	3	6	6
P68402	PAFAH1B2	Platelet-activating factor acetylhydrolase IB subunit alpha2	56570.1	57474	57315.4	201089	1	1	1	2
P68431	H3C1	Histone H3.1	22120.1	1030.75	14375.2	1135.66	9	5	9	4
P68871	HBB	Hemoglobin subunit beta	217.557	8356.85	462.203	666.001	1	2	1	1
P69905	HBA1	Hemoglobin subunit alpha	11143.2	11411.4	3405.28	18290.5	3	3	2	2
P78310	CXADR	Coxsackievirus and adenovirus receptor	860.453	243.112	NaN	223.33	2	1	0	2
P78318	IGBP1	Immunoglobulin-binding protein 1	2790.61	378.625	1790	2479.78	1	1	1	1
P78330	PSPH	Phosphoserine phosphatase	12716.3	29853.9	7874.01	12196	1	1	2	1
P78344	EIF4G2	Eukaryotic translation initiation factor 4 gamma 2	2391.37	1624.34	2977.41	1951.66	7	1	6	5
P78346	RPP30	Ribonuclease P protein subunit p30	1869.75	1914.17	4990.7	2156.02	2	1	1	1
P78362	SRPK2	SRSF protein kinase 2	1459.33	533.424	NaN	NaN	1	1	1	1
P78368	CSNK1G2	Casein kinase I isoform gamma-2	1293.33	4799.51	4136.79	7770.6	4	5	7	6
P78371	CCT2	T-complex protein 1 subunit beta	50267.1	19264.1	60450.6	58244.1	28	10	21	19
P78417	GSTO1	Glutathione S-transferase omega-1	597.083	NaN	2719.46	750.395	1	0	1	1
P78509	RELN	Reelin	29300.8	23360.8	15207.8	12091.7	11	4	6	6
P78527	PRKDC	DNA-dependent protein kinase catalytic subunit	35902.4	19338.8	19537.7	27373.9	43	30	41	37
P78536	ADAM17	Disintegrin and metalloproteinase domain-containing protein 17	2347.81	NaN	NaN	NaN	2	0	0	0
P79483	HLA-DRB3	HLA class II histocompatibility antigen, DR beta 3 chain	82488.2	52027.7	NaN	121829	7	2	1	6
P80188	LCN2	Neutrophil gelatinase-associated lipocalin	187.419	NaN	NaN	NaN	1	0	0	0
P80217	IFI35	Interferon-induced 35 kDa protein	1958.8	1390.33	NaN	22170.3	1	2	0	2
P80303	NUCB2	Nucleobindin-2	NaN	NaN	1614.96	3044.8	0	1	1	1
P80511	S100A12	Protein S100-A12	4893.72	3493.44	2136.54	743.877	3	3	3	2
P80723	BASP1	Brain acid soluble protein 1	8184.27	11348.2	12043.4	23459.3	1	1	1	1
P81605	DCD	Dermcidin	3517.72	6679.85	5786.47	4776.49	1	1	1	1
P82094	TMF1	TATA element modulatory factor	1077.61	172.63	NaN	1.88017	1	1	0	1
P83731	RPL24	Large ribosomal subunit protein eL24	734616	183521	244570	39784	3	2	3	2
P83881;Q969Q0	RPL36A;RPL36AL	Large ribosomal subunit protein eL42;Ribosomal protein eL42-like	2556.52	NaN	460.469	NaN	1	0	1	0
P83916	CBX1	Chromobox protein homolog 1	1189.93	361.911	2324.77	2852.37	3	1	3	2
P84077	ARF1	ADP-ribosylation factor 1	41068.5	48301.9	40387.1	80463.9	12	10	12	12
P84085	ARF5	ADP-ribosylation factor 5	2875.45	7760.75	5567.51	14816	2	2	2	2
P84090	ERH	Enhancer of rudimentary homolog	387.978	NaN	NaN	NaN	1	0	0	0
P84095	RHOG	Rho-related GTP-binding protein RhoG	18525	75933.6	74273.1	90448.7	2	2	2	2
P84098	RPL19	Large ribosomal subunit protein eL19	199.352	NaN	NaN	NaN	2	0	0	0
P84103	SRSF3	Serine/arginine-rich splicing factor 3	130330	108877	125554	112702	1	1	1	1
P84243	H3-3A	Histone H3.3	19618.9	10725	10199.9	8532.35	1	1	1	1
P86790;P86791	CCZ1B;CCZ1	Vacuolar fusion protein CCZ1 homolog B;Vacuolar fusion protein CCZ1 homolog	611.303	NaN	NaN	NaN	1	0	0	0
P98095	FBLN2	Fibulin-2	NaN	7002.81	NaN	NaN	0	1	0	0
P98155	VLDLR	Very low-density lipoprotein receptor	983.06	876.568	NaN	340.006	2	1	1	2
P98160	HSPG2	Basement membrane-specific heparan sulfate proteoglycan core protein	3429.88	2851.48	1502.21	935.797	5	3	3	3
P98161	PKD1	Polycystin-1	529.831	4054.81	0.931397	NaN	3	1	1	0
P98171	ARHGAP4	Rho GTPase-activating protein 4	1112.92	NaN	125.606	1575.12	4	0	1	1
P98194	ATP2C1	Calcium-transporting ATPase type 2C member 1	5445.13	NaN	60363.6	NaN	1	0	1	0
P98196	ATP11A	Phospholipid-transporting ATPase IH	NaN	NaN	2657.78	78.5391	0	1	1	1
P99999	CYCS	Cytochrome c	4991.19	NaN	642.852	NaN	2	0	2	0
Q00013	MPP1	55 kDa erythrocyte membrane protein	NaN	2055.95	281.396	1230.48	0	1	1	1
Q00169	PITPNA	Phosphatidylinositol transfer protein alpha isoform	2918.91	NaN	3110.12	2542	1	2	2	2
Q00325	SLC25A3	Solute carrier family 25 member 3	4247.83	1944.65	10679.5	2366.74	1	1	1	1
Q00534	CDK6	Cyclin-dependent kinase 6	4444.62	NaN	27746.1	10210.6	1	1	2	2
Q00535	CDK5	Cyclin-dependent kinase 5	5393.83	6457.27	7874.28	14839.5	1	1	1	1
Q00577	PURA	Transcriptional activator protein Pur-alpha	2410.68	2987.73	2876.46	2772.06	1	1	1	1
Q00610	CLTC	Clathrin heavy chain 1	159378	107770	164987	87706.7	63	39	55	47
Q00688	FKBP3	Peptidyl-prolyl cis-trans isomerase FKBP3	12466	19679.9	12659.1	28004.5	1	1	1	1
Q00765	REEP5	Receptor expression-enhancing protein 5	614.943	NaN	2952.11	1131.24	1	0	1	1
Q00796	SORD	Sorbitol dehydrogenase	2927.91	3857.87	9271.57	3320.16	3	3	5	5
Q00839	HNRNPU	Heterogeneous nuclear ribonucleoprotein U	12459.7	3417.74	9247.22	5450.46	7	4	6	5
Q00987	MDM2	E3 ubiquitin-protein ligase Mdm2	45950.1	NaN	37010.4	32858.6	1	0	1	1
Q01082	SPTBN1	Spectrin beta chain, non-erythrocytic 1	22478.5	7325.39	1477.53	18770	46	27	13	39
Q01085	TIAL1	Nucleolysin TIAR	458.648	NaN	NaN	NaN	1	1	1	1
Q01432	AMPD3	AMP deaminase 3	NaN	NaN	NaN	753.717	0	0	0	1
Q01459	CTBS	Di-N-acetylchitobiase	NaN	NaN	530.263	2152.48	0	1	1	1
Q01469	FABP5	Fatty acid-binding protein 5	18034.4	23933.8	33205.7	25549.3	13	10	12	13
Q01518	CAP1	Adenylyl cyclase-associated protein 1	30508.6	26717.3	34809.2	38994.9	12	7	9	11
Q01581	HMGCS1	Hydroxymethylglutaryl-CoA synthase, cytoplasmic	8282.51	18118.9	10356	11644	5	2	5	4
Q01650	SLC7A5	Large neutral amino acids transporter small subunit 1	1033.73	459.98	551.809	2197.94	4	1	1	1
Q01780	EXOSC10	Exosome complex component 10	1335.81	NaN	NaN	528.123	2	0	1	1
Q01813	PFKP	ATP-dependent 6-phosphofructokinase, platelet type	14306.3	11339.2	19363.5	27814.5	9	5	10	11
Q01844	EWSR1	RNA-binding protein EWS	726.596	NaN	NaN	NaN	1	0	1	0
Q01970	PLCB3	1-phosphatidylinositol 4,5-bisphosphate phosphodiesterase beta-3	889.016	1273.07	481.144	927.163	1	3	3	3
Q01973	ROR1	Inactive tyrosine-protein kinase transmembrane receptor ROR1	NaN	3418.85	NaN	NaN	0	3	0	0
Q02156	PRKCE	Protein kinase C epsilon type	NaN	1.9021	NaN	2015.48	0	1	0	1
Q02218	OGDH	2-oxoglutarate dehydrogenase complex component E1	2415.36	5439.87	7263.03	2225.29	1	1	1	1
Q02223	TNFRSF17	Tumor necrosis factor receptor superfamily member 17	NaN	NaN	NaN	20332.8	0	0	0	1
Q02241	KIF23	Kinesin-like protein KIF23	50372.6	25851.8	9563.79	9276.4	25	13	13	12
Q02413	DSG1	Desmoglein-1	41845.1	93089.1	53608.8	51596.1	10	10	12	11
Q02543	RPL18A	Large ribosomal subunit protein eL20	32826.3	9582.08	15727.2	11742.9	9	4	7	6
Q02750	MAP2K1	Dual specificity mitogen-activated protein kinase kinase 1	1113.42	NaN	1266.02	1539.5	4	0	3	3
Q02790	FKBP4	Peptidyl-prolyl cis-trans isomerase FKBP4	7471.36	531.443	10124	3109.88	13	6	15	11
Q02809	PLOD1	Procollagen-lysine,2-oxoglutarate 5-dioxygenase 1	1016.41	598.826	3928.17	3840.42	2	1	3	4
Q02818	NUCB1	Nucleobindin-1	3023.54	673.78	NaN	2029.33	2	2	0	2
Q02878	RPL6	Large ribosomal subunit protein eL6	10217.9	2003.9	8344.02	8792.22	7	4	5	3
Q02880	TOP2B	DNA topoisomerase 2-beta	3522.71	1508.6	3289.21	2588.71	5	3	4	4
Q03113	GNA12	Guanine nucleotide-binding protein subunit alpha-12	NaN	207.889	NaN	1039.33	0	1	0	1
Q03252	LMNB2	Lamin-B2	2085.83	238.364	2626.38	1228.07	4	2	3	4
Q04206	RELA	Transcription factor p65	3908.33	2980.45	10554.7	8036.41	2	1	1	2
Q04446	GBE1	1,4-alpha-glucan-branching enzyme	8298.83	2084.77	1597.08	18673.4	3	3	2	4
Q04637	EIF4G1	Eukaryotic translation initiation factor 4 gamma 1	5492.34	3101.81	5143.54	6359.64	11	3	10	9
Q04760	GLO1	Lactoylglutathione lyase	10078.2	NaN	NaN	405.619	2	1	0	2
Q04837	SSBP1	Single-stranded DNA-binding protein, mitochondrial	1403.69	1354.85	10981.1	2322.36	2	2	2	2
Q04864	REL	Proto-oncogene c-Rel	185.885	NaN	NaN	NaN	1	0	0	0
Q04917	YWHAH	14-3-3 protein eta	18677.8	6222.5	15116.9	24274	3	3	3	4
Q05048	CSTF1	Cleavage stimulation factor subunit 1	233.361	NaN	NaN	989.468	1	0	0	1
Q05086	UBE3A	Ubiquitin-protein ligase E3A	2101.43	NaN	NaN	NaN	2	0	0	0
Q05639	EEF1A2	Elongation factor 1-alpha 2	NaN	NaN	2701.49	NaN	0	0	1	0
Q05655	PRKCD	Protein kinase C delta type	2257.38	NaN	1680.67	2144.08	5	0	3	5
Q05707	COL14A1	Collagen alpha-1(XIV) chain	1554.07	NaN	NaN	NaN	1	0	0	0
Q06124	PTPN11	Tyrosine-protein phosphatase non-receptor type 11	8823.92	11097.6	5514.54	9164.46	6	4	4	5
Q06187	BTK	Tyrosine-protein kinase BTK	13177.9	13611.5	17267.8	17217.6	7	4	7	7
Q06203	PPAT	Amidophosphoribosyltransferase	7543.6	NaN	1494.81	388.799	2	0	2	1
Q06210	GFPT1	Glutamine--fructose-6-phosphate aminotransferase [isomerizing] 1	2415.07	3471.26	1174.3	4802.23	6	5	2	6
Q06323	PSME1	Proteasome activator complex subunit 1	13063.6	12764.8	5320.5	12269.9	9	8	9	9
Q06481	APLP2	Amyloid beta precursor like protein 2	4951.65	2150.33	454.714	3286.62	11	8	4	8
Q06830	PRDX1	Peroxiredoxin-1	120064	38109.1	176229	140284	16	8	12	13
Q07020	RPL18	Large ribosomal subunit protein eL18	22718.7	4468.5	8231.2	6676.05	5	3	3	3
Q07065	CKAP4	Cytoskeleton-associated protein 4	2556.51	12739.5	10785.1	20564.5	1	1	1	1
Q07108	CD69	Early activation antigen CD69	5849.52	7743.11	NaN	13410.4	1	1	0	1
Q07866	KLC1	Kinesin light chain 1	1559.93	NaN	529.195	559.901	2	0	1	2
Q07912	TNK2	Activated CDC42 kinase 1	NaN	12870.5	2649.59	2831.06	1	4	1	3
Q07954	LRP1	Prolow-density lipoprotein receptor-related protein 1	55697.2	53680.5	39526.9	23624.6	30	17	24	22
Q07960	ARHGAP1	Rho GTPase-activating protein 1	4780	8283.27	8168.8	18634.3	3	1	3	2
Q08170	SRSF4	Serine/arginine-rich splicing factor 4	6233.67	39171	16735.8	27239.2	1	1	1	1
Q08188	TGM3	Protein-glutamine gamma-glutamyltransferase E	8684.31	6822.05	7442.01	4863.6	6	5	5	5
Q08211	DHX9	ATP-dependent RNA helicase A	35422.1	9170.8	11988.4	20039.5	15	8	13	10
Q08378	GOLGA3	Golgin subfamily A member 3	1604.99	NaN	NaN	NaN	1	0	0	0
Q08380	LGALS3BP	Galectin-3-binding protein	6766.17	8074.87	819.337	88805.4	4	2	2	8
Q08431	MFGE8	Lactadherin	4006.45	32925.5	3798.15	125.456	8	8	7	2
Q08554	DSC1	Desmocollin-1	8670.68	25957.1	12394	11819.6	7	3	7	7
Q08722	CD47	Leukocyte surface antigen CD47	4732.01	29867.3	4985.19	12295.5	3	2	1	2
Q08752	PPID	Peptidyl-prolyl cis-trans isomerase D	428.978	3658.22	4350.05	3287.35	1	1	1	1
Q08945	SSRP1	FACT complex subunit SSRP1	6077.81	2429.1	4333.55	4211.13	4	3	2	4
Q08AM6	VAC14	Protein VAC14 homolog	742.024	416.378	366.088	1549.99	2	1	1	2
Q08J23	NSUN2	RNA cytosine C(5)-methyltransferase NSUN2	641.282	NaN	4462.84	NaN	3	0	4	0
Q09028	RBBP4	Histone-binding protein RBBP4	9274.2	4729.86	6439.32	2834.55	4	5	5	5
Q09161	NCBP1	Nuclear cap-binding protein subunit 1	3024.04	191.091	822.962	1294.36	4	1	3	4
Q09328	MGAT5	Alpha-1,6-mannosylglycoprotein 6-beta-N-acetylglucosaminyltransferase A	831.825	NaN	1031.24	NaN	1	0	1	0
Q0VDG4	SCRN3	Secernin-3	1001.58	NaN	3140.79	3356.62	1	0	1	1
Q10471	GALNT2	Polypeptide N-acetylgalactosaminyltransferase 2	677.175	1969.17	NaN	1520.01	1	1	0	2
Q10567	AP1B1	AP-1 complex subunit beta-1	14986.4	22239.7	19406.8	22389.4	7	5	5	5
Q10570	CPSF1	Cleavage and polyadenylation specificity factor subunit 1	2553.58	149.886	1791.03	882.935	4	2	2	2
Q10589	BST2	Bone marrow stromal antigen 2	367.354	NaN	NaN	NaN	1	0	0	0
Q11201	ST3GAL1	CMP-N-acetylneuraminate-beta-galactosamide-alpha-2,3-sialyltransferase 1	221.931	NaN	NaN	NaN	1	0	1	0
Q12765	SCRN1	Secernin-1	5891.53	3246.9	1809.66	2322.95	2	3	3	5
Q12768	WASHC5	WASH complex subunit 5	5212.24	3380.6	2365.24	3848.82	1	1	1	1
Q12792	TWF1	Twinfilin-1	NaN	NaN	NaN	1577.9	0	0	0	1
Q12802	AKAP13	A-kinase anchor protein 13	273.284	NaN	892.978	548.236	1	0	1	1
Q12805	EFEMP1	EGF-containing fibulin-like extracellular matrix protein 1	3994.35	NaN	169.111	NaN	3	1	1	1
Q12846	STX4	Syntaxin-4	NaN	72592.9	56071.1	55171.3	0	1	1	1
Q12849	GRSF1	G-rich sequence factor 1	NaN	NaN	1022.76	NaN	0	0	1	0
Q12874	SF3A3	Splicing factor 3A subunit 3	15331.6	7728.86	13485.5	17879.7	5	3	4	4
Q12884	FAP	Prolyl endopeptidase FAP	28348.6	13596.2	10187.5	7811.45	5	3	2	1
Q12899	TRIM26	Tripartite motif-containing protein 26	1387.99	NaN	NaN	1133.15	1	0	0	1
Q12904	AIMP1	Aminoacyl tRNA synthase complex-interacting multifunctional protein 1	1326.52	NaN	1519.37	2365.31	4	0	1	2
Q12905	ILF2	Interleukin enhancer-binding factor 2	997.757	NaN	NaN	NaN	3	0	0	0
Q12906	ILF3	Interleukin enhancer-binding factor 3	23376.5	13771.7	18146.1	17935.7	7	3	4	5
Q12907	LMAN2	Vesicular integral-membrane protein VIP36	18463.4	8422.33	6498.49	2750.25	6	1	4	3
Q12912	IRAG2	Inositol 1,4,5-triphosphate receptor associated 2	3960.84	NaN	5544.66	5972.66	1	0	1	1
Q12913	PTPRJ	Receptor-type tyrosine-protein phosphatase eta	2215.2	18366.9	4980.11	9550.05	8	12	12	13
Q12933	TRAF2	TNF receptor-associated factor 2	1255.19	NaN	1830.45	1614.73	1	0	1	1
Q12959	DLG1	Disks large homolog 1	5491.62	1717.09	4667.88	5729.82	5	2	5	5
Q12965	MYO1E	Unconventional myosin-Ie	2515.03	19772.2	13610.9	29963.2	4	6	6	10
Q12972	PPP1R8	Nuclear inhibitor of protein phosphatase 1	1715.27	NaN	402.801	NaN	1	0	1	0
Q12974	PTP4A2	Protein tyrosine phosphatase type IVA 2	NaN	NaN	NaN	1578.61	0	0	0	1
Q12979	ABR	Active breakpoint cluster region-related protein	NaN	796.628	1.91361	7014.07	0	1	1	2
Q12996	CSTF3	Cleavage stimulation factor subunit 3	3096.59	NaN	1443.35	3620.89	2	0	2	2
Q13011	ECH1	Delta(3,5)-Delta(2,4)-dienoyl-CoA isomerase, mitochondrial	1143.23	NaN	NaN	NaN	1	0	0	1
Q13043	STK4	Serine/threonine-protein kinase 4	6949.82	11279.2	10502.4	9913.27	3	2	3	3
Q13045	FLII	Protein flightless-1 homolog	13725.6	9524.69	8892.89	8362.43	6	3	6	5
Q13085	ACACA	Acetyl-CoA carboxylase 1	3748.79	4840.24	6071.87	2211.93	2	4	5	5
Q13093	PLA2G7	Platelet-activating factor acetylhydrolase	4420.46	8669.24	995.729	2612.47	1	1	1	1
Q13098	GPS1	COP9 signalosome complex subunit 1	24575.2	8977.95	17761.3	12941.9	7	3	7	6
Q13107	USP4	Ubiquitin carboxyl-terminal hydrolase 4	834.601	NaN	NaN	NaN	1	0	0	0
Q13126	MTAP	S-methyl-5'-thioadenosine phosphorylase	9652.22	NaN	4300.2	5165.56	2	0	1	1
Q13131	PRKAA1	5'-AMP-activated protein kinase catalytic subunit alpha-1	1705.89	1718.02	5404.2	2103.81	2	1	3	2
Q13137	CALCOCO2	Calcium-binding and coiled-coil domain-containing protein 2	1183.06	713.532	5635.79	11043.2	1	1	2	2
Q13144	EIF2B5	Translation initiation factor eIF2B subunit epsilon	1675.63	2732.69	7189.58	9351.85	2	1	2	1
Q13148	TARDBP	TAR DNA-binding protein 43	17298.4	17773.2	14802.7	14802	1	1	1	1
Q13155	AIMP2	Aminoacyl tRNA synthase complex-interacting multifunctional protein 2	79515.2	32743.8	48654.8	46402.3	2	1	2	1
Q13162	PRDX4	Peroxiredoxin-4	591.137	9612.19	4477.42	15728.4	2	1	1	1
Q13177	PAK2	Serine/threonine-protein kinase PAK 2	2616.85	918.724	3157.75	2768.84	6	4	7	7
Q13185	CBX3	Chromobox protein homolog 3	60796.8	37511.7	30319.1	27779.1	3	2	2	2
Q13191	CBLB	E3 ubiquitin-protein ligase CBL-B	2018.43	5558.23	NaN	0.824845	2	2	0	1
Q13200	PSMD2	26S proteasome non-ATPase regulatory subunit 2	46616.9	73093	37986.7	69299.1	8	2	7	6
Q13201	MMRN1	Multimerin-1	7961.27	2231.36	1399.91	995.534	2	1	1	1
Q13228	SELENBP1	Methanethiol oxidase	1452.36	NaN	2480.84	1198.42	1	0	1	1
Q13232	NME3	Nucleoside diphosphate kinase 3	8414.7	1185.12	5586.35	938.396	1	1	1	1
Q13243	SRSF5	Serine/arginine-rich splicing factor 5	1603.41	4881.11	4302.36	2562.93	1	1	1	1
Q13247	SRSF6	Serine/arginine-rich splicing factor 6	20719.8	22477	16878.3	27628	2	1	2	1
Q13257	MAD2L1	Mitotic spindle assembly checkpoint protein MAD2A	648.649	62.2354	NaN	NaN	1	1	1	1
Q13263	TRIM28	Transcription intermediary factor 1-beta	5655.48	23491.1	10320.7	10350.4	3	2	3	3
Q13283	G3BP1	Ras GTPase-activating protein-binding protein 1	7535.44	3490.9	5944.08	8455.11	2	1	2	3
Q13287	NMI	N-myc-interactor	NaN	NaN	NaN	1465.75	0	1	0	1
Q13303;Q14722	KCNAB2;KCNAB1	Voltage-gated potassium channel subunit beta-2;Voltage-gated potassium channel subunit beta-1	NaN	NaN	2893.32	6462.16	0	0	1	1
Q13308	PTK7	Inactive tyrosine-protein kinase 7	16843.2	47299.9	13362.5	13509.4	3	3	1	2
Q13310	PABPC4	Polyadenylate-binding protein 4	1178.72	NaN	NaN	NaN	1	0	1	1
Q13330	MTA1	Metastasis-associated protein MTA1	NaN	NaN	2383.98	1963.73	0	0	1	1
Q13332	PTPRS	Receptor-type tyrosine-protein phosphatase S	3189.69	8177.21	4629.44	NaN	8	3	8	0
Q13347	EIF3I	Eukaryotic translation initiation factor 3 subunit I	68827.6	157844	94386.9	78398.1	5	2	2	2
Q13362	PPP2R5C	Serine/threonine-protein phosphatase 2A 56 kDa regulatory subunit gamma isoform	11148.3	10038.1	12640.5	22592.8	3	3	3	3
Q13363	CTBP1	C-terminal-binding protein 1	1166.69	NaN	NaN	NaN	1	0	0	0
Q13409	DYNC1I2	Cytoplasmic dynein 1 intermediate chain 2	340.176	NaN	NaN	NaN	1	0	0	0
Q13418	ILK	Scaffold protein ILK	16808.8	12820.6	16658.7	7137.58	5	2	5	4
Q13425	SNTB2	Beta-2-syntrophin	2867.37	7740.43	NaN	6320.88	2	1	0	1
Q13426	XRCC4	DNA repair protein XRCC4	725.358	NaN	NaN	NaN	1	0	0	0
Q13432	UNC119	Protein unc-119 homolog A	8264.13	320.34	3051.49	499.933	1	1	1	1
Q13435	SF3B2	Splicing factor 3B subunit 2	3149.19	643.44	3675.37	1405.73	3	2	2	2
Q13449	LSAMP	Limbic system-associated membrane protein	NaN	NaN	NaN	9822.49	0	0	0	3
Q13451	FKBP5	Peptidyl-prolyl cis-trans isomerase FKBP5	2752.08	15.5464	865.664	838.087	3	3	3	2
Q13459	MYO9B	Unconventional myosin-IXb	1709.12	2415.39	2726.87	4381.43	5	1	4	4
Q13464	ROCK1	Rho-associated protein kinase 1	7971.03	1155.87	27183.4	3069.3	7	3	7	7
Q13480	GAB1	GRB2-associated-binding protein 1	NaN	4592.17	NaN	6981.65	0	2	0	2
Q13491	GPM6B	Neuronal membrane glycoprotein M6-b	NaN	94760.8	NaN	NaN	0	1	0	0
Q13496	MTM1	Myotubularin	181.84	NaN	1070.12	171.448	1	0	1	1
Q13501	SQSTM1	Sequestosome-1	161.523	2338.5	6494.23	3445.07	1	1	2	2
Q13509	TUBB3	Tubulin beta-3 chain	68353.4	6814.27	25788.6	17496.5	14	7	10	9
Q13510	ASAH1	Acid ceramidase	NaN	NaN	5075.22	1942.24	0	1	1	1
Q13523	PRP4K	Serine/threonine-protein kinase PRP4 homolog	5589.38	296.702	5619.25	12778.1	3	1	2	2
Q13526	PIN1	Peptidyl-prolyl cis-trans isomerase NIMA-interacting 1	4528.8	NaN	5928.97	3771.14	3	0	3	4
Q13547	HDAC1	Histone deacetylase 1	985.011	316.166	1069.76	672.55	5	1	5	4
Q13557	CAMK2D	Calcium/calmodulin-dependent protein kinase type II subunit delta	1714.86	2892.88	5304.07	2684.81	1	1	2	2
Q13561	DCTN2	Dynactin subunit 2	3936.76	7830.77	5972.49	4054.37	5	1	3	2
Q13564	NAE1	NEDD8-activating enzyme E1 regulatory subunit	10558.7	6376	19032.3	14174.6	1	1	1	1
Q13573	SNW1	SNW domain-containing protein 1	1652.74	NaN	453.094	186.823	3	0	1	1
Q13576	IQGAP2	Ras GTPase-activating-like protein IQGAP2	14517	29633.3	9160.4	9071.62	10	4	6	3
Q13588	GRAP	GRB2-related adapter protein	4523.59	35781.1	2326.47	1499.07	3	3	2	3
Q13595	TRA2A	Transformer-2 protein homolog alpha	8528.13	8050.3	11684.9	10607.3	1	1	1	1
Q13596	SNX1	Sorting nexin-1	18794.9	7081.42	8758.15	11920	1	1	1	1
Q13610	PWP1	Periodic tryptophan protein 1 homolog	8821.28	9023.99	8428.79	4504.85	2	1	1	1
Q13613	MTMR1	Phosphatidylinositol-3-phosphate phosphatase MTMR1	2331.24	2352.98	NaN	4765.24	2	2	0	2
Q13616	CUL1	Cullin-1	1375.05	NaN	890.101	109.281	5	0	5	3
Q13617	CUL2	Cullin-2	13289.5	1654.06	4691.79	4747.52	9	2	5	7
Q13618	CUL3	Cullin-3	4184.72	5024.44	4060.44	7080.89	11	4	8	7
Q13619	CUL4A	Cullin-4A	1372.57	2335.84	488.673	1853.38	3	2	3	2
Q13620	CUL4B	Cullin-4B	2549.32	2600.61	2623.02	2602.19	4	4	5	5
Q13630	GFUS	GDP-L-fucose synthase	12734.5	9223.77	4718.1	12894.7	1	1	1	1
Q13642	FHL1	Four and a half LIM domains protein 1	932.736	14471.8	3311.48	1128.86	1	2	2	2
Q13724	MOGS	Mannosyl-oligosaccharide glucosidase	NaN	480.602	NaN	983.738	0	1	2	2
Q13740	ALCAM	CD166 antigen	10252.6	10519.3	6322.67	14087.4	6	7	5	7
Q13769	THOC5	THO complex subunit 5	1181.38	22.2207	838.762	1409.62	1	1	1	1
Q13772	NCOA4	Nuclear receptor coactivator 4	NaN	NaN	5557.7	4208.14	0	0	2	2
Q13813	SPTAN1	Spectrin alpha chain, non-erythrocytic 1	54496	26721.7	6863.82	54287.1	59	22	22	49
Q13822	ENPP2	Autotaxin	601.451	NaN	NaN	NaN	1	0	0	0
Q13835	PKP1	Plakophilin-1	2795.82	9291.53	5778.46	3364.51	1	2	2	2
Q13838	DDX39B	Spliceosome RNA helicase DDX39B	38722.2	19321	13443.9	19668.4	15	8	9	10
Q13867	BLMH	Bleomycin hydrolase	11022.3	16817	15009.8	11739.2	6	5	6	7
Q13868	EXOSC2	Exosome complex component RRP4	4277.32	NaN	NaN	1226.75	1	0	0	1
Q13884	SNTB1	Beta-1-syntrophin	4394.75	362.702	NaN	4072.26	1	1	0	1
Q13885	TUBB2A	Tubulin beta-2A chain	14239.2	40497.4	20411.5	28030.4	4	3	3	3
Q13895	BYSL	Bystin	978.359	NaN	5254.11	1238.83	1	0	1	2
Q13905	RAPGEF1	Rap guanine nucleotide exchange factor 1	551.52	1623.97	NaN	1863.56	1	1	0	1
Q13907	IDI1	Isopentenyl-diphosphate Delta-isomerase 1	5897.81	5300.14	5372.87	9742.45	8	7	8	9
Q13946	PDE7A	High affinity 3',5'-cyclic-AMP phosphodiesterase 7A	NaN	NaN	NaN	819.382	0	0	0	1
Q13951	CBFB	Core-binding factor subunit beta	14840.2	NaN	10408.7	18345.4	1	0	1	1
Q14005	IL16	Pro-interleukin-16	2435.8	1970.32	781.853	3472.19	2	2	2	2
Q14008	CKAP5	Cytoskeleton-associated protein 5	7392.4	1616.13	4447.49	4971.02	14	4	10	11
Q14011	CIRBP	Cold-inducible RNA-binding protein	479.992	NaN	NaN	NaN	2	0	0	0
Q14019	COTL1	Coactosin-like protein	13229.6	10953.7	73341.4	54935.1	5	3	6	6
Q14050	COL9A3	Collagen alpha-3(IX) chain	72321.5	48167.1	47276.7	21624.9	2	2	2	2
Q14061	COX17	Cytochrome c oxidase copper chaperone	118.444	NaN	NaN	NaN	1	0	0	0
Q14103	HNRNPD	Heterogeneous nuclear ribonucleoprotein D0	19178	10867.4	10146.9	9104.77	7	3	5	5
Q14117	DPYS	Dihydropyrimidinase	26790.1	15959.4	9826.56	14861	3	1	2	2
Q14118	DAG1	Dystroglycan 1	2728.3	4988.77	NaN	NaN	3	1	0	0
Q14126	DSG2	Desmoglein-2	761.385	NaN	2143.32	10345.6	2	1	1	6
Q14137	BOP1	Ribosome biogenesis protein BOP1	2907.53	NaN	1537.43	NaN	1	0	1	1
Q14139	UBE4A	Ubiquitin conjugation factor E4 A	1799.96	NaN	497.76	1777.45	2	0	1	2
Q14141	SEPTIN6	Septin-6	12707.7	3925.35	8769.26	3774.63	4	2	4	5
Q14152	EIF3A	Eukaryotic translation initiation factor 3 subunit A	137497	46921.9	70679.8	42387.1	19	11	15	15
Q14155	ARHGEF7	Rho guanine nucleotide exchange factor 7	13453.2	14216.1	20420.2	15471.7	3	4	5	4
Q14156	EFR3A	Protein EFR3 homolog A	2153.22	3037.12	262.976	6059.99	1	1	1	1
Q14157	UBAP2L	Ubiquitin-associated protein 2-like	1494.15	NaN	3445.62	1072.16	1	0	1	1
Q14160	SCRIB	Protein scribble homolog	1755.28	2958.44	3861.06	3926.31	4	1	3	4
Q14161	GIT2	ARF GTPase-activating protein GIT2	6930.67	8137.86	19251.8	9353.35	1	1	1	1
Q14166	TTLL12	Tubulin--tyrosine ligase-like protein 12	2587.99	1061.72	2913.62	2081.47	4	2	4	5
Q14203	DCTN1	Dynactin subunit 1	7029.46	5040.96	5743.71	3330.74	7	3	3	2
Q14204	DYNC1H1	Cytoplasmic dynein 1 heavy chain 1	49872.3	42504.3	46591.6	31464.1	57	38	51	45
Q14232	EIF2B1	Translation initiation factor eIF2B subunit alpha	1026.46	NaN	1526.59	6332.41	3	1	2	3
Q14240	EIF4A2	Eukaryotic initiation factor 4A-II	19576.3	4352.08	14079.6	6925.18	3	1	2	2
Q14254	FLOT2	Flotillin-2	17786.2	58237.1	12321.7	5727.4	17	15	14	13
Q14258	TRIM25	E3 ubiquitin/ISG15 ligase TRIM25	652.553	3046.39	4722.29	2940.51	1	2	2	2
Q14289	PTK2B	Protein-tyrosine kinase 2-beta	1657.61	NaN	503.395	NaN	1	0	1	0
Q14315	FLNC	Filamin-C	475.801	NaN	NaN	NaN	1	0	0	0
Q14344	GNA13	Guanine nucleotide-binding protein subunit alpha-13	4365.12	48503.1	12492.1	403411	2	3	1	6
Q14392	LRRC32	Transforming growth factor beta activator LRRC32	2597.29	30084.4	6133.21	6288.24	4	4	3	4
Q14393	GAS6	Growth arrest-specific protein 6	4530.39	1249.1	693.992	162.039	1	1	1	1
Q14444	CAPRIN1	Caprin-1	9416.23	2436.68	1086.98	3352.95	1	1	1	1
Q14498	RBM39	RNA-binding protein 39	16090.6	3306.54	5275.14	5227.36	5	3	4	4
Q14517	FAT1	Protocadherin Fat 1	8299.44	2246.08	5280.07	3505.83	4	2	3	2
Q14558	PRPSAP1	Phosphoribosyl pyrophosphate synthase-associated protein 1	1337.98	2219.76	652.682	1139.47	3	2	2	2
Q14566	MCM6	DNA replication licensing factor MCM6	18635.1	6702.18	4157.88	8922.65	7	5	5	6
Q14574	DSC3	Desmocollin-3	1269.99	2859.43	1108.8	2070.93	1	1	1	1
Q14596	NBR1	Next to BRCA1 gene 1 protein	9821.05	NaN	3012.5	2743.42	1	0	2	2
Q14644	RASA3	Ras GTPase-activating protein 3	1361.55	3047.27	1958.1	5313.79	4	4	5	8
Q14653	IRF3	Interferon regulatory factor 3	NaN	NaN	3960.39	2511.76	0	0	1	1
Q14677	CLINT1	Clathrin interactor 1	NaN	NaN	4351.73	2122.85	0	0	1	1
Q14683	SMC1A	Structural maintenance of chromosomes protein 1A	2225.17	NaN	3171.59	3107.8	5	0	1	1
Q14689	DIP2A	Disco-interacting protein 2 homolog A	19976.8	12515.9	5145.17	1398.85	1	3	1	2
Q14692	BMS1	Ribosome biogenesis protein BMS1 homolog	NaN	NaN	1476.38	1.65432	0	0	1	1
Q14697	GANAB	Neutral alpha-glucosidase AB	5847.99	6254.26	7501.56	10656.3	8	6	7	9
Q14699	RFTN1	Raftlin	7693.35	6510.42	12090.3	15470.5	7	6	9	9
Q14738	PPP2R5D	Serine/threonine-protein phosphatase 2A 56 kDa regulatory subunit delta isoform	25725.8	28851	45853.3	43823.2	2	1	1	2
Q14746	COG2	Conserved oligomeric Golgi complex subunit 2	2768.68	2917.74	8445.73	4533.4	1	1	1	1
Q14764	MVP	Major vault protein	1707.25	6298.88	2106.84	11036.8	5	5	6	9
Q14766	LTBP1	Latent-transforming growth factor beta-binding protein 1	1310.28	NaN	NaN	NaN	6	0	1	0
Q14789	GOLGB1	Golgin subfamily B member 1	133.244	NaN	NaN	NaN	1	1	0	0
Q14790	CASP8	Caspase-8	2300.81	3614.06	1705.81	7918.31	1	1	1	1
Q14839	CHD4	Chromodomain-helicase-DNA-binding protein 4	5828.01	2459.71	1790.19	1856.67	3	1	1	1
Q14919	DRAP1	Dr1-associated corepressor	453.427	NaN	NaN	855.15	1	0	0	1
Q14974	KPNB1	Importin subunit beta-1	26713.8	11085.2	15104.6	22517.4	16	9	12	14
Q14980	NUMA1	Nuclear mitotic apparatus protein 1	8731.53	2701.84	1902.48	1682.11	26	10	13	14
Q14997	PSME4	Proteasome activator complex subunit 4	4360.88	1356.92	3756.83	2639.63	8	4	7	6
Q149M9	NWD1	NACHT domain- and WD repeat-containing protein 1	40979.1	17986.3	NaN	2227.8	1	1	0	1
Q14C86	GAPVD1	GTPase-activating protein and VPS9 domain-containing protein 1	8661.12	21463	10416.6	38292.2	1	1	1	1
Q14CX7	NAA25	N-alpha-acetyltransferase 25, NatB auxiliary subunit	3034.47	1863	2992.96	6135.73	3	2	4	4
Q15003	NCAPH	Condensin complex subunit 2	5267.88	712.183	774.203	855.123	4	3	2	4
Q15007	WTAP	Pre-mRNA-splicing regulator WTAP	758.931	NaN	NaN	NaN	1	0	0	0
Q15008	PSMD6	26S proteasome non-ATPase regulatory subunit 6	2441.83	27.9083	845.839	1642.49	4	2	4	5
Q15019	SEPTIN2	Septin-2	20087.8	10597.2	9209.9	10372.9	12	8	8	11
Q15020	SART3	Squamous cell carcinoma antigen recognized by T-cells 3	225.33	NaN	NaN	NaN	3	0	0	0
Q15021	NCAPD2	Condensin complex subunit 1	3711.82	2664.57	1565.51	758.209	2	2	2	2
Q15024	EXOSC7	Exosome complex component RRP42	2748.63	265.745	466.036	979.345	1	1	1	1
Q15025	TNIP1	TNFAIP3-interacting protein 1	552.248	2136.24	2680.1	11343.7	2	2	4	4
Q15027	ACAP1	Arf-GAP with coiled-coil, ANK repeat and PH domain-containing protein 1	1779.57	5417.15	243.346	127.705	3	1	2	2
Q15029	EFTUD2	116 kDa U5 small nuclear ribonucleoprotein component	12054.2	4074.23	7219.86	5411.28	14	6	10	13
Q15036	SNX17	Sorting nexin-17	NaN	NaN	NaN	656.374	0	0	1	1
Q15040	JOSD1	Josephin-1	NaN	NaN	3408.71	6450.17	0	0	1	1
Q15042	RAB3GAP1	Rab3 GTPase-activating protein catalytic subunit	594.144	NaN	277.046	678.703	1	0	1	1
Q15043	SLC39A14	Metal cation symporter ZIP14	408.409	NaN	NaN	NaN	1	0	0	1
Q15046	KARS1	Lysine--tRNA ligase	2864.28	1564.55	4970.65	5908.57	6	2	4	3
Q15052	ARHGEF6	Rho guanine nucleotide exchange factor 6	14111.7	NaN	5045.65	1819.01	2	0	1	1
Q15053	KIAA0040	Uncharacterized protein KIAA0040	115.686	NaN	NaN	NaN	1	0	0	0
Q15054	POLD3	DNA polymerase delta subunit 3	328.938	NaN	195.339	180.578	1	1	1	1
Q15056	EIF4H	Eukaryotic translation initiation factor 4H	NaN	16237.1	6848.58	8297.72	0	1	1	1
Q15057	ACAP2	Arf-GAP with coiled-coil, ANK repeat and PH domain-containing protein 2	1689.61	NaN	4339.43	1677.88	3	2	4	4
Q15058	KIF14	Kinesin-like protein KIF14	12825	3260.12	670.808	1300.66	9	3	3	3
Q15067	ACOX1	Peroxisomal acyl-coenzyme A oxidase 1	NaN	750.674	252.193	NaN	0	1	1	0
Q15075	EEA1	Early endosome antigen 1	2135.53	551.582	3073.09	2132.32	5	2	3	2
Q15080	NCF4	Neutrophil cytosol factor 4	458.19	NaN	NaN	NaN	1	0	0	0
Q15084	PDIA6	Protein disulfide-isomerase A6	9084.03	6605.76	5410.79	28532.5	4	3	4	5
Q15102	PAFAH1B3	Platelet-activating factor acetylhydrolase IB subunit alpha1	6328.29	8379.42	11128.4	6946.58	2	2	2	2
Q15121	PEA15	Astrocytic phosphoprotein PEA-15	6032.12	NaN	106.131	3591.16	1	0	2	3
Q15126	PMVK	Phosphomevalonate kinase	1651.49	NaN	NaN	NaN	1	0	0	0
Q15139;Q9BZL6	PRKD1;PRKD2	Serine/threonine-protein kinase D1;Serine/threonine-protein kinase D2	1688.25	NaN	1465.68	6194.58	1	1	1	2
Q15149	PLEC	Plectin	7026.6	1350.85	5132.12	1486.29	22	7	18	11
Q15181	PPA1	Inorganic pyrophosphatase	20365.4	13065.7	19762.1	18617.6	7	5	8	8
Q15233	NONO	Non-POU domain-containing octamer-binding protein	15459.2	10044.8	17210.2	21612.6	4	3	3	3
Q15257	PTPA	Serine/threonine-protein phosphatase 2A activator	6757.66	382.39	430.791	390.067	2	1	1	1
Q15262	PTPRK	Receptor-type tyrosine-protein phosphatase kappa	NaN	NaN	1392.44	NaN	0	0	1	0
Q15274	QPRT	Nicotinate-nucleotide pyrophosphorylase [carboxylating]	4029.21	NaN	NaN	NaN	1	0	0	0
Q15276	RABEP1	Rab GTPase-binding effector protein 1	913.762	NaN	325.392	1251.9	1	1	2	2
Q15283	RASA2	Ras GTPase-activating protein 2	1340.06	2195.18	1838.47	3943.71	2	2	3	5
Q15286	RAB35	Ras-related protein Rab-35	18779.5	14030.2	40436.4	57002.6	2	1	1	1
Q15287	RNPS1	RNA-binding protein with serine-rich domain 1	787.07	626.28	2472.15	360.265	1	1	2	1
Q15291	RBBP5	Retinoblastoma-binding protein 5	1991.37	1473.75	NaN	1085.1	1	1	0	1
Q15293	RCN1	Reticulocalbin-1	2826.77	326.694	NaN	189.79	1	1	0	1
Q15306	IRF4	Interferon regulatory factor 4	999.926	598.423	NaN	866.311	2	1	0	2
Q15311	RALBP1	RalA-binding protein 1	281.669	583.783	670.367	NaN	1	1	1	1
Q15334	LLGL1	Lethal(2) giant larvae protein homolog 1	NaN	NaN	1988.33	1743.33	0	0	1	1
Q15363	TMED2	Transmembrane emp24 domain-containing protein 2	844.37	4385.65	220.413	614.673	1	2	2	2
Q15365	PCBP1	Poly(rC)-binding protein 1	15545.5	4270.35	4474.12	10946.7	3	2	3	3
Q15366	PCBP2	Poly(rC)-binding protein 2	5876.22	4282.15	7469.77	6751.03	2	2	2	2
Q15369	ELOC	Elongin-C	14681.9	223.989	8260.08	3587.9	1	1	1	1
Q15393	SF3B3	Splicing factor 3B subunit 3	6941.81	864.407	3270.8	2774.47	12	4	6	8
Q15398	DLGAP5	Disks large-associated protein 5	631.621	NaN	187.796	619.852	1	0	1	1
Q15404	RSU1	Ras suppressor protein 1	5057.22	677.637	5463.94	3117.69	1	1	2	2
Q15428	SF3A2	Splicing factor 3A subunit 2	8921.38	NaN	2366.81	2944.07	3	0	3	1
Q15435	PPP1R7	Protein phosphatase 1 regulatory subunit 7	3254.76	569.738	8334.3	6714.09	3	2	3	2
Q15436	SEC23A	Protein transport protein Sec23A	3201.62	2036.24	1398.92	1553.56	3	2	1	1
Q15437	SEC23B	Protein transport protein Sec23B	32622.8	17935.6	18441.4	43483.8	7	6	7	7
Q15459	SF3A1	Splicing factor 3A subunit 1	9514.79	5350.87	3841.24	6963.18	4	2	2	2
Q15477	SKIC2	Superkiller complex protein 2	1987.5	4813.4	5850.59	7091.58	3	2	2	2
Q15517	CDSN	Corneodesmosin	277170	16836.2	11389.1	20261.5	1	1	2	2
Q15555	MAPRE2	Microtubule-associated protein RP/EB family member 2	1876.41	4128.6	7739.8	3180.38	5	3	4	4
Q15631	TSN	Translin	30670.4	4953.19	6778.74	4640.4	3	2	3	3
Q15637	SF1	Splicing factor 1	8727.48	NaN	1808.88	11499.8	1	0	1	1
Q15653	NFKBIB	NF-kappa-B inhibitor beta	1961.07	208.067	NaN	653.262	1	1	0	1
Q15691	MAPRE1	Microtubule-associated protein RP/EB family member 1	63430.2	34688.4	35181.4	62324.3	2	2	2	2
Q15700	DLG2	Disks large homolog 2	NaN	NaN	5642.33	2292.44	1	0	1	1
Q15717	ELAVL1	ELAV-like protein 1	26967.6	19473.7	18794.6	19465.6	4	2	3	3
Q15738	NSDHL	Sterol-4-alpha-carboxylate 3-dehydrogenase, decarboxylating	567.153	668.154	681.533	325.105	2	2	2	2
Q15750	TAB1	TGF-beta-activated kinase 1 and MAP3K7-binding protein 1	4575.85	NaN	1410.2	1.52944	1	0	1	1
Q15751	HERC1	Probable E3 ubiquitin-protein ligase HERC1	368.234	NaN	NaN	222.197	1	1	1	1
Q15758	SLC1A5	Neutral amino acid transporter B(0)	57536.6	67130.9	54798.7	340703	8	4	6	6
Q15771	RAB30	Ras-related protein Rab-30	14688	NaN	2922.98	1769.82	1	0	1	2
Q15785	TOMM34	Mitochondrial import receptor subunit TOM34	6747.87	2255.32	2651.3	3140.23	4	3	4	4
Q15796	SMAD2	Mothers against decapentaplegic homolog 2	NaN	NaN	888.175	661.453	0	0	1	1
Q15797;Q99717	SMAD1;SMAD5	Mothers against decapentaplegic homolog 1;Mothers against decapentaplegic homolog 5	NaN	NaN	1586.96	1371.03	0	0	1	1
Q15800	MSMO1	Methylsterol monooxygenase 1	1152.21	2416.01	1657.86	3872.27	1	1	1	1
Q15813	TBCE	Tubulin-specific chaperone E	808.511	4205.19	573.448	801.969	1	1	1	2
Q15814	TBCC	Tubulin-specific chaperone C	1624.92	NaN	NaN	NaN	1	0	0	0
Q15833	STXBP2	Syntaxin-binding protein 2	9090.49	19812.2	16948.8	61501.5	6	5	8	7
Q15843	NEDD8	Ubiquitin-like protein NEDD8	6595.69	4662.9	4178.29	5940.84	3	3	3	3
Q15907	RAB11B	Ras-related protein Rab-11B	40103.7	58697.9	31446.7	65917.3	10	3	7	8
Q16181	SEPTIN7	Septin-7	59887.7	36368	32335.9	27397.5	13	6	7	11
Q16186	ADRM1	Proteasomal ubiquitin receptor ADRM1	9855.49	11168.9	10413.6	14236	1	1	1	1
Q16204	CCDC6	Coiled-coil domain-containing protein 6	397.953	NaN	NaN	NaN	1	0	1	1
Q16222	UAP1	UDP-N-acetylhexosamine pyrophosphorylase	2450.03	946.377	1765.14	6992.03	8	4	5	8
Q16394	EXT1	Exostosin-1	3207.04	668.058	1613.99	798.056	3	2	3	2
Q16401	PSMD5	26S proteasome non-ATPase regulatory subunit 5	1618.98	969.882	1187.86	2655.71	5	3	3	4
Q16512	PKN1	Serine/threonine-protein kinase N1	1783.89	2668.75	1424.59	8574.26	4	3	3	5
Q16513	PKN2	Serine/threonine-protein kinase N2	603.539	999.549	2477.18	4036.43	1	1	1	2
Q16531	DDB1	DNA damage-binding protein 1	9940.2	3669.75	3190.68	5990.66	16	5	14	14
Q16539	MAPK14	Mitogen-activated protein kinase 14	NaN	802.219	3.01622	2902.63	0	1	1	1
Q16543	CDC37	Hsp90 co-chaperone Cdc37	33789.5	13801	33920.6	37571.5	6	5	6	5
Q16555	DPYSL2	Dihydropyrimidinase-related protein 2	38558.8	19144.9	27003.7	52606.6	15	8	12	14
Q16563	SYPL1	Synaptophysin-like protein 1	78069.6	NaN	14732.9	9488.89	1	0	1	1
Q16576	RBBP7	Histone-binding protein RBBP7	2915	1099.48	2189.94	1417.95	6	5	5	5
Q16610	ECM1	Extracellular matrix protein 1	9644.74	19346.6	35469.5	22987.9	2	2	2	1
Q16629	SRSF7	Serine/arginine-rich splicing factor 7	65.5675	NaN	NaN	NaN	2	0	1	0
Q16630	CPSF6	Cleavage and polyadenylation specificity factor subunit 6	7709.97	1464.09	NaN	NaN	1	1	0	0
Q16643	DBN1	Drebrin	3799.3	6734.22	13475	2150.03	1	2	1	1
Q16666	IFI16	Gamma-interferon-inducible protein 16	4453.09	2094.3	1661.65	683.276	9	5	7	5
Q16706	MAN2A1	Alpha-mannosidase 2	7316.82	2471.36	NaN	NaN	1	1	0	0
Q16719	KYNU	Kynureninase	1423.71	3049.13	25728.6	3109.29	3	2	4	2
Q16763	UBE2S	Ubiquitin-conjugating enzyme E2 S	1483.04	2308.19	306.739	3414.61	1	1	1	1
Q16769	QPCT	Glutaminyl-peptide cyclotransferase	307.53	337.264	199.861	1510.69	1	1	1	1
Q16819	MEP1A	Meprin A subunit alpha	5787.95	5377.95	4487.08	884.295	2	1	1	1
Q16822	PCK2	Phosphoenolpyruvate carboxykinase [GTP], mitochondrial	3496.6	2757.57	NaN	425.825	1	1	0	1
Q16836	HADH	Hydroxyacyl-coenzyme A dehydrogenase, mitochondrial	37758.1	24047.9	29198.9	19911.8	1	1	1	1
Q16851	UGP2	UTP--glucose-1-phosphate uridylyltransferase	1080.76	2857.82	4103.51	3483.74	10	4	8	7
Q16881	TXNRD1	Thioredoxin reductase 1, cytoplasmic	8129.06	25190.2	15038	30486.4	3	3	3	3
Q1KMD3	HNRNPUL2	Heterogeneous nuclear ribonucleoprotein U-like protein 2	332.867	NaN	NaN	NaN	1	0	0	0
Q2NKX8	ERCC6L	DNA excision repair protein ERCC-6-like	1372.55	526.15	359.411	755.462	2	1	1	1
Q2TAZ0	ATG2A	Autophagy-related protein 2 homolog A	NaN	414.756	446.357	1108.34	0	1	1	1
Q2VIQ3	KIF4B	Chromosome-associated kinesin KIF4B	8270.44	644.33	573.935	135.992	1	1	1	1
Q2Y0W8	SLC4A8	Electroneutral sodium bicarbonate exchanger 1	6676.81	NaN	337.427	NaN	2	1	1	1
Q30154	HLA-DRB5	HLA class II histocompatibility antigen, DR beta 5 chain	378828	20.2014	24501.6	38769.8	4	2	6	4
Q32MZ4	LRRFIP1	Leucine-rich repeat flightless-interacting protein 1	994.827	403.046	983.243	1977.22	2	1	2	1
Q3B7T1	EDRF1	Erythroid differentiation-related factor 1	274.987	NaN	NaN	NaN	1	1	1	1
Q3KQV9	UAP1L1	UDP-N-acetylhexosamine pyrophosphorylase-like protein 1	808.529	NaN	2405.92	2330.05	1	0	1	1
Q3LXA3	TKFC	Triokinase/FMN cyclase	243.138	NaN	NaN	NaN	2	0	0	0
Q3MHD2	LSM12	Protein LSM12	7497.99	NaN	342.247	87.1654	1	0	1	1
Q3SXY8	ARL13B	ADP-ribosylation factor-like protein 13B	62.4151	NaN	NaN	3139.98	1	1	0	1
Q3V6T2	CCDC88A	Girdin	NaN	NaN	580.956	NaN	0	0	1	0
Q3YEC7	RABL6	Rab-like protein 6	8792.46	17070.4	2047.63	11728.6	2	2	2	2
Q3ZCM7	TUBB8	Tubulin beta-8 chain	55202.5	125326	82678.8	50929.9	2	1	2	2
Q3ZCW2	LGALSL	Galectin-related protein	5044.49	4005.29	9056.71	7027.83	2	2	2	1
Q49A26	GLYR1	Cytokine-like nuclear factor N-PAC	365.092	NaN	NaN	NaN	1	0	0	0
Q4J6C6	PREPL	Prolyl endopeptidase-like	2297.84	NaN	2450.77	NaN	3	0	2	1
Q4KMQ2	ANO6	Anoctamin-6	2466.55	NaN	13444.6	5692.75	1	0	1	1
Q4LDE5	SVEP1	Sushi, von Willebrand factor type A, EGF and pentraxin domain-containing protein 1	1785.6	NaN	NaN	124.474	3	1	2	2
Q53EL6	PDCD4	Programmed cell death protein 4	20528.9	39831.1	22422.9	14112.1	6	3	4	4
Q53EZ4	CEP55	Centrosomal protein of 55 kDa	11881.8	20025.8	3498.56	7977.82	7	6	2	3
Q53GG5	PDLIM3	PDZ and LIM domain protein 3	NaN	NaN	NaN	15980.1	0	0	0	1
Q53GQ0	HSD17B12	Very-long-chain 3-oxoacyl-CoA reductase	1418.49	NaN	10230.5	8141.23	1	0	2	2
Q53GS9	USP39	Ubiquitin carboxyl-terminal hydrolase 39	5167.21	NaN	4658.35	NaN	1	0	1	0
Q53H82	LACTB2	Endoribonuclease LACTB2	1160.73	678.08	NaN	2861.78	1	1	0	1
Q53HC9	EIPR1	EARP and GARP complex-interacting protein 1	1244.75	NaN	NaN	NaN	1	0	1	0
Q53HL2	CDCA8	Borealin	6048.55	1528.25	2265.96	NaN	1	1	1	0
Q53RT3	ASPRV1	Retroviral-like aspartic protease 1	24241.2	120105	66361.1	70441.8	2	2	2	2
Q562E7	WDR81	WD repeat-containing protein 81	4198.54	2877.24	1320.7	2997.55	1	1	1	1
Q58FF7	HSP90AB3P	Putative heat shock protein HSP 90-beta-3	285.245	NaN	NaN	NaN	1	0	0	0
Q58FF8	HSP90AB2P	Putative heat shock protein HSP 90-beta 2	851367	635402	479008	1.77617e+06	1	1	1	1
Q5H9R7	PPP6R3	Serine/threonine-protein phosphatase 6 regulatory subunit 3	62061.7	24882.4	41856.2	27470.6	3	1	2	2
Q5JPI3	C3orf38	Uncharacterized protein C3orf38	114.014	NaN	NaN	NaN	1	0	0	1
Q5JS54	PSMG4	Proteasome assembly chaperone 4	6505.22	5783.76	5914.9	6308.69	1	1	1	1
Q5JSL3	DOCK11	Dedicator of cytokinesis protein 11	611.482	2858.49	553.098	1254.91	4	2	4	5
Q5JSP0	FGD3	FYVE, RhoGEF and PH domain-containing protein 3	1724.97	1654.34	226.708	1177.49	1	1	1	1
[truncated: 1,114 more rows]
