# Supplementary material for: Molecular Characterization of Extracellular Vesicles From Human B Cell Lymphomas: Methodological Comparison to Vesicles From Patient Serum
Source: J Extracell Biol. 2026 Feb 22;5(2):e70107. doi: 10.1002/jex2.70107 (PMC12927977; doi:10.1002/jex2.70107)
Supplement: Supplementary file 2 — Supplementary Material: jex270107‐sup‐0002‐SuppMat.xlsx [file JEX2-5-e70107-s001.xlsx]

## Sheet: 20241218_074506_241213_Hamalist
			Patient 1 _serum EVs (SEC)	Patient 2 _serum EVs (SEC)	Patient 3 _serum EVs (SEC)	Patient 4 _serum EVs (SEC)	Patient 1 _serum EVs (SEC)	Patient 2 _serum EVs (SEC)	Patient 3 _serum EVs (SEC)	Patient 4 _serum EVs (SEC)
PG.ProteinGroups	PG.Genes	PG.ProteinDescriptions	[1] 241210_diaPASEF_30SPD_1_1_S5-A1_1_3221.d.PG.Quantity	[6] 241210_diaPASEF_30SPD_4_1_S5-A3_1_3223.d.PG.Quantity	[12] 241210_diaPASEF_30SPD_6_1_S5-A5_1_3225.d.PG.Quantity	[18] 241210_diaPASEF_30SPD_8_1_S5-A7_1_3227.d.PG.Quantity	[1] 241210_diaPASEF_30SPD_1_1_S5-A1_1_3221.d.PG.NrOfModifiedSequencesIdentified	[6] 241210_diaPASEF_30SPD_4_1_S5-A3_1_3223.d.PG.NrOfModifiedSequencesIdentified	[12] 241210_diaPASEF_30SPD_6_1_S5-A5_1_3225.d.PG.NrOfModifiedSequencesIdentified	[18] 241210_diaPASEF_30SPD_8_1_S5-A7_1_3227.d.PG.NrOfModifiedSequencesIdentified
A0A075B6H7	IGKV3-7	Probable non-functional immunoglobulin kappa variable 3-7	5172.74	6729.93	2745.51	4742.11	3	3	3	3
A0A075B6H9	IGLV4-69	Immunoglobulin lambda variable 4-69	677.824	468.64	394.983	177.345	5	5	5	5
A0A075B6I0	IGLV8-61	Immunoglobulin lambda variable 8-61	3150.28	1874.62	1527.13	576.284	4	4	3	4
A0A075B6I1	IGLV4-60	Immunoglobulin lambda variable 4-60	346.45	594.602	352.678	276.965	4	4	4	4
A0A075B6I4	IGLV10-54	Immunoglobulin lambda variable 10-54	59.0091	100.027	43.8967	27.7821	1	1	1	1
A0A075B6I7	IGLV5-48	Probable non-functional immunoglobulin lambda variable 5-48	39.9022	145.192	NaN	NaN	1	1	0	0
A0A075B6I9	IGLV7-46	Immunoglobulin lambda variable 7-46	806.789	424.085	221.092	381.779	2	2	1	2
A0A075B6J1	IGLV5-37	Immunoglobulin lambda variable 5-37	450.249	454.952	158.197	167.205	1	1	1	1
A0A075B6J2	IGLV2-33	Probable non-functional immunoglobulin lambda variable 2-33	1832.8	2210.61	219.801	554.671	1	1	1	1
A0A075B6J9	IGLV2-18	Immunoglobulin lambda variable 2-18	711.416	1341.52	271.865	438.995	5	7	5	5
A0A075B6K0	IGLV3-16	Immunoglobulin lambda variable 3-16	263.037	471.423	1227.18	590.673	1	1	3	1
A0A075B6K2	IGLV3-12	Immunoglobulin lambda variable 3-12	NaN	1315.39	1539.84	584.851	0	1	1	1
A0A075B6K4	IGLV3-10	Immunoglobulin lambda variable 3-10	2696.19	1979.96	2824.6	2270.78	6	6	6	6
A0A075B6K5	IGLV3-9	Immunoglobulin lambda variable 3-9	7063.62	8048.95	15587.9	5401.18	6	6	6	6
A0A075B6K6	IGLV4-3	Immunoglobulin lambda variable 4-3	223.283	392.452	195.844	154.563	4	4	2	1
A0A075B6P5;P01615	IGKV2-28;IGKV2D-28	Immunoglobulin kappa variable 2-28;Immunoglobulin kappa variable 2D-28	432.213	371.348	467.541	194.251	4	3	4	3
A0A075B6Q5	IGHV3-64	Immunoglobulin heavy variable 3-64	767.303	2055.72	900.59	741.231	6	6	6	6
A0A075B6R2	IGHV4-4	Immunoglobulin heavy variable 4-4	109.061	1568.84	808.938	332.965	3	5	4	4
A0A075B6R9;A0A0C4DH68	IGKV2D-24;IGKV2-24	Probable non-functional immunoglobulin kappa variable 2D-24;Immunoglobulin kappa variable 2-24	2863.67	2956.74	1954.34	1043.55	4	4	3	4
A0A075B6S2;A2NJV5	IGKV2D-29;IGKV2-29	Immunoglobulin kappa variable 2D-29;Immunoglobulin kappa variable 2-29	4539.76	3957.03	2910.03	3451.07	5	5	5	4
A0A075B6S5	IGKV1-27	Immunoglobulin kappa variable 1-27	1028.41	1238.11	952.57	400.628	4	4	4	4
A0A075B6S6	IGKV2D-30	Immunoglobulin kappa variable 2D-30	351.458	437.611	NaN	NaN	1	1	0	0
A0A075B6S9;P0DSN7	IGKV1-37;IGKV1D-37	Probable non-functional immunoglobulinn kappa variable 1-37;Probable non-functional immunoglobulinn kappa variable 1D-37	1555.59	3108.92	1725.63	1138	1	1	1	1
A0A087WSX0	IGLV5-45	Immunoglobulin lambda variable 5-45	251.921	266.103	228.324	100.038	5	5	5	4
A0A087WSY4	IGHV4-30-2	Immunoglobulin heavy variable 4-30-2	488.184	1867.77	332.365	609.031	2	2	2	2
A0A087WSY6	IGKV3D-15	Immunoglobulin kappa variable 3D-15	6377.78	12708.8	7499.3	4110.08	4	4	4	4
A0A087WSZ0	IGKV1D-8	Immunoglobulin kappa variable 1D-8	970.798	896.669	432.386	204.041	1	2	1	1
A0A087WW87;P01614	IGKV2-40;IGKV2D-40	Immunoglobulin kappa variable 2-40;Immunoglobulin kappa variable 2D-40	96.7102	155.369	210.644	298.29	3	2	2	2
A0A0A0MRZ8;P04433	IGKV3D-11;IGKV3-11	Immunoglobulin kappa variable 3D-11;Immunoglobulin kappa variable 3-11	3280.3	6865.17	3773.9	3736	3	3	3	3
A0A0A0MRZ9	IGLV5-52	Immunoglobulin lambda variable 5-52	195.015	356.124	32.1551	NaN	1	2	1	0
A0A0A0MS14	IGHV1-45	Immunoglobulin heavy variable 1-45	396.392	820.341	1048.76	618.772	3	3	2	3
A0A0A0MS15	IGHV3-49	Immunoglobulin heavy variable 3-49	3793.44	4842.95	4238.67	1919.7	9	9	9	9
A0A0A0MT36	IGKV6D-21	Immunoglobulin kappa variable 6D-21	1773.56	4386.8	1494.56	1562.31	4	4	3	4
A0A0A0MT89	IGKJ1	Immunoglobulin kappa joining 1	1445.48	2295.77	719.45	614.815	1	1	1	1
A0A0B4J1U3	IGLV1-36	Immunoglobulin lambda variable 1-36	557.05	2373.41	843.007	538.349	2	3	2	2
A0A0B4J1U7	IGHV6-1	Immunoglobulin heavy variable 6-1	2090.21	5890.82	2849.69	812.655	5	5	5	5
A0A0B4J1V0	IGHV3-15	Immunoglobulin heavy variable 3-15	4124.65	6302.13	4148.27	4029.47	10	10	10	10
A0A0B4J1V1	IGHV3-21	Immunoglobulin heavy variable 3-21	668.304	1028.6	657.49	387.739	9	9	8	7
A0A0B4J1V2	IGHV2-26	Immunoglobulin heavy variable 2-26	602.28	1498.1	1534.68	708.369	3	4	2	5
A0A0B4J1V6	IGHV3-73	Immunoglobulin heavy variable 3-73	2561.08	5172.54	3358.87	1886.79	8	10	8	8
A0A0B4J1X5	IGHV3-74	Immunoglobulin heavy variable 3-74	152.677	173.805	161.995	77.6136	5	5	4	3
A0A0B4J1X8	IGHV3-43	Immunoglobulin heavy variable 3-43	224.446	609.807	465.014	457.11	3	2	3	3
A0A0B4J1Y8	IGLV9-49	Immunoglobulin lambda variable 9-49	2727.37	1289.59	2230.07	1062.34	6	5	6	6
A0A0B4J1Y9	IGHV3-72	Immunoglobulin heavy variable 3-72	2532.7	3662.77	2603.54	1931.29	8	8	7	8
A0A0B4J2D9;P0DP09	IGKV1D-13;IGKV1-13	Immunoglobulin kappa variable 1D-13;Immunoglobulin kappa variable 1-13	349.949	459.74	371.591	145.416	3	2	3	2
A0A0B4J2H0	IGHV1-69D	Immunoglobulin heavy variable 1-69D	1280.63	1345.89	1435.14	1453.73	5	5	5	5
A0A0C4DH24	IGKV6-21	Immunoglobulin kappa variable 6-21	6256.75	10579.1	5262.33	4575.11	1	1	1	1
A0A0C4DH25	IGKV3D-20	Immunoglobulin kappa variable 3D-20	35378.4	37348.4	19726.7	23118.4	2	2	2	2
A0A0C4DH29	IGHV1-3	Immunoglobulin heavy variable 1-3	220.405	1134.15	571.344	251.584	1	6	6	4
A0A0C4DH31	IGHV1-18	Immunoglobulin heavy variable 1-18	993.061	2653.48	1485.32	755.809	7	7	7	6
A0A0C4DH32	IGHV3-20	Immunoglobulin heavy variable 3-20	941.796	1412.22	1095.7	492.02	3	3	3	2
A0A0C4DH33	IGHV1-24	Immunoglobulin heavy variable 1-24	348.65	404.116	59.8015	219.19	1	1	1	1
A0A0C4DH34	IGHV4-28	Immunoglobulin heavy variable 4-28	384.84	251.575	347.231	255.644	8	7	8	7
A0A0C4DH35	IGHV3-35	Probable non-functional immunoglobulin heavy variable 3-35	2553.56	5514.96	2932.52	2124.83	3	2	2	2
A0A0C4DH36	IGHV3-38	Probable non-functional immunoglobulin heavy variable 3-38	3181.16	3691.48	2377.77	1562.25	5	4	3	4
A0A0C4DH38	IGHV5-51	Immunoglobulin heavy variable 5-51	24587.2	25307.5	23033.7	11186.9	9	8	9	9
A0A0C4DH39	IGHV1-58	Immunoglobulin heavy variable 1-58	239.778	406.969	254.529	272.721	3	3	3	1
A0A0C4DH41;P01825	IGHV4-61;IGHV4-59	Immunoglobulin heavy variable 4-61;Immunoglobulin heavy variable 4-59	92.0347	201.905	193.879	NaN	1	1	1	0
A0A0C4DH43	IGHV2-70D	Immunoglobulin heavy variable 2-70D	226.412	388.88	233.145	247.678	10	11	8	11
A0A0C4DH67	IGKV1-8	Immunoglobulin kappa variable 1-8	665.494	739.299	556.828	360.908	6	6	6	6
A0A0C4DH72	IGKV1-6	Immunoglobulin kappa variable 1-6	3135.17	4084.22	2080.29	1741.19	3	4	3	3
A0A0C4DH73;P01611	IGKV1-12;IGKV1D-12	Immunoglobulin kappa variable 1-12;Immunoglobulin kappa variable 1D-12	1050.9	1670.23	718.392	667.538	2	2	2	2
A0A0G2JS06	IGLV5-39	Immunoglobulin lambda variable 5-39	2185.77	2046.7	1094.99	864.843	2	2	2	2
A0A0J9YX35	IGHV3-64D	Immunoglobulin heavy variable 3-64D	2022.63	3518.41	1977.52	2286.34	5	6	6	6
A0A0J9YXX1	IGHV5-10-1	Immunoglobulin heavy variable 5-10-1	89.6133	1279.24	NaN	445.661	1	4	0	4
A0A1B0GTR4	SPRR5	Putative small proline-rich protein 5	73.0982	NaN	NaN	NaN	1	0	0	0
A0M8Q6	IGLC7	Immunoglobulin lambda constant 7	423.973	1189.54	815.853	535.679	4	5	4	4
A1L4H1	SSC5D	Soluble scavenger receptor cysteine-rich domain-containing protein SSC5D	1334.14	1724.44	2022.4	1573.12	30	32	30	31
A2PYH4	HFM1	Probable ATP-dependent DNA helicase HFM1	214.398	NaN	164.619	NaN	1	0	1	0
A6NGU5;P19440;P36268	GGT3P;GGT1;GGT2P	Putative glutathione hydrolase 3 proenzyme;Glutathione hydrolase 1 proenzyme;Inactive glutathione hydrolase 2	264.778	553.462	63.7914	152.195	2	3	1	2
A8K2U0	A2ML1	Alpha-2-macroglobulin-like protein 1	230.303	123.836	256.563	178.661	5	1	5	1
C9JR72	KBTBD13	Kelch repeat and BTB domain-containing protein 13	137.279	62.9537	81.8024	101.724	1	1	1	1
Cont_A2I7N0;Cont_A2I7N1;Cont_A2I7N2;Cont_Q9TTE1	SERPINA3-4;SERPINA3-5;SERPINA3-6;SERPINA3-1	Serpin A3-4;Serpin A3-5;Serpin A3-6;Serpin A3-1	NaN	NaN	NaN	NaN	0	0	0	0
Cont_O43790;O43790	KRT86	Keratin, type II cuticular Hb6;Keratin, type II cuticular Hb6	110.666	157.835	26.2684	47.4929	2	1	2	1
Cont_O46375	TTR	Transthyretin	NaN	NaN	NaN	NaN	0	0	0	0
Cont_O76011;O76011	KRT34	Keratin, type I cuticular Ha4;Keratin, type I cuticular Ha4	34.5337	NaN	143.881	NaN	2	0	1	0
Cont_O76013;O76013	KRT36	Keratin, type I cuticular Ha6;Keratin, type I cuticular Ha6	168.131	NaN	179.166	2302.74	2	0	1	4
Cont_O95678;O95678	KRT75	Keratin, type II cytoskeletal 75;Keratin, type II cytoskeletal 75	NaN	NaN	475.883	NaN	0	0	8	0
Cont_P00711	LALBA	Alpha-lactalbumin	NaN	NaN	135.218	295.038	0	0	1	2
Cont_P00735	F2	Prothrombin	NaN	239.042	313.509	210.185	0	1	1	1
Cont_P00761		Trypsin	55440	46286.4	44149.2	67201.8	17	17	17	17
Cont_P01012	SERPINB14	Ovalbumin	178.246	200.598	210.085	71.7033	2	2	4	1
Cont_P01030	C4	Complement C4 (Fragments)	1085.26	943.43	1776.06	1732.89	4	4	4	4
Cont_P01966	HBA	Hemoglobin subunit alpha	423.2	136.252	220.361	232.919	1	1	1	1
Cont_P02081		Hemoglobin fetal subunit beta	24.1116	43.4374	471.375	135.672	1	1	1	1
Cont_P02438;Cont_P02439;Cont_P02440		Keratin, high-sulfur matrix protein, B2A;Keratin, high-sulfur matrix protein, B2B;Keratin, high-sulfur matrix protein, B2C	NaN	NaN	NaN	236.622	0	0	0	2
Cont_P02441;Cont_P02443;Cont_P0C7H8;Cont_Q9BYR9;Cont_Q9BYT5;Cont_Q9BYU5;P0C7H8;Q9BYR9;Q9BYT5;Q9BYU5	;;KRTAP2-3;KRTAP2-4;KRTAP2-2;KRTAP2-1;KRTAP2-3;KRTAP2-4;KRTAP2-2;KRTAP2-1	Keratin, high-sulfur matrix protein, IIIA3;Keratin, high-sulfur matrix protein, IIIA3A;Keratin-associated protein 2-3;Keratin-associated protein 2-4;Keratin-associated protein 2-2;Keratin-associated protein 2-1;Keratin-associated protein 2-3;Keratin-associated protein 2-4;Keratin-associated protein 2-2;Keratin-associated protein 2-1	NaN	NaN	NaN	610.839	0	0	0	1
Cont_P02444;Cont_P02445		Keratin, high sulfur matrix protein, IIIB3;Keratin, high sulfur matrix protein, IIIB4	NaN	50.175	NaN	405.632	0	1	0	2
Cont_P02453	COL1A1	Collagen alpha-1(I) chain	174.422	177.607	334.694	239.13	3	4	1	4
Cont_P02533;P02533	KRT14	Keratin, type I cytoskeletal 14;Keratin, type I cytoskeletal 14	59258.6	16276.8	315422	35567.1	64	45	76	60
Cont_P02534		Keratin, type I microfibrillar 48 kDa, component 8C-1	342.001	201.877	197.123	2868.47	5	5	6	28
Cont_P02535	Krt10	Keratin, type I cytoskeletal 10	14623.9	3014.81	7784.77	6975.55	1	1	1	1
Cont_P02538;P02538	KRT6A	Keratin, type II cytoskeletal 6A;Keratin, type II cytoskeletal 6A	7193.19	1925	57783.3	4424.89	67	39	81	59
Cont_P02539		Keratin, type II microfibrillar (Fragment)	NaN	68.6164	NaN	671.533	0	1	0	7
Cont_P02662	CSN1S1	Alpha-S1-casein	1089.27	717.15	6740.2	32541.6	5	4	8	10
Cont_P02663	CSN1S2	Alpha-S2-casein	190.231	144.263	743.087	4700.64	4	1	4	8
Cont_P02666	CSN2	Beta-casein	340.487	197.357	843.326	12929.5	3	4	4	5
Cont_P02668	CSN3	Kappa-casein	233.464	108.492	1778.6	3514.99	4	1	4	4
Cont_P02672	FGA	Fibrinogen alpha chain	NaN	NaN	NaN	NaN	0	0	0	0
Cont_P02754	LGB	Beta-lactoglobulin	74.7117	44.3216	233.44	808.161	3	3	7	7
Cont_P02769	ALB	Albumin	13474.3	3578.38	10805.8	6954.64	57	24	53	39
Cont_P04259;P04259	KRT6B	Keratin, type II cytoskeletal 6B;Keratin, type II cytoskeletal 6B	549.214	163.736	8010.71	400.972	6	3	10	5
Cont_P04264;P04264	KRT1	Keratin, type II cytoskeletal 1;Keratin, type II cytoskeletal 1	121436	39671.1	187006	72069.3	73	65	73	68
Cont_P05783;P05783	KRT18	Keratin, type I cytoskeletal 18;Keratin, type I cytoskeletal 18	93.3813	NaN	182.109	NaN	1	0	1	0
Cont_P07589	FN1	Fibronectin	1009.64	768.859	275.636	412.429	2	2	2	2
Cont_P08779;P08779	KRT16	Keratin, type I cytoskeletal 16;Keratin, type I cytoskeletal 16	4275.1	741.432	126887	2558.81	40	26	46	37
Cont_P12035;P12035	KRT3	Keratin, type II cytoskeletal 3;Keratin, type II cytoskeletal 3	1440.27	477.912	697.23	703.245	8	7	8	6
Cont_P12260	F13A1	Coagulation factor XIII A chain (Fragment)	139.483	53.9142	148.279	110.516	1	1	2	2
Cont_P12763	AHSG	Alpha-2-HS-glycoprotein	147.85	104.36	44.0957	124.827	5	3	4	4
Cont_P13645;P13645	KRT10	Keratin, type I cytoskeletal 10;Keratin, type I cytoskeletal 10	64685.2	16458.7	57501.8	28459.5	51	46	47	46
Cont_P13646;P13646	KRT13	Keratin, type I cytoskeletal 13;Keratin, type I cytoskeletal 13	1388.85	644.697	1133.92	1122.48	10	5	8	3
Cont_P13647;P13647	KRT5	Keratin, type II cytoskeletal 5;Keratin, type II cytoskeletal 5	5395.77	1525.69	12016.2	3351.3	43	36	45	42
Cont_P15241		Keratin, type II microfibrillar, component 7C	82.1443	54.9421	190.901	1481.36	3	1	2	15
Cont_P15497	APOA1	Apolipoprotein A-I	NaN	1116.78	NaN	1406.95	0	2	0	3
Cont_P17690	APOH	Beta-2-glycoprotein 1	8.14017	NaN	NaN	8.85209	1	0	0	1
Cont_P19012;P19012	KRT15	Keratin, type I cytoskeletal 15;Keratin, type I cytoskeletal 15	261.416	NaN	1476.21	NaN	1	0	1	0
Cont_P19013;P19013	KRT4	Keratin, type II cytoskeletal 4;Keratin, type II cytoskeletal 4	244.764	121.467	13308.5	NaN	7	1	3	0
Cont_P20930;P20930	FLG	Filaggrin	183.685	59.7905	341.788	125.927	11	3	15	12
Cont_P25690		Keratin, type I microfibrillar, 47.6 kDa	40.7999	NaN	30.4865	995.442	1	0	1	7
Cont_P25691		Keratin, type II microfibrillar, component 5	NaN	227.882	NaN	196.637	0	1	0	10
Cont_P34955	SERPINA1	Alpha-1-antiproteinase	287.112	180.408	178.292	220.458	2	2	1	2
Cont_P35527;P35527	KRT9	Keratin, type I cytoskeletal 9;Keratin, type I cytoskeletal 9	70408.4	27963.5	106642	46509	67	64	67	66
Cont_P35908;P35908	KRT2	Keratin, type II cytoskeletal 2 epidermal;Keratin, type II cytoskeletal 2 epidermal	48673.8	13606.7	21111	19393.4	59	54	55	57
Cont_P48668;P48668	KRT6C	Keratin, type II cytoskeletal 6C;Keratin, type II cytoskeletal 6C	60.5766	92.778	591.711	98.8414	2	1	5	1
Cont_P60712;P60709	ACTB	Actin, cytoplasmic 1;Actin, cytoplasmic 1	7491.65	3701.85	3190.46	4423.93	36	32	29	34
Cont_P63103;P63104	YWHAZ	14-3-3 protein zeta/delta	650.43	240.284	290.933	311.221	8	5	8	7
Cont_P68103;P68104;Q5VTE0	EEF1A1;EEF1A1;EEF1A1P5	Elongation factor 1-alpha 1;Elongation factor 1-alpha 1;Putative elongation factor 1-alpha-like 3	178.212	100.854	289.394	119.712	9	7	10	7
Cont_P68138;P68032;P68133	ACTA1;ACTC1;ACTA1	Actin, alpha skeletal muscle;Actin, alpha cardiac muscle 1;Actin, alpha skeletal muscle	180.627	141.496	119.137	115.713	2	2	3	2
Cont_P78385;P78385	KRT83	Keratin, type II cuticular Hb3;Keratin, type II cuticular Hb3	381.431	597.487	421.215	2823.81	15	3	11	27
Cont_P78386;P78386	KRT85	Keratin, type II cuticular Hb5;Keratin, type II cuticular Hb5	73.9276	63.6986	112.59	492.387	5	1	3	9
Cont_P81948;P68366	TUBA4A	Tubulin alpha-4A chain	275.046	248.577	257.583	236.022	3	3	2	3
Cont_Q02958	KRTAP6-1	Keratin-associated protein 6-1	NaN	NaN	NaN	354.864	0	0	0	3
Cont_Q04695;Q04695	KRT17	Keratin, type I cytoskeletal 17;Keratin, type I cytoskeletal 17	734.677	176.835	9673.55	586.01	26	12	36	27
Cont_Q05B55	IGK	IGK protein	103.659	167.567	360.399	590.704	1	1	1	1
Cont_Q14525;Q14525	KRT33B	Keratin, type I cuticular Ha3-II;Keratin, type I cuticular Ha3-II	129.744	NaN	89.5043	587.329	2	0	2	3
Cont_Q14532;Q14532	KRT32	Keratin, type I cuticular Ha2;Keratin, type I cuticular Ha2	NaN	NaN	NaN	121.949	0	0	0	1
Cont_Q29443	TF	Serotransferrin	9918.25	9128.15	15030.2	6618.19	1	2	1	1
Cont_Q29RQ1	C7	Complement component C7	650.695	991.726	451.744	1061.9	1	1	1	1
Cont_Q2KJD0;P07437	TUBB5;TUBB	Tubulin beta-5 chain;Tubulin beta chain	349.762	252.215	274.233	217.279	6	6	5	4
Cont_Q2KJF1	A1BG	Alpha-1B-glycoprotein	NaN	NaN	NaN	NaN	0	0	0	0
Cont_Q2UVX4	C3	Complement C3	2548.66	3720.35	1967.36	3624.83	2	3	2	3
Cont_Q32PJ2	APOA4	Apolipoprotein A-IV	1276.59	1916.83	518.23	1985.24	1	1	1	1
Cont_Q3SY84;Q3SY84	KRT71	Keratin, type II cytoskeletal 71;Keratin, type II cytoskeletal 71	185.661	169.478	242.349	141.701	7	2	2	4
Cont_Q3SZR3	ORM1	Alpha-1-acid glycoprotein	57.3299	NaN	95.6807	NaN	1	0	1	0
Cont_Q3T052	ITIH4	Inter-alpha-trypsin inhibitor heavy chain H4	968.27	886.773	1934.5	1456.82	4	4	4	5
Cont_Q3TTY5	Krt2	Keratin, type II cytoskeletal 2 epidermal	19307.2	5806.52	1009.26	10882.4	1	1	1	1
Cont_Q52LG2;Cont_Q8IUC0;Q52LG2;Q8IUC0	KRTAP13-2;KRTAP13-1;KRTAP13-2;KRTAP13-1	Keratin-associated protein 13-2;Keratin-associated protein 13-1;Keratin-associated protein 13-2;Keratin-associated protein 13-1	NaN	NaN	NaN	436.103	0	0	0	1
Cont_Q5D862;Q5D862	FLG2	Filaggrin-2	2967.01	547.209	6809.36	1095.67	35	14	37	26
Cont_Q5KR48;P07951	TPM2	Tropomyosin beta chain	38.5992	NaN	351.725	NaN	1	0	2	0
Cont_Q5XKE5;Q5XKE5	KRT79	Keratin, type II cytoskeletal 79;Keratin, type II cytoskeletal 79	66.6318	NaN	72.4395	81.7496	3	0	1	1
Cont_Q6E0U4;Q6E0U4	DMKN	Dermokine	62.3299	NaN	81.7277	79.1954	1	0	1	1
Cont_Q6KB66;Q6KB66	KRT80	Keratin, type II cytoskeletal 80;Keratin, type II cytoskeletal 80	385.995	122.482	1108	192.78	25	10	27	17
Cont_Q7SIH1	A2M	Alpha-2-macroglobulin	284.596	190.259	806.025	796.708	5	4	2	5
Cont_Q7Z3Y8;Q7Z3Y8	KRT27	Keratin, type I cytoskeletal 27;Keratin, type I cytoskeletal 27	241.655	NaN	NaN	151.908	4	0	0	2
Cont_Q7Z3Z0;Q7Z3Z0	KRT25	Keratin, type I cytoskeletal 25;Keratin, type I cytoskeletal 25	548.333	NaN	NaN	NaN	1	0	0	0
Cont_Q7Z794;Q7Z794	KRT77	Keratin, type II cytoskeletal 1b;Keratin, type II cytoskeletal 1b	1143.03	243.187	462.73	352.892	19	15	14	16
Cont_Q86YZ3;Q86YZ3	HRNR	Hornerin	425.54	112.956	2508.83	326.455	29	23	35	28
Cont_Q8IUC1;Q8IUC1	KRTAP11-1	Keratin-associated protein 11-1	NaN	NaN	98.5095	208.323	0	0	1	1
Cont_Q8N1N4;Q8N1N4	KRT78	Keratin, type II cytoskeletal 78;Keratin, type II cytoskeletal 78	2080.72	570.469	4657.61	956.03	26	20	28	25
Cont_Q92764;Q92764	KRT35	Keratin, type I cuticular Ha5;Keratin, type I cuticular Ha5	NaN	NaN	NaN	85.1289	0	0	0	4
Cont_Q9C075;Q9C075	KRT23	Keratin, type I cytoskeletal 23;Keratin, type I cytoskeletal 23	176.629	44.4593	458.92	98.7556	13	3	16	9
Cont_Q9QWL7	Krt17	Keratin, type I cytoskeletal 17	457.224	79.0827	3750.65	249.449	1	1	1	1
O00151	PDLIM1	PDZ and LIM domain protein 1	55.8961	37.5082	44.1274	66.7333	1	1	1	1
O00186	STXBP3	Syntaxin-binding protein 3	36.9378	NaN	28.8124	42.1953	1	0	1	1
O00187	MASP2	Mannan-binding lectin serine protease 2	3611.97	5319.47	2776.97	3560.32	24	25	20	23
O00194	RAB27B	Ras-related protein Rab-27B	169.079	NaN	76.5812	75.1254	1	0	1	1
O00299	CLIC1	Chloride intracellular channel protein 1	186.765	131.741	168.98	140.923	3	4	4	3
O00391	QSOX1	Sulfhydryl oxidase 1	319.784	314.904	377.258	336.887	13	12	11	12
O00533	CHL1	Neural cell adhesion molecule L1-like protein	863.429	909.761	786.853	1230.9	17	15	15	17
O00560	SDCBP	Syntenin-1	267.016	235.247	458.259	197.4	3	3	4	3
O00592	PODXL	Podocalyxin	460.42	730.194	761.705	816.237	4	4	4	4
O00602	FCN1	Ficolin-1	90.0711	143.645	295.773	77.8414	4	3	5	2
O14786	NRP1	Neuropilin-1	114.486	202.035	225.544	182.023	5	6	6	7
O14791	APOL1	Apolipoprotein L1	22984.8	28749.7	24157.7	18192	26	29	25	25
O14818	PSMA7	Proteasome subunit alpha type-7	211.025	252.647	267.753	124.956	5	5	6	5
O14950;P19105	MYL12B;MYL12A	Myosin regulatory light chain 12B;Myosin regulatory light chain 12A	223.793	NaN	NaN	127.603	1	0	0	1
O15143	ARPC1B	Actin-related protein 2/3 complex subunit 1B	46.6067	25.9667	17.2574	10.6384	1	1	1	1
O15144	ARPC2	Actin-related protein 2/3 complex subunit 2	127.656	74.5297	66.7351	71.3821	3	1	1	2
O15145	ARPC3	Actin-related protein 2/3 complex subunit 3	308.898	108.628	100.165	210.084	3	3	3	3
O43157	PLXNB1	Plexin-B1	154.766	218.721	208.018	223.671	4	4	4	5
O43175	PHGDH	D-3-phosphoglycerate dehydrogenase	33.956	NaN	32.4708	NaN	1	0	1	0
O43240	KLK10	Kallikrein-10	50.0484	NaN	64.2961	NaN	1	0	1	0
O43548	TGM5	Protein-glutamine gamma-glutamyltransferase 5	105.41	NaN	329.096	72.3285	3	0	6	2
O43677	NDUFC1	NADH dehydrogenase [ubiquinone] 1 subunit C1, mitochondrial	261.19	470.813	132.052	239.979	1	1	1	1
O43707	ACTN4	Alpha-actinin-4	667.186	263.515	324.193	422.374	14	9	10	11
O43866	CD5L	CD5 antigen-like	95235.6	126691	56304.7	43652.5	24	24	24	24
O60437	PPL	Periplakin	98.5536	81.7213	83.7872	70.2423	3	2	2	2
O60667	FCMR	Immunoglobulin mu Fc receptor	57.0011	220.755	100.433	239.618	2	1	1	3
O60814;P57053;P58876;P62807;Q5QNW6;Q93079;Q99877;Q99879;Q99880	H2BC12;H2BC12L;H2BC5;H2BC4;H2BC18;H2BC9;H2BC15;H2BC14;H2BC13	Histone H2B type 1-K;Histone H2B type F-S;Histone H2B type 1-D;Histone H2B type 1-C/E/F/G/I;Histone H2B type 2-F;Histone H2B type 1-H;Histone H2B type 1-N;Histone H2B type 1-M;Histone H2B type 1-L	291.044	205.716	341.63	231.232	3	3	3	5
O60911	CTSV	Cathepsin L2	148.652	NaN	NaN	NaN	2	0	0	0
O75015	FCGR3B	Low affinity immunoglobulin gamma Fc region receptor III-B	58.8881	55.1285	94.4053	77.7829	2	2	1	2
O75083	WDR1	WD repeat-containing protein 1	405.598	215.485	203.702	258.952	6	5	4	6
O75131;O95741;Q86YQ8;Q8IYJ1;Q96A23;Q96FN4;Q9HCH3;Q9UBL6	CPNE3;CPNE6;CPNE8;CPNE9;CPNE4;CPNE2;CPNE5;CPNE7	Copine-3;Copine-6;Copine-8;Copine-9;Copine-4;Copine-2;Copine-5;Copine-7	143.544	75.432	258.369	78.2214	1	1	1	1
O75223	GGCT	Gamma-glutamylcyclotransferase	369.446	140.167	146.474	146.435	8	5	4	8
O75339	CILP	Cartilage intermediate layer protein 1	212.269	117.276	149.072	191.65	2	2	1	2
O75342	ALOX12B	Arachidonate 12-lipoxygenase, 12R-type	301.643	94.7233	270.219	134.806	11	3	10	6
O75369	FLNB	Filamin-B	32.403	NaN	21.6178	NaN	1	0	1	0
O75493	CA11	Carbonic anhydrase-related protein 11	122.424	201.408	140.035	165.595	1	1	1	1
O75608	LYPLA1	Acyl-protein thioesterase 1	219.114	NaN	761.228	94.1314	1	0	5	2
O75629	CREG1	Protein CREG1	360.485	61.4324	316.607	144.232	1	1	1	1
O75635	SERPINB7	Serpin B7	197.34	NaN	316.254	95.0352	1	0	1	1
O75636	FCN3	Ficolin-3	6335.07	10289.5	5931.81	11856.4	19	19	18	19
O75882	ATRN	Attractin	2934.06	3159.47	3374.25	5635.19	50	55	50	55
O95147	DUSP14	Dual specificity protein phosphatase 14	NaN	NaN	102.877	40.1037	0	0	1	1
O95445	APOM	Apolipoprotein M	5110.23	4807.49	3346.06	5308.61	19	18	16	19
O95866	MPIG6B	Megakaryocyte and platelet inhibitory receptor G6b	448.466	196.077	199.826	177.154	2	2	2	2
O95897	OLFM2	Noelin-2	NaN	30.2947	61.9944	129.568	0	1	1	1
O95969	SCGB1D2	Secretoglobin family 1D member 2	812.056	219.476	359.044	582.408	1	1	1	1
P00338	LDHA	L-lactate dehydrogenase A chain	115.917	148.633	184.962	64.5364	4	2	2	3
P00390	GSR	Glutathione reductase, mitochondrial	127.153	181.541	182.779	166.76	2	2	2	2
P00441	SOD1	Superoxide dismutase [Cu-Zn]	95.9543	NaN	594.854	99.7975	1	0	1	1
P00450	CP	Ceruloplasmin	23588.2	34842.1	46647.5	26451.3	83	86	85	81
P00488	F13A1	Coagulation factor XIII A chain	2146	1530.58	855.789	1607.23	39	36	28	37
P00491	PNP	Purine nucleoside phosphorylase	226.509	81.3128	707.358	112.241	6	4	8	5
P00558	PGK1	Phosphoglycerate kinase 1	301.111	103.588	515.529	228.786	7	2	6	3
P00734	F2	Prothrombin	34739.4	38607.1	47596.4	30368.6	60	59	57	61
P00736	C1R	Complement C1r subcomponent	18167.7	24238.2	25011	28731.5	64	64	62	66
P00738	HP	Haptoglobin	151152	585806	471812	266035	56	57	56	57
P00739	HPR	Haptoglobin-related protein	32184.6	41757.8	43566.6	23804.7	16	18	16	17
P00740	F9	Coagulation factor IX	2516.99	1947.51	2996.85	3380.08	15	14	14	15
P00742	F10	Coagulation factor X	1010.06	1405.2	1381.77	964.853	16	16	14	16
P00746	CFD	Complement factor D	156.807	96.1238	158.292	151.85	1	2	1	2
P00747	PLG	Plasminogen	5102.09	5925.24	6345.19	5058.64	72	71	72	73
P00748	F12	Coagulation factor XII	1693.7	1311.72	914.24	967.695	20	20	17	19
P00751	CFB	Complement factor B	3100.16	4648.72	7042.88	3573.92	47	51	51	50
P01008	SERPINC1	Antithrombin-III	2655.47	2369.34	2760.84	3026.2	36	35	34	35
P01009	SERPINA1	Alpha-1-antitrypsin	32073.8	57614	51642.7	31805.8	58	60	58	56
P01011	SERPINA3	Alpha-1-antichymotrypsin	15102.5	39648.7	49503.1	21557.7	32	36	35	35
P01019	AGT	Angiotensinogen	3714.75	6001.11	4238.7	4171.33	12	17	16	14
P01023	A2M	Alpha-2-macroglobulin	354946	472681	418551	422924	209	210	207	210
P01024	C3	Complement C3	66516.4	93148.9	91477.2	81048.9	235	231	232	233
P01031	C5	Complement C5	10309.3	16380.8	16774.9	12751.8	100	104	101	104
P01033	TIMP1	Metalloproteinase inhibitor 1	105.268	412.475	1047.17	100.129	3	3	4	2
P01040	CSTA	Cystatin-A	80.4708	NaN	98.5465	66.187	3	0	2	2
P01042	KNG1	Kininogen-1	17170.6	10963.3	9828.47	11119	44	42	39	43
P01130	LDLR	Low-density lipoprotein receptor	202.604	395.857	101.593	386.659	13	14	4	15
P01137	TGFB1	Transforming growth factor beta-1 proprotein	478.976	1064.63	759.92	391.656	12	15	17	11
P01344	IGF2	Insulin-like growth factor II	144.644	256.01	55.2498	167.703	1	1	1	1
P01591	JCHAIN	Immunoglobulin J chain	47202.1	72015.2	35707.4	22788.5	17	17	11	14
P01593;P01594	IGKV1D-33;IGKV1-33	Immunoglobulin kappa variable 1D-33;Immunoglobulin kappa variable 1-33	422.045	538.902	358.169	264.544	3	3	3	3
P01597;P04432	IGKV1-39;IGKV1D-39	Immunoglobulin kappa variable 1-39;Immunoglobulin kappa variable 1D-39	1614.3	1712.1	1367.96	809.043	3	3	3	3
P01599	IGKV1-17	Immunoglobulin kappa variable 1-17	1980.15	1862.65	446.104	1303.58	2	2	2	2
P01601	IGKV1D-16	Immunoglobulin kappa variable 1D-16	1194.59	1420.17	1062.29	725.914	2	2	2	1
P01602	IGKV1-5	Immunoglobulin kappa variable 1-5	3001.38	4975.12	2474.54	1726.41	3	3	3	3
P01619	IGKV3-20	Immunoglobulin kappa variable 3-20	43798.7	63946.4	31841.2	28027.3	6	6	6	6
P01699	IGLV1-44	Immunoglobulin lambda variable 1-44	1115.38	3118.62	2050.57	583.471	4	4	4	4
P01700	IGLV1-47	Immunoglobulin lambda variable 1-47	4716.07	8903.25	4712.09	2662.08	2	2	2	2
P01701	IGLV1-51	Immunoglobulin lambda variable 1-51	7728.36	6542.09	4779.49	2548.15	5	6	6	6
P01703	IGLV1-40	Immunoglobulin lambda variable 1-40	923.624	2088.99	1358.79	439.559	3	3	3	3
P01704	IGLV2-14	Immunoglobulin lambda variable 2-14	115.268	1895.66	799.177	421.866	2	2	2	2
P01705	IGLV2-23	Immunoglobulin lambda variable 2-23	545.595	1863.37	560.133	393.612	4	4	3	3
P01706	IGLV2-11	Immunoglobulin lambda variable 2-11	645.062	595.323	517.969	201.277	6	6	6	5
P01709	IGLV2-8	Immunoglobulin lambda variable 2-8	1155.06	1506.76	813.404	362.86	4	4	4	3
P01714	IGLV3-19	Immunoglobulin lambda variable 3-19	1389.61	1916.19	991.089	1170.52	6	6	6	6
P01715	IGLV3-1	Immunoglobulin lambda variable 3-1	264.494	516.168	504.92	475.77	2	2	2	2
P01717	IGLV3-25	Immunoglobulin lambda variable 3-25	2195.46	2332.4	1862.91	1715.07	6	6	6	6
P01718	IGLV3-27	Immunoglobulin lambda variable 3-27	121.118	127.262	88.8075	79.9632	3	3	3	3
P01721	IGLV6-57	Immunoglobulin lambda variable 6-57	183.17	384.487	508.391	934.771	2	2	1	2
P01742	IGHV1-69	Immunoglobulin heavy variable 1-69	493.061	614.319	694.412	731.165	3	4	4	4
P01743	IGHV1-46	Immunoglobulin heavy variable 1-46	229.986	605.473	445.686	256.676	4	4	4	3
P01762	IGHV3-11	Immunoglobulin heavy variable 3-11	169.5	315.702	197.666	123.567	1	1	1	1
P01763	IGHV3-48	Immunoglobulin heavy variable 3-48	438.327	542.665	519.398	199.536	2	2	2	2
P01764	IGHV3-23	Immunoglobulin heavy variable 3-23	1589.06	1987.53	1312.48	734.111	6	6	6	4
P01766	IGHV3-13	Immunoglobulin heavy variable 3-13	700.049	701.782	958.939	493.352	4	4	4	4
P01767	IGHV3-53	Immunoglobulin heavy variable 3-53	500.913	595.374	323.118	120.957	3	3	3	2
P01768;P0DP03	IGHV3-30;IGHV3-30-5	Immunoglobulin heavy variable 3-30;Immunoglobulin heavy variable 3-30-5	733.857	1705.1	1163.9	804.379	2	2	2	2
P01772	IGHV3-33	Immunoglobulin heavy variable 3-33	103768	147034	92031.7	72531.8	14	14	14	13
P01780	IGHV3-7	Immunoglobulin heavy variable 3-7	465.056	710.815	517.25	318.787	8	8	8	8
P01814	IGHV2-70	Immunoglobulin heavy variable 2-70	122.758	128.76	65.893	NaN	1	1	1	0
P01817	IGHV2-5	Immunoglobulin heavy variable 2-5	489.953	890.104	554.502	177.879	6	6	6	5
P01833	PIGR	Polymeric immunoglobulin receptor	3595.11	5779.01	3134.15	1508.02	31	32	28	29
P01834	IGKC	Immunoglobulin kappa constant	17007.4	15969.2	14882.4	11983.3	3	3	3	3
P01854	IGHE	Immunoglobulin heavy constant epsilon	89.8695	93.5433	369.73	18.7189	8	7	8	1
P01859	IGHG2	Immunoglobulin heavy constant gamma 2	222705	229897	243182	138752	27	26	24	27
P01860	IGHG3	Immunoglobulin heavy constant gamma 3	13350.2	26064.2	17268.8	15638	14	16	15	16
P01861	IGHG4	Immunoglobulin heavy constant gamma 4	2293.04	5685.26	7932.39	1029.22	18	20	20	15
P01871	IGHM	Immunoglobulin heavy constant mu	90099.7	120882	59543.3	45003.5	23	24	24	23
P01876	IGHA1	Immunoglobulin heavy constant alpha 1	190160	203056	178579	140746	18	18	18	18
P01877	IGHA2	Immunoglobulin heavy constant alpha 2	274365	205966	243631	131147	17	17	17	16
P01880	IGHD	Immunoglobulin heavy constant delta	36.758	1243.36	400.12	600.921	5	20	15	18
P01889	HLA-B	HLA class I histocompatibility antigen, B alpha chain	147.274	124.865	76.957	167.157	4	4	2	4
P02042	HBD	Hemoglobin subunit delta	552.954	1472.32	259.555	744.172	8	9	5	8
P02452	COL1A1	Collagen alpha-1(I) chain	287.652	134.17	79.8483	532.616	6	5	3	5
P02545	LMNA	Prelamin-A/C	136.225	68.7702	421.967	112.767	9	3	12	9
P02647	APOA1	Apolipoprotein A-I	142182	102629	96315.7	179373	67	65	66	66
P02649	APOE	Apolipoprotein E	70521.2	63554.8	28803.4	120883	60	60	50	62
P02652	APOA2	Apolipoprotein A-II	50454.5	53112.2	32969.1	54911.9	16	16	15	16
P02654	APOC1	Apolipoprotein C-I	22856.3	14741	6431.08	23383.5	12	11	11	12
P02655	APOC2	Apolipoprotein C-II	107676	183170	53852.9	236342	12	12	11	12
P02656	APOC3	Apolipoprotein C-III	40134.5	66435.1	20787.5	72066.5	11	11	9	11
P02671	FGA	Fibrinogen alpha chain	5824.94	7754.22	9364.92	5037.06	55	56	56	55
P02675	FGB	Fibrinogen beta chain	1123.91	1252.35	2375.51	879.075	54	52	51	46
P02679	FGG	Fibrinogen gamma chain	3489.57	4196.11	6469.39	2627.65	33	33	34	33
P02724	GYPA	Glycophorin-A	63.1306	82.6018	NaN	140.336	1	1	0	1
P02730	SLC4A1	Band 3 anion transport protein	552.302	661.794	483.667	461.049	11	12	11	11
P02741	CRP	C-reactive protein	134.519	4515.35	2252.57	194.818	3	10	10	3
P02743	APCS	Serum amyloid P-component	1660.67	2350.52	4862.19	1418.56	10	9	10	9
P02745	C1QA	Complement C1q subcomponent subunit A	7386.55	9026.72	7397.62	10855.3	19	18	17	19
P02746	C1QB	Complement C1q subcomponent subunit B	16367.1	23008.2	14598.3	23997.7	14	13	13	13
P02747	C1QC	Complement C1q subcomponent subunit C	22603.4	25217.2	21502.4	28045.7	16	17	15	16
P02748	C9	Complement component C9	6173.9	10515.1	16257.7	5516.45	31	29	31	27
P02749	APOH	Beta-2-glycoprotein 1	19473.9	22081	17938.4	24751.7	24	24	24	25
P02750	LRG1	Leucine-rich alpha-2-glycoprotein	308.927	854.732	1118.99	502.206	11	11	10	10
P02751	FN1	Fibronectin	98106.4	78293.5	43490.8	76889.9	207	206	192	200
P02753	RBP4	Retinol-binding protein 4	1276.96	656.119	414.233	553.388	9	8	8	8
P02760	AMBP	Protein AMBP	52463.9	59751.4	58124.4	52538.1	33	31	31	32
P02763	ORM1	Alpha-1-acid glycoprotein 1	8320.71	20557.8	17391.2	10238.5	14	12	14	11
P02765	AHSG	Alpha-2-HS-glycoprotein	3120.79	2139.53	2233.8	3002.37	11	11	10	11
P02766	TTR	Transthyretin	1764.44	990.271	1092.05	1078.58	14	14	13	13
P02768	ALB	Albumin	235296	203194	170957	251037	134	136	131	136
P02774	GC	Vitamin D-binding protein	6364.12	7160.01	8084.3	7056.13	35	34	34	35
P02775	PPBP	Platelet basic protein	128.351	200.125	128.221	118.408	6	5	5	6
P02776	PF4	Platelet factor 4	1163.73	1475.31	4679.44	289.257	4	4	4	3
P02786	TFRC	Transferrin receptor protein 1	774.153	2116.92	1507.66	1710.77	19	21	21	22
P02787	TF	Serotransferrin	46488.3	45024.8	41386.2	53817.3	98	99	98	97
P02788	LTF	Lactotransferrin	337.557	219.39	252.008	143.164	12	7	7	6
P02790	HPX	Hemopexin	34060.1	48388.9	45091.8	43912.5	36	37	35	35
P02792	FTL	Ferritin light chain	212.846	163.781	179.342	168.677	2	2	2	2
P03951	F11	Coagulation factor XI	673.28	419.854	338.108	511.233	25	22	20	22
P03952	KLKB1	Plasma kallikrein	5840.41	5411.36	5643.75	8433.02	56	54	51	54
P04003	C4BPA	C4b-binding protein alpha chain	196243	225554	271073	203144	73	73	75	71
P04004	VTN	Vitronectin	43309	51902.8	48878.8	39659.5	31	31	29	29
P04040	CAT	Catalase	370.087	176.45	613.524	228.941	11	8	10	9
P04062	GBA1	Lysosomal acid glucosylceramidase	170.518	218.083	336.6	NaN	3	1	3	0
P04070	PROC	Vitamin K-dependent protein C	147.248	123.89	152.102	129.812	5	6	6	6
P04075	ALDOA	Fructose-bisphosphate aldolase A	282.822	177.525	294.614	155.099	16	12	13	14
P04080	CSTB	Cystatin-B	130.536	134.677	106.073	106.134	2	2	1	2
P04083	ANXA1	Annexin A1	201.885	110.784	529.819	146.671	12	4	13	9
P04114	APOB	Apolipoprotein B-100	188688	109002	109505	157494	699	688	664	703
P04180	LCAT	Phosphatidylcholine-sterol acyltransferase	1241.62	718.227	991.306	734.447	10	10	10	10
P04196	HRG	Histidine-rich glycoprotein	5898.27	2389.99	3077.66	3894.94	19	19	18	18
P04211	IGLV7-43	Immunoglobulin lambda variable 7-43	3829.56	6003.93	2347.56	1743.18	3	3	2	3
P04217	A1BG	Alpha-1B-glycoprotein	6806.67	8659.52	8985.15	8027.43	21	21	20	20
P04275	VWF	von Willebrand factor	79225.9	70701	77641.2	47930.8	214	217	210	207
P04278	SHBG	Sex hormone-binding globulin	581.049	204.429	430.861	835.573	4	3	6	5
P04406	GAPDH	Glyceraldehyde-3-phosphate dehydrogenase	1119.15	444.565	3300.31	592.237	21	19	20	19
P04430	IGKV1-16	Immunoglobulin kappa variable 1-16	1310.98	2209.43	1217.91	654.981	3	3	3	3
P04439	HLA-A	HLA class I histocompatibility antigen, A alpha chain	337.94	316.982	213.166	304.684	8	5	6	8
P04746;P0DTE7;P0DTE8;P0DUB6;P19961	AMY2A;AMY1B;AMY1C;AMY1A;AMY2B	Pancreatic alpha-amylase;Alpha-amylase 1B;Alpha-amylase 1C;Alpha-amylase 1A;Alpha-amylase 2B	NaN	NaN	164.103	248.254	0	0	1	1
P04792	HSPB1	Heat shock protein beta-1	234.432	795.89	456.485	221.71	11	1	11	9
P04843	RPN1	Dolichyl-diphosphooligosaccharide--protein glycosyltransferase subunit 1	NaN	NaN	81.2136	13.9974	0	0	2	1
P04899	GNAI2	Guanine nucleotide-binding protein G(i) subunit alpha-2	202.846	178.729	166.355	199.422	4	4	4	4
P04908;Q7L7L0;Q93077	H2AC4;H2AC25;H2AC6	Histone H2A type 1-B/E;Histone H2A type 3;Histone H2A type 1-C	246.371	408.298	1377.75	406.358	3	3	5	5
P05019	IGF1	Insulin-like growth factor I	NaN	228.003	126.947	105.573	0	1	1	1
P05062	ALDOB	Fructose-bisphosphate aldolase B	135.376	102.044	NaN	68.7485	7	6	0	2
P05067	APP	Amyloid-beta precursor protein	277.037	980.327	1030.3	392.933	20	26	26	23
P05089	ARG1	Arginase-1	747.325	204.77	2578.55	435.208	19	13	19	15
P05090	APOD	Apolipoprotein D	85784.8	47825.2	44276.4	56236.7	17	17	17	17
P05106	ITGB3	Integrin beta-3	762.718	508.467	501.858	392.062	20	19	20	20
P05107	ITGB2	Integrin beta-2	72.3005	NaN	252.095	430.936	1	0	2	2
P05109	S100A8	Protein S100-A8	1448.94	460.737	1245.18	551.202	4	4	4	4
P05120	SERPINB2	Plasminogen activator inhibitor 2	85.8715	NaN	600.318	NaN	3	0	5	0
P05154	SERPINA5	Plasma serine protease inhibitor	264.828	145.021	156.102	245.634	9	3	4	6
P05155	SERPING1	Plasma protease C1 inhibitor	29451	41519	37363.6	43158.5	48	49	49	48
P05156	CFI	Complement factor I	4337.9	5697.43	6905.26	5496.59	32	33	33	35
P05160	F13B	Coagulation factor XIII B chain	714.774	1030.72	671.497	1085.85	38	37	36	37
P05164	MPO	Myeloperoxidase	237.075	207.002	517.046	148.032	10	9	15	7
P05362	ICAM1	Intercellular adhesion molecule 1	136.404	149.81	167.588	163.316	6	6	6	6
P05386	RPLP1	Large ribosomal subunit protein P1	269.17	NaN	316.129	121.264	1	0	1	1
P05452	CLEC3B	Tetranectin	713.399	605.653	349.524	989.195	8	8	7	9
P05543	SERPINA7	Thyroxine-binding globulin	319.05	329.662	342.647	419.067	15	14	13	14
P05546	SERPIND1	Heparin cofactor 2	3100.71	5524.82	9467.22	3341.37	31	31	30	28
P05556	ITGB1	Integrin beta-1	241.274	180.13	151.644	282.843	11	11	12	12
P06126	CD1A	T-cell surface glycoprotein CD1a	NaN	NaN	NaN	NaN	0	0	0	0
P06276	BCHE	Cholinesterase	3042.9	3657.15	3136.53	5639.57	23	24	23	24
P06310	IGKV2-30	Immunoglobulin kappa variable 2-30	2670.37	3397.24	1795.74	1676.26	3	3	3	3
P06312	IGKV4-1	Immunoglobulin kappa variable 4-1	6438.68	8205.8	4997.23	6470.03	6	6	6	6
P06331	IGHV4-34	Immunoglobulin heavy variable 4-34	2992.38	4896.92	4693.61	2037.7	6	6	6	6
P06396	GSN	Gelsolin	6739.19	4783.17	3771.27	6347.79	42	42	37	42
P06576	ATP5F1B	ATP synthase subunit beta, mitochondrial	59.2418	NaN	91.1799	55.4053	6	0	4	4
P06681	C2	Complement C2	1222.66	1302.03	2003.2	1428.11	25	25	27	27
P06702	S100A9	Protein S100-A9	1045.39	383.237	733.319	433.499	9	7	8	7
P06703	S100A6	Protein S100-A6	312.891	104.353	281.932	186.212	1	2	1	2
P06727	APOA4	Apolipoprotein A-IV	6283.23	4280.75	5047.81	6198.38	45	41	42	45
P06733	ENO1	Alpha-enolase	406.04	203.866	1185.24	183.043	20	11	24	11
P06744	GPI	Glucose-6-phosphate isomerase	136.444	NaN	203.666	NaN	1	0	1	0
P06753	TPM3	Tropomyosin alpha-3 chain	90.9786	NaN	226.381	79.1749	2	0	4	2
P07195	LDHB	L-lactate dehydrogenase B chain	228.278	196.701	481.423	261.603	4	4	2	4
P07225	PROS1	Vitamin K-dependent protein S	52110.9	58068.3	86638.8	55094.2	43	43	42	43
P07237	P4HB	Protein disulfide-isomerase	197.278	181.394	151.526	157.363	10	9	10	9
P07333	CSF1R	Macrophage colony-stimulating factor 1 receptor	485.711	453.492	465.565	1121.99	2	2	1	2
P07339	CTSD	Cathepsin D	1001.48	311.316	423.056	424.653	10	6	6	10
P07355	ANXA2	Annexin A2	725.511	163.412	1684.37	349.351	24	9	25	16
P07357	C8A	Complement component C8 alpha chain	1044.63	927.052	1813.83	1137.01	27	25	25	28
P07358	C8B	Complement component C8 beta chain	1506.35	1276.2	2850.24	1637.59	24	22	24	24
P07359	GP1BA	Platelet glycoprotein Ib alpha chain	1692.89	2206.6	1678.11	2137.39	13	12	11	12
P07360	C8G	Complement component C8 gamma chain	880.423	961.658	1583.51	1057.37	12	12	12	11
P07384	CAPN1	Calpain-1 catalytic subunit	195.573	57.3784	279.35	108.251	6	3	5	2
P07477	PRSS1	Serine protease 1	1001.09	935.862	590.692	1123.41	1	1	1	1
P07602	PSAP	Prosaposin	34.1622	55.6735	60.2744	NaN	1	1	2	0
P07686	HEXB	Beta-hexosaminidase subunit beta	286.12	166.67	226.17	176.149	3	2	3	3
P07737	PFN1	Profilin-1	1049.39	698.434	434.156	581.555	12	11	7	10
P07858	CTSB	Cathepsin B	227.731	515.766	136.954	220.425	3	2	2	2
P07900	HSP90AA1	Heat shock protein HSP 90-alpha	203.207	169.51	235.357	138.486	6	3	3	1
P07942	LAMB1	Laminin subunit beta-1	476.815	528.839	482.338	742.05	20	20	18	24
P07988	SFTPB	Pulmonary surfactant-associated protein B	198.904	NaN	88.3487	125.641	2	0	2	2
P07996	THBS1	Thrombospondin-1	35027.1	64133.1	44061	32413.2	84	84	82	84
P08123	COL1A2	Collagen alpha-2(I) chain	170.297	76.4524	NaN	315.578	3	2	0	3
P08133	ANXA6	Annexin A6	NaN	16.7546	NaN	NaN	0	1	0	0
P08174	CD55	Complement decay-accelerating factor	86.2753	135.843	143.25	164.22	4	3	3	5
P08185	SERPINA6	Corticosteroid-binding globulin	338.172	276.539	473.705	409.898	8	8	7	8
P08195	SLC3A2	Amino acid transporter heavy chain SLC3A2	106.556	125.665	120.439	65.1484	1	1	1	1
P08238	HSP90AB1	Heat shock protein HSP 90-beta	110.893	NaN	NaN	NaN	1	0	0	0
P08294	SOD3	Extracellular superoxide dismutase [Cu-Zn]	122.299	81.0671	95.884	143.638	3	3	2	3
P08311	CTSG	Cathepsin G	217.05	203.686	522.161	107.209	3	3	2	2
P08473	MME	Neprilysin	83.2267	342.772	41.1759	49.8385	1	4	1	1
P08514	ITGA2B	Integrin alpha-IIb	1827.96	1307.59	1252.39	1041.64	25	22	21	23
P08519	LPA	Apolipoprotein(a)	44697.8	50796.2	44231.2	43006	72	71	72	69
P08567	PLEK	Pleckstrin	179.881	111.282	103.26	120.714	4	4	3	3
P08571	CD14	Monocyte differentiation antigen CD14	242.847	221.814	308.505	215.867	5	4	4	3
P08603	CFH	Complement factor H	62263.9	97595.6	102604	81656.6	105	105	104	104
P08637	FCGR3A	Low affinity immunoglobulin gamma Fc region receptor III-A	183.464	428.645	157.549	290.601	4	4	2	4
P08670	VIM	Vimentin	98.8798	64.9802	56.9561	NaN	6	4	6	0
P08697	SERPINF2	Alpha-2-antiplasmin	1742.44	1915.02	1765.45	1908.44	22	22	22	22
P08709	F7	Coagulation factor VII	120.946	99.0597	133.337	94.4409	3	2	3	2
P09172	DBH	Dopamine beta-hydroxylase	799.173	970.945	979.726	933.213	15	16	16	16
P09211	GSTP1	Glutathione S-transferase P	406.859	67.766	213.184	128.615	3	1	2	3
P09429;P26583	HMGB1;HMGB2	High mobility group protein B1;High mobility group protein B2	79.5656	94.5561	126.797	214.477	1	1	1	1
P09486	SPARC	SPARC	97.7687	121.555	267.587	103.649	1	2	2	1
P09525	ANXA4	Annexin A4	71.6442	71.9373	120.602	NaN	2	1	2	0
P09668	CTSH	Pro-cathepsin H	115.296	26.8695	176.369	91.7844	1	1	1	1
P09871	C1S	Complement C1s subcomponent	16409.9	21179.8	23374.4	24787.2	59	57	57	58
P09913	IFIT2	Interferon-induced protein with tetratricopeptide repeats 2	659.8	453.864	334.925	495.218	1	1	1	1
P0C0L4	C4A	Complement C4-A	32405.3	33779	42694.3	39317.4	157	163	157	162
P0C0L5	C4B	Complement C4-B	5179.52	8001.34	12431.3	8817.38	7	8	8	8
P0C0S5;Q71UI9	H2AZ1;H2AZ2	Histone H2A.Z;Histone H2A.V	NaN	NaN	233.899	140.166	0	0	1	1
P0C0S8;P20671;Q16777;Q6FI13;Q96KK5;Q99878;Q9BTM1	H2AC11;H2AC7;H2AC20;H2AC18;H2AC12;H2AC14;H2AJ	Histone H2A type 1;Histone H2A type 1-D;Histone H2A type 2-C;Histone H2A type 2-A;Histone H2A type 1-H;Histone H2A type 1-J;Histone H2A.J	13.2874	NaN	57.2261	NaN	2	0	1	0
P0CG47;P0CG48;P62979;P62987	UBB;UBC;RPS27A;UBA52	Polyubiquitin-B;Polyubiquitin-C;Ubiquitin-ribosomal protein eS31 fusion protein;Ubiquitin-ribosomal protein eL40 fusion protein	885.52	318.521	792.791	332.284	4	3	4	3
P0DJI8	SAA1	Serum amyloid A-1 protein	249.162	7203.9	5386.73	410.305	5	7	7	4
P0DJI9	SAA2	Serum amyloid A-2 protein	479.933	2465.05	1339.43	116.171	1	4	3	2
P0DMV8;P0DMV9	HSPA1A;HSPA1B	Heat shock 70 kDa protein 1A;Heat shock 70 kDa protein 1B	1115.7	645.281	924.582	662.622	7	8	7	7
P0DOX2		Immunoglobulin alpha-2 heavy chain	4114.14	3305.23	3354.69	2603.15	7	7	8	6
P0DOX3		Immunoglobulin delta heavy chain	137.513	1239.33	558.484	715.633	2	3	2	3
P0DOX4		Immunoglobulin epsilon heavy chain	682.991	937.14	1324.61	733.181	2	2	1	2
P0DOX5		Immunoglobulin gamma-1 heavy chain	202017	279547	212050	234411	49	49	47	48
P0DOX6		Immunoglobulin mu heavy chain	269688	343790	170189	111194	47	47	45	45
P0DOX7		Immunoglobulin kappa light chain	111821	131339	106672	80817.6	22	23	22	22
P0DOX8		Immunoglobulin lambda-1 light chain	148036	199912	142536	102263	18	18	18	18
P0DOY3	IGLC3	Immunoglobulin lambda constant 3	173874	282682	219394	155275	8	8	8	8
P0DP01	IGHV1-8	Immunoglobulin heavy variable 1-8	499.252	514.932	769.915	NaN	1	1	1	0
P0DP04	IGHV3-43D	Immunoglobulin heavy variable 3-43D	10983.2	12115.2	7663.49	2317.99	4	5	4	3
P0DP08	IGHV4-38-2	Immunoglobulin heavy variable 4-38-2	705.128	915.253	1340.45	467.96	1	1	1	1
P0DP23;P0DP24;P0DP25	CALM1;CALM2;CALM3	Calmodulin-1;Calmodulin-2;Calmodulin-3	180.999	135.563	176.001	111.746	1	2	1	2
P0DP57	SLURP2	Secreted Ly-6/uPAR domain-containing protein 2	76.0732	NaN	135.763	58.2321	1	0	1	1
P0DPH7;P0DPH8	TUBA3C;TUBA3D	Tubulin alpha-3C chain;Tubulin alpha-3D chain	175.331	145.835	215.93	153.63	1	1	2	2
P0DTE1	IGHV3-38-3	Probable non-functional immunoglobulin heavy variable 3-38-3	877.654	488.828	1187.32	211.711	2	3	2	2
P10124	SRGN	Serglycin	551.775	1741.49	2149.46	949.067	7	9	9	8
P10412;P16402;P16403	H1-4;H1-3;H1-2	Histone H1.4;Histone H1.3;Histone H1.2	55.9083	18.5238	123.623	73.0723	2	2	2	2
P10586	PTPRF	Receptor-type tyrosine-protein phosphatase F	248.76	205.058	406.701	273.236	11	6	12	13
P10599	TXN	Thioredoxin	626.995	279.684	1488.66	330.325	9	7	9	9
P10619	CTSA	Lysosomal protective protein	140.625	34.1242	216.481	47.4654	2	2	2	2
P10643	C7	Complement component C7	2949.11	3187.06	4002.93	3152.56	44	43	44	44
P10646	TFPI	Tissue factor pathway inhibitor	706.844	874.426	842.187	683.045	9	7	9	9
P10720	PF4V1	Platelet factor 4 variant	2246.01	3158.81	6459.13	973.136	4	4	4	4
P10809	HSPD1	60 kDa heat shock protein, mitochondrial	162.396	77.322	NaN	24.1754	1	1	0	1
P10909	CLU	Clusterin	63612.3	52427	74032.2	38009	36	36	36	33
P11021	HSPA5	Endoplasmic reticulum chaperone BiP	499.224	673.414	1013.39	515.301	16	15	17	18
P11047	LAMC1	Laminin subunit gamma-1	331.794	245.667	340.851	424.159	18	17	17	21
P11049	CD37	Leukocyte antigen CD37	127.772	136.358	238.627	155.15	1	1	1	1
P11142	HSPA8	Heat shock cognate 71 kDa protein	204.074	193.135	290.014	163.027	11	12	8	11
P11150	LIPC	Hepatic triacylglycerol lipase	194.594	191.198	140.65	88.0444	5	5	6	2
P11166	SLC2A1	Solute carrier family 2, facilitated glucose transporter member 1	123.06	125.977	90.0057	136.125	3	3	3	3
P11169;Q8TDB8	SLC2A3;SLC2A14	Solute carrier family 2, facilitated glucose transporter member 3;Solute carrier family 2, facilitated glucose transporter member 14	887.757	426.471	401.061	460.762	1	1	1	1
P11226	MBL2	Mannose-binding protein C	285.573	1440.23	4682.37	1762.61	6	12	13	12
P11279	LAMP1	Lysosome-associated membrane glycoprotein 1	631.422	375.792	768.341	314.574	3	2	3	2
P11586	MTHFD1	C-1-tetrahydrofolate synthase, cytoplasmic	94.4409	128.845	76.6222	59.5301	1	1	1	1
P11597	CETP	Cholesteryl ester transfer protein	151.096	91.7208	119.789	87.0746	4	2	2	2
P11678	EPX	Eosinophil peroxidase	NaN	NaN	NaN	NaN	0	0	0	0
P11717	IGF2R	Cation-independent mannose-6-phosphate receptor	245.178	356.261	252.023	334.74	14	16	16	20
P12081;P49590	HARS1;HARS2	Histidine--tRNA ligase, cytoplasmic;Histidine--tRNA ligase, mitochondrial	117.773	NaN	413.76	107.276	1	0	1	1
P12109	COL6A1	Collagen alpha-1(VI) chain	355.493	405.743	286.041	463.653	14	15	14	16
P12110	COL6A2	Collagen alpha-2(VI) chain	366.832	432.513	317.45	501.862	9	12	8	13
P12111	COL6A3	Collagen alpha-3(VI) chain	839.204	853.42	602.688	1098.12	56	58	48	58
P12259	F5	Coagulation factor V	4326.23	6466.35	6772.75	4874.24	76	79	77	75
P12273	PIP	Prolactin-inducible protein	927.01	362.612	743.115	731.458	11	8	10	11
P12429	ANXA3	Annexin A3	129.403	NaN	155.812	187.356	3	0	2	2
P12814	ACTN1	Alpha-actinin-1	137.706	77.3066	NaN	65.9373	9	3	0	5
P12955	PEPD	Xaa-Pro dipeptidase	108.156	84.0465	123.4	162.174	2	2	2	2
P13164;Q01628;Q01629	IFITM1;IFITM3;IFITM2	Interferon-induced transmembrane protein 1;Interferon-induced transmembrane protein 3;Interferon-induced transmembrane protein 2	29.1366	NaN	156.84	66.0103	1	0	1	1
P13224	GP1BB	Platelet glycoprotein Ib beta chain	1834.6	907.003	781.134	1031.65	4	4	3	4
P13473	LAMP2	Lysosome-associated membrane glycoprotein 2	231.273	219.597	327.493	277.057	4	4	4	4
P13489	RNH1	Ribonuclease inhibitor	93.6665	NaN	NaN	16.4319	1	0	0	1
P13501	CCL5	C-C motif chemokine 5	NaN	265.171	141.654	NaN	0	2	1	0
P13591	NCAM1/CD56	Neural cell adhesion molecule 1	177.689	281.443	193.989	358.506	5	3	3	6
P13598	ICAM2	Intercellular adhesion molecule 2	150.928	111.44	84.5495	115.244	1	1	1	1
P13611	VCAN	Versican core protein	236.756	752.248	626.262	279.052	12	15	13	11
P13639	EEF2	Elongation factor 2	229.877	116.687	407.62	111.084	12	1	10	9
P13671	C6	Complement component C6	2872.77	4720.47	5291.19	2843.84	41	44	42	42
P13716	ALAD	Delta-aminolevulinic acid dehydratase	84.7315	67.5689	154.111	NaN	2	1	4	0
P13727	PRG2	Bone marrow proteoglycan	104.316	443.002	249.274	256.979	2	3	2	2
P13796	LCP1	Plastin-2	231.452	131.592	163.787	190.961	5	3	4	4
P13987	CD59	CD59 glycoprotein	115.192	81.5902	156.499	84.5021	2	2	2	2
P14151	SELL	L-selectin	357.548	988.461	793.654	842.983	8	9	7	9
P14174	MIF	Macrophage migration inhibitory factor	300.529	NaN	201.912	NaN	1	0	1	0
P14209	CD99	CD99 antigen	210.971	178.754	145.845	205.654	1	1	1	1
P14543	NID1	Nidogen-1	586.906	922.161	742.547	711.206	29	29	26	26
P14618	PKM	Pyruvate kinase PKM	206.181	150.789	415.436	126.289	24	16	20	16
P14625	HSP90B1	Endoplasmin	326.678	511.307	434.847	266.529	8	8	6	5
P14678;P63162	SNRPB;SNRPN	Small nuclear ribonucleoprotein-associated proteins B and B';Small nuclear ribonucleoprotein-associated protein N	13.7832	NaN	42.9321	6.06299	1	1	1	1
P14735	IDE	Insulin-degrading enzyme	139.878	85.3425	687.28	86.842	14	2	23	7
P14770	GP9	Platelet glycoprotein IX	359.302	168.17	130.096	188.529	4	4	4	4
P14780	MMP9	Matrix metalloproteinase-9	136.548	522.933	1607.01	169.696	9	16	17	6
P14923	JUP	Junction plakoglobin	407.772	143.069	2158.93	291.909	31	24	40	31
P15104	GLUL	Glutamine synthetase	145.3	NaN	NaN	67.3052	1	0	0	2
P15144	ANPEP	Aminopeptidase N	301.37	573.758	290.19	234.969	20	23	18	19
P15153	RAC2	Ras-related C3 botulinum toxin substrate 2	196.18	141.791	189.299	120.732	2	2	2	1
P15169	CPN1	Carboxypeptidase N catalytic chain	2671.13	3060.96	3557.97	4276.21	15	16	15	15
P15291	B4GALT1	Beta-1,4-galactosyltransferase 1	68.008	68.9712	34.8715	NaN	1	1	1	0
P15814	IGLL1	Immunoglobulin lambda-like polypeptide 1	91082.2	138953	67765	89229.1	2	2	2	2
P15880	RPS2	Small ribosomal subunit protein uS5	77.4432	NaN	121.305	NaN	1	0	1	0
P15924	DSP	Desmoplakin	1785.05	586.806	9837.42	1125.69	154	90	207	131
P15941	MUC1	Mucin-1	190.809	228.664	190.698	285.9	2	2	2	2
P16070	CD44	CD44 antigen	387.329	446.936	317.199	568.676	3	4	3	4
P16109	SELP	P-selectin	98.0555	138.877	158.291	100.077	9	9	7	9
P16112	ACAN	Aggrecan core protein	143.413	75.2973	NaN	226.67	3	1	0	3
P16150	SPN	Leukosialin	153.798	196.221	104.701	246.782	1	1	1	1
P16284	PECAM1	Platelet endothelial cell adhesion molecule	268.244	158.052	173.163	167.135	8	7	6	6
P16671	CD36	Platelet glycoprotein 4	321.219	194.812	283.291	186.913	5	4	4	6
P17174	GOT1	Aspartate aminotransferase, cytoplasmic	70.7338	53.1862	179.678	NaN	1	1	3	0
P17301	ITGA2	Integrin alpha-2	224.246	198.341	137.832	277.931	9	3	5	9
P17858	PFKL	ATP-dependent 6-phosphofructokinase, liver type	178.36	185.682	155.35	147.289	2	2	1	2
P17900	GM2A	Ganglioside GM2 activator	235.287	92.7408	249.933	109.133	2	1	2	2
P17927	CR1	Complement receptor type 1	154.175	279.271	115.732	341.963	1	1	1	1
P17931	LGALS3	Galectin-3	77.2221	NaN	89.4866	47.0345	3	0	4	1
P17936	IGFBP3	Insulin-like growth factor-binding protein 3	502.253	810.354	443.181	877.74	7	7	7	8
P18124	RPL7	Large ribosomal subunit protein uL30	NaN	NaN	NaN	NaN	0	0	0	0
P18206	VCL	Vinculin	275.385	215.865	267.338	224.024	14	11	10	12
P18428	LBP	Lipopolysaccharide-binding protein	190.235	468.516	872.612	153.966	12	14	15	12
P18669	PGAM1	Phosphoglycerate mutase 1	120.399	83.4245	349.32	96.3823	3	1	2	2
P18827	SDC1	Syndecan-1	244.556	580.778	271.529	216.173	1	1	1	1
P19320	VCAM1	Vascular cell adhesion protein 1	303.835	495.595	458.349	610.039	14	15	11	14
P19652	ORM2	Alpha-1-acid glycoprotein 2	3402.91	6092.73	5922	3780.42	10	11	11	10
P19823	ITIH2	Inter-alpha-trypsin inhibitor heavy chain H2	41089.2	55590.9	56447.2	68047.7	59	58	55	58
P19827	ITIH1	Inter-alpha-trypsin inhibitor heavy chain H1	18650.4	27380.1	27520.7	32294.1	55	55	55	54
P19971	TYMP	Thymidine phosphorylase	83.5668	58.2682	194.371	106.848	6	1	7	3
P20023	CR2	Complement receptor type 2	131.683	200.952	131.422	357.381	8	9	5	14
P20073	ANXA7	Annexin A7	116.925	30.1387	329.287	81.0147	4	1	4	3
P20742	PZP	Pregnancy zone protein	1724.5	374.071	3516.8	8603.69	47	22	50	56
P20851	C4BPB	C4b-binding protein beta chain	23633.6	26546.1	31876.4	23763.5	25	25	25	26
P21333	FLNA	Filamin-A	1613.14	744.365	685.839	901.596	60	56	48	55
P21796	VDAC1	Non-selective voltage-gated ion channel VDAC1	94.2668	NaN	166.784	82.4759	3	0	3	1
P21926	CD9	CD9 antigen	678.775	560.974	513.489	342.748	2	2	2	2
P22105	TNXB	Tenascin-X	426.259	532.624	348.749	739.012	34	33	28	37
P22352	GPX3	Glutathione peroxidase 3	1378.13	2571.91	1970.37	1289.11	10	10	10	10
P22392	NME2	Nucleoside diphosphate kinase B	64.4404	19.5706	195.884	38.1908	2	2	3	1
P22528	SPRR1B	Cornifin-B	499.399	106.355	4471.9	250.503	5	2	8	4
P22531	SPRR2E	Small proline-rich protein 2E	1992.96	142.774	3117.1	458.396	4	3	4	3
P22676	CALB2	Calretinin	1097.48	1003.41	957.367	1187.67	1	1	1	1
P22735	TGM1	Protein-glutamine gamma-glutamyltransferase K	418.313	120.983	613.747	208.3	18	8	18	16
P22792	CPN2	Carboxypeptidase N subunit 2	5530.08	5168.59	5219.29	6802.32	16	15	15	16
P22891	PROZ	Vitamin K-dependent protein Z	120.973	456.13	242.708	177.11	9	10	7	9
P22897	MRC1	Macrophage mannose receptor 1	109.054	130.905	165.706	129.236	10	6	10	9
P23083	IGHV1-2	Immunoglobulin heavy variable 1-2	4857.2	1983.49	4277.98	1266.77	8	8	9	8
P23142	FBLN1	Fibulin-1	5271.06	5775.02	4088.21	5674.85	26	26	24	26
P23229	ITGA6	Integrin alpha-6	150.486	121.328	93.4168	114.232	4	3	4	3
P23284	PPIB	Peptidyl-prolyl cis-trans isomerase B	166.993	62.7522	123.789	82.3525	3	3	2	2
P23396	RPS3	Small ribosomal subunit protein uS3	NaN	133.036	NaN	181.434	0	1	0	1
P23467	PTPRB	Receptor-type tyrosine-protein phosphatase beta	NaN	40.2795	2.18495	16.6902	0	1	1	1
P23470	PTPRG	Receptor-type tyrosine-protein phosphatase gamma	335.68	401.515	292.305	525.724	5	4	4	4
P23490	LORICRIN	Loricrin	426.572	178.808	922	272.4	3	2	2	3
P23526	AHCY	Adenosylhomocysteinase	109.466	17.3518	137.788	76.9711	3	1	4	2
P23528	CFL1	Cofilin-1	669.577	276.517	188.547	307.071	9	9	9	9
P24043	LAMA2	Laminin subunit alpha-2	217.423	172.506	222.653	325.389	31	21	24	43
P24158	PRTN3	Myeloblastin	128.479	117.058	352.07	NaN	2	2	2	0
P24821	TNC	Tenascin	2547.1	6981.4	5421.44	2752.42	68	74	67	60
P25311	AZGP1	Zinc-alpha-2-glycoprotein	4025.54	3360.51	4273.76	2973.67	18	18	17	17
P25705	ATP5F1A	ATP synthase subunit alpha, mitochondrial	214.619	NaN	149.912	254.166	2	0	1	1
P25786	PSMA1	Proteasome subunit alpha type-1	91.033	180.643	165.193	64.2502	2	2	1	3
P25787	PSMA2	Proteasome subunit alpha type-2	134.276	187.665	188.693	72.8275	4	4	4	3
P25788	PSMA3	Proteasome subunit alpha type-3	221.237	334.386	379.976	129.073	1	1	1	1
P25789	PSMA4	Proteasome subunit alpha type-4	310.225	264.897	408.509	75.3185	2	2	3	1
P25815	S100P	Protein S100-P	85.8642	NaN	NaN	NaN	2	0	0	0
P26022	PTX3	Pentraxin-related protein PTX3	105.271	228.293	228.655	148.728	1	3	2	2
P26038	MSN	Moesin	198.684	148.734	169.84	154.533	12	10	9	9
P26641	EEF1G	Elongation factor 1-gamma	228.354	159.525	144.464	159.915	2	1	2	1
P26927	MST1	Hepatocyte growth factor-like protein	306.37	226.554	280.818	294.47	16	12	14	17
P27105	STOM	Stomatin	619.788	359.362	319.382	291.662	8	8	7	8
P27169	PON1	Serum paraoxonase/arylesterase 1	50748.9	14555.5	22024.1	24029.3	27	26	23	25
P27482	CALML3	Calmodulin-like protein 3	217.838	NaN	138.003	204.687	1	0	1	1
P27487	DPP4	Dipeptidyl peptidase 4	74.329	81.981	59.5784	114.104	8	8	2	9
P27918	CFP	Properdin	4912.18	4596.06	3448.64	6481.24	16	16	16	16
P28066	PSMA5	Proteasome subunit alpha type-5	234.592	355.218	363.3	151.28	5	5	5	3
P28070	PSMB4	Proteasome subunit beta type-4	112.903	69.6458	104.199	NaN	2	2	2	0
P28072	PSMB6	Proteasome subunit beta type-6	428.943	354.635	444.274	141.366	3	3	3	3
P28074	PSMB5	Proteasome subunit beta type-5	108.439	101.164	216.899	45.797	5	4	5	4
P28799	GRN	Progranulin	74.3032	54.159	61.5851	49.0926	5	4	5	4
P28906	CD34	Hematopoietic progenitor cell antigen CD34	229.548	141.245	228.847	343.661	1	1	1	1
P29122	PCSK6	Proprotein convertase subtilisin/kexin type 6	155.844	320.203	231.739	78.3082	4	5	5	4
P29373	CRABP2	Cellular retinoic acid-binding protein 2	56.4761	NaN	NaN	NaN	1	0	0	0
P29401	TKT	Transketolase	281.984	269.409	266.07	213.257	3	2	3	2
P29508	SERPINB3	Serpin B3	709.343	167.336	1457.86	365.728	25	10	24	17
P29622	SERPINA4	Kallistatin	1309.63	1030.31	949.379	1378.84	19	18	16	19
P30048	PRDX3	Thioredoxin-dependent peroxide reductase, mitochondrial	86.575	NaN	65.9781	NaN	1	0	1	0
P30101	PDIA3	Protein disulfide-isomerase A3	231.987	318.749	241.436	248.699	7	6	5	5
P31025;Q5VSP4	LCN1;LCN1P1	Lipocalin-1;Putative lipocalin 1-like protein 1	386.016	121.29	134.913	156.945	1	1	1	1
P31146	CORO1A	Coronin-1A	91.0062	104.841	95.5853	109.634	4	3	3	3
P31151	S100A7	Protein S100-A7	1295.28	256.001	457.95	577.401	10	9	9	9
P31944	CASP14	Caspase-14	895.787	212.783	543.437	410.983	19	12	17	18
P31947	SFN	14-3-3 protein sigma	247.637	89.2456	79.5287	106.081	11	2	4	5
P31949	S100A11	Protein S100-A11	268.042	156.213	523.052	123.185	5	1	4	4
P32119	PRDX2	Peroxiredoxin-2	186.95	147.712	463.744	152.028	5	5	7	5
P32320	CDA	Cytidine deaminase	NaN	NaN	290.834	NaN	0	0	1	0
P32942	ICAM3	Intercellular adhesion molecule 3	129.14	172.021	183.767	206.818	2	3	3	3
P33151	CDH5	Cadherin-5	293.223	352.418	444.845	402.024	9	10	10	10
P33908	MAN1A1	Mannosyl-oligosaccharide 1,2-alpha-mannosidase IA	72.5871	52.4039	38.9303	44.942	1	1	1	1
P35030	PRSS3	Trypsin-3	5177.88	2871.26	4385.99	6073.09	2	2	2	2
P35247	SFTPD	Pulmonary surfactant-associated protein D	152.121	141.607	NaN	141.67	2	1	0	3
P35268	RPL22	Large ribosomal subunit protein eL22	137.067	NaN	201.23	349.469	1	0	1	1
P35321	SPRR1A	Cornifin-A	NaN	NaN	470.259	9.87897	0	0	2	1
P35443	THBS4	Thrombospondin-4	717.335	566.795	333.366	827.423	16	13	10	13
P35542	SAA4	Serum amyloid A-4 protein	2544.89	6833.42	3576.47	3247.35	12	13	13	13
P35555	FBN1	Fibrillin-1	895.199	991.407	1304.27	1174.44	54	49	50	56
P35579	MYH9	Myosin-9	146.567	106.492	144.189	124.572	22	12	14	17
P35606	COPB2	Coatomer subunit beta'	76.4385	120.528	219.127	NaN	1	1	1	0
P35754	GLRX	Glutaredoxin-1	134.423	52.0293	277.869	42.8851	2	1	2	1
P35858	IGFALS	Insulin-like growth factor-binding protein complex acid labile subunit	1110.23	1971.84	1305.49	1948.49	22	22	20	22
P36952	SERPINB5	Serpin B5	291.235	NaN	235.775	63.1559	3	0	2	2
P36955	SERPINF1	Pigment epithelium-derived factor	611.763	594.805	421.421	484.981	12	12	10	11
P36980	CFHR2	Complement factor H-related protein 2	586.711	582.25	665.05	461.372	4	4	4	4
P37802	TAGLN2	Transgelin-2	226.116	93.5441	95.1136	129.553	4	3	2	3
P38646	HSPA9	Stress-70 protein, mitochondrial	191.043	65.5515	NaN	NaN	1	1	0	0
P39060	COL18A1	Collagen alpha-1(XVIII) chain	279.121	230.342	207.509	264.161	5	5	5	5
P40121	CAPG	Macrophage-capping protein	266.428	NaN	NaN	NaN	2	0	0	0
P40197	GP5	Platelet glycoprotein V	32.9807	81.0048	79.7579	64.4956	3	4	5	3
P40394	ADH7	All-trans-retinol dehydrogenase [NAD(+)] ADH7	NaN	NaN	102.722	NaN	0	0	4	0
P40925	MDH1	Malate dehydrogenase, cytoplasmic	354.287	NaN	381.555	185.503	3	0	3	1
P40926	MDH2	Malate dehydrogenase, mitochondrial	106.039	NaN	171.071	71.6245	4	0	3	3
P41222	PTGDS	Prostaglandin-H2 D-isomerase	469.556	444.528	333.18	444.189	4	4	4	4
P42357	HAL	Histidine ammonia-lyase	119.304	42.4288	295.545	57.6081	9	6	10	8
P42684	ABL2	Tyrosine-protein kinase ABL2	NaN	648.502	206.694	516.635	0	1	1	1
P43121	MCAM	Cell surface glycoprotein MUC18	288.829	232.323	188.101	406.682	5	4	4	5
P43251	BTD	Biotinidase	291.621	382.049	307.168	384.816	5	4	4	4
P43652	AFM	Afamin	5504.37	5544.94	3052.83	5701.24	40	38	35	41
P45880	VDAC2	Voltage-dependent anion-selective channel protein 2	114.277	109.946	145.188	NaN	3	1	1	0
P46531	NOTCH1	Neurogenic locus notch homolog protein 1	80.0289	102.935	79.9674	129.629	9	6	6	6
P46940	IQGAP1	Ras GTPase-activating-like protein IQGAP1	225.559	334.178	NaN	412.425	1	1	0	1
P47755	CAPZA2	F-actin-capping protein subunit alpha-2	98.6722	63.4218	105.844	69.1022	2	1	2	2
P47756	CAPZB	F-actin-capping protein subunit beta	191.055	103.955	203.779	117.581	4	2	6	1
P47895	ALDH1A3	Retinaldehyde dehydrogenase 3	NaN	NaN	NaN	NaN	0	0	0	0
P47929	LGALS7	Galectin-7	253.764	109.139	288.474	185.903	7	3	7	8
P47989	XDH	Xanthine dehydrogenase/oxidase	NaN	228.571	NaN	NaN	0	8	0	0
P48059	LIMS1	LIM and senescent cell antigen-like-containing domain protein 1	205.35	175.888	66.2749	191.72	2	2	2	2
P48594	SERPINB4	Serpin B4	120.364	201.711	NaN	72.033	5	1	0	2
P48740	MASP1	Mannan-binding lectin serine protease 1	15441.9	16474.6	12423.4	20151.2	38	38	34	38
P49189	ALDH9A1	4-trimethylaminobutyraldehyde dehydrogenase	142.226	126.211	327.46	128.896	7	3	9	3
P49327	FASN	Fatty acid synthase	76.0878	NaN	75.9516	44.1775	1	0	5	1
P49720	PSMB3	Proteasome subunit beta type-3	237.936	214.806	295.832	132.492	3	3	3	2
P49721	PSMB2	Proteasome subunit beta type-2	263.146	297.146	456.778	130.977	3	2	3	2
P49747	COMP	Cartilage oligomeric matrix protein	479.25	328.853	214.614	467.323	21	17	16	21
P49755	TMED10	Transmembrane emp24 domain-containing protein 10	114.001	NaN	259.144	122.857	1	0	2	1
P49862	KLK7	Kallikrein-7	132.967	53.2614	170.025	36.804	2	1	2	1
P49908	SELENOP	Selenoprotein P	1243.58	830.774	1053.87	895.402	7	6	4	7
P49913	CAMP	Cathelicidin antimicrobial peptide	946.787	4067.7	2454.02	3758.4	9	11	11	11
P50395	GDI2	Rab GDP dissociation inhibitor beta	255.293	157.92	509.719	102.436	3	2	5	2
P51149	RAB7A	Ras-related protein Rab-7a	323.312	NaN	554.402	190.471	1	0	1	1
P51884	LUM	Lumican	2050.29	2118.07	1878.47	2609.54	9	9	9	9
P52907	CAPZA1	F-actin-capping protein subunit alpha-1	368.122	140.575	440.965	236.081	3	3	4	2
P53675	CLTCL1	Clathrin heavy chain 2	122.349	118.21	140.499	NaN	1	1	2	0
P54108	CRISP3	Cysteine-rich secretory protein 3	61.0955	143.323	142.22	96.4786	2	3	3	3
P54652	HSPA2	Heat shock-related 70 kDa protein 2	NaN	NaN	262.43	82.1652	0	0	1	1
P54802	NAGLU	Alpha-N-acetylglucosaminidase	93.5566	177.313	NaN	184.05	3	1	0	2
P55056	APOC4	Apolipoprotein C-IV	9228.05	16808.4	6546.5	20631.6	15	15	14	15
P55058	PLTP	Phospholipid transfer protein	2130.95	2174.09	3347.42	2492.48	21	20	23	23
P55072	VCP	Transitional endoplasmic reticulum ATPase	77.922	89.5392	NaN	NaN	1	1	0	0
P55103	INHBC	Inhibin beta C chain	23.2386	56.9687	39.8946	48.0286	3	2	3	4
P55157	MTTP	Microsomal triglyceride transfer protein large subunit	253.861	91.497	NaN	135.112	1	1	0	1
P55268	LAMB2	Laminin subunit beta-2	86.0111	120.849	100.448	96.4136	9	10	10	9
P55285	CDH6	Cadherin-6	1313.43	1397.19	756.773	1774.68	1	1	1	1
P56202	CTSW	Cathepsin W	82.7551	145.189	83.146	62.7776	1	2	2	1
P56537	EIF6	Eukaryotic translation initiation factor 6	146.579	NaN	358.768	122.039	1	0	1	1
P58107	EPPK1	Epiplakin	69.7747	NaN	276.807	56.3444	3	0	7	1
P58166	INHBE	Inhibin beta E chain	75.7462	95.1994	70.7164	66.8652	3	3	2	3
P58335	ANTXR2	Anthrax toxin receptor 2	204.162	68.6596	41.4963	211.823	4	2	2	5
P59665;P59666	DEFA1;DEFA3	Neutrophil defensin 1;Neutrophil defensin 3	648.574	1847.91	2733.16	549.427	3	4	3	3
P59998	ARPC4	Actin-related protein 2/3 complex subunit 4	500.555	188.358	189.723	265.992	3	2	2	2
P60033	CD81	CD81 antigen	457.504	306.606	345.705	294.256	2	2	2	2
P60174	TPI1	Triosephosphate isomerase	174.983	89.5059	344.427	130.912	10	5	10	8
P60660	MYL6	Myosin light polypeptide 6	102.908	78.9964	74.7502	62.0646	5	3	3	3
P60763;P63000	RAC3;RAC1	Ras-related C3 botulinum toxin substrate 3;Ras-related C3 botulinum toxin substrate 1	236.898	201.478	206.979	150.73	4	4	2	3
P60842	EIF4A1	Eukaryotic initiation factor 4A-I	217.476	409.174	429.07	183.221	5	3	4	4
P60900	PSMA6	Proteasome subunit alpha type-6	186.116	214.113	254.696	103.249	6	5	5	4
P60903	S100A10	Protein S100-A10	34.1188	NaN	17.6067	NaN	1	0	1	0
P60953	CDC42	Cell division control protein 42 homolog	89.9606	84.9361	81.1031	72.9947	3	2	3	3
P60985	KRTDAP	Keratinocyte differentiation-associated protein	NaN	NaN	NaN	NaN	0	0	0	0
P61026	RAB10	Ras-related protein Rab-10	230.03	166.358	197.158	117.933	1	1	1	1
P61224	RAP1B	Ras-related protein Rap-1b	389.175	274.053	264.835	217.298	7	5	7	5
P61421	ATP6V0D1	V-type proton ATPase subunit d 1	36.8974	NaN	127.695	NaN	1	0	1	0
P61626	LYZ	Lysozyme C	718.008	430.652	553.704	526.535	9	7	9	7
P61769	B2M	Beta-2-microglobulin	166.25	110.596	95.8903	117.787	2	2	2	2
P61970	NUTF2	Nuclear transport factor 2	157.518	NaN	NaN	77.3136	1	0	0	1
P61978	HNRNPK	Heterogeneous nuclear ribonucleoprotein K	71.5463	NaN	81.8623	44.6912	3	0	2	2
P61981	YWHAG	14-3-3 protein gamma	240.855	111.838	136.441	140.726	7	5	4	6
P62081	RPS7	Small ribosomal subunit protein eS7	99.0194	NaN	73.4305	NaN	1	0	1	0
P62249	RPS16	Small ribosomal subunit protein uS9	71.3643	NaN	35.637	39.3185	1	0	1	1
P62269	RPS18	Small ribosomal subunit protein uS13	NaN	NaN	79.8664	NaN	0	0	1	0
P62328	TMSB4X	Thymosin beta-4	2931.98	2611.19	1005.24	2041	2	2	2	2
P62805	H4C1	Histone H4	276.26	339.904	431.005	253.434	7	6	7	7
P62873	GNB1	Guanine nucleotide-binding protein G(I)/G(S)/G(T) subunit beta-1	266.558	155.991	470.166	298.051	1	1	1	1
P62937	PPIA	Peptidyl-prolyl cis-trans isomerase A	221.895	100.818	156.825	112.334	6	5	5	6
P63241;Q6IS14;Q9GZV4	EIF5A;EIF5AL1;EIF5A2	Eukaryotic translation initiation factor 5A-1;Eukaryotic translation initiation factor 5A-1-like;Eukaryotic translation initiation factor 5A-2	112.133	NaN	85.22	35.8831	1	0	1	1
P63261	ACTG1	Actin, cytoplasmic 2	1027.38	576.789	616.134	692.69	2	2	2	2
P67936	TPM4	Tropomyosin alpha-4 chain	199.321	111.343	265.066	121.319	13	10	11	12
P68363	TUBA1B	Tubulin alpha-1B chain	330.085	197.096	334.714	258.263	13	13	13	13
P68371	TUBB4B	Tubulin beta-4B chain	474.562	349.164	390.245	354.842	16	15	17	17
P68431;P84243;Q16695;Q71DI3	H3C1;H3-3A;H3-4;H3C15	Histone H3.1;Histone H3.3;Histone H3.1t;Histone H3.2	185.053	281.927	231.841	NaN	1	2	2	0
P68871	HBB	Hemoglobin subunit beta	52416.5	158575	29184.3	87692.8	21	22	19	21
P69891	HBG1	Hemoglobin subunit gamma-1	101.869	761.745	NaN	153.239	2	5	0	1
P69892	HBG2	Hemoglobin subunit gamma-2	129.929	624.401	NaN	332.571	2	4	0	1
P69905	HBA1	Hemoglobin subunit alpha	6549.19	21426.9	3645.07	11252.5	20	20	19	20
P78509	RELN	Reelin	1088.12	1153.21	1664.47	1029.65	36	39	38	36
P80108	GPLD1	Phosphatidylinositol-glycan-specific phospholipase D	3339.74	2915.18	3725.94	2503.97	29	28	29	26
P80188	LCN2	Neutrophil gelatinase-associated lipocalin	238.3	200.32	276.809	231.401	3	3	3	3
P80511	S100A12	Protein S100-A12	128.765	444.247	547.497	57.8416	2	4	4	1
P80723	BASP1	Brain acid soluble protein 1	82.3694	78.921	101.513	90.6611	3	3	3	3
P80748	IGLV3-21	Immunoglobulin lambda variable 3-21	730.443	2136.11	2356.32	752.766	3	3	3	1
P81172	HAMP	Hepcidin	23.2349	59.8509	NaN	NaN	1	1	0	0
P81605	DCD	Dermcidin	1279.61	431.772	802.812	799.866	5	5	4	5
P98095	FBLN2	Fibulin-2	55.8791	194.517	232.19	146.347	1	1	1	1
P98160	HSPG2	Basement membrane-specific heparan sulfate proteoglycan core protein	279.467	285.914	203.182	296.658	40	39	30	37
Q01469	FABP5	Fatty acid-binding protein 5	273.512	82.693	973.469	202.679	15	4	16	13
Q02413	DSG1	Desmoglein-1	1138.43	347.35	3674.34	613.377	45	27	48	37
Q02487	DSC2	Desmocollin-2	64.4644	NaN	353	30.38	1	0	2	1
Q02818	NUCB1	Nucleobindin-1	129.06	199.281	188.996	134.583	2	2	2	3
Q02985	CFHR3	Complement factor H-related protein 3	1416.52	3348.27	2035.65	1850.92	11	15	14	13
Q03591	CFHR1	Complement factor H-related protein 1	11527.4	15821.2	13259.4	14681.2	20	20	18	20
Q04721	NOTCH2	Neurogenic locus notch homolog protein 2	267.052	264.887	302.091	315.351	8	10	9	10
Q04756	HGFAC	Hepatocyte growth factor activator	1212.55	851.604	1194.67	1818.33	15	15	16	16
Q04941	PLP2	Proteolipid protein 2	126.3	64.4108	212.257	72.866	2	1	2	1
Q06033	ITIH3	Inter-alpha-trypsin inhibitor heavy chain H3	5172.06	10787.4	14787.4	8395.16	42	44	41	43
Q06830	PRDX1	Peroxiredoxin-1	301.644	141.038	894.126	211.452	10	7	10	7
Q07954	LRP1	Prolow-density lipoprotein receptor-related protein 1	1148.76	1172	1190.01	1641.88	95	92	83	95
Q08188	TGM3	Protein-glutamine gamma-glutamyltransferase E	614.17	172.659	920.382	244.385	18	6	20	12
Q08380	LGALS3BP	Galectin-3-binding protein	11244.4	26492.8	18309.1	21262	28	29	28	28
Q08431	MFGE8	Lactadherin	57.2962	79.2633	66.8741	40.3689	3	4	3	2
Q08554	DSC1	Desmocollin-1	548.38	176.116	1401.08	263.703	17	11	20	17
Q08830	FGL1	Fibrinogen-like protein 1	165.767	872.719	604.895	179.866	6	7	8	3
Q09666	AHNAK	Neuroblast differentiation-associated protein AHNAK	286.651	87.9548	463.172	223.858	5	2	13	6
Q12805	EFEMP1	EGF-containing fibulin-like extracellular matrix protein 1	255.792	195.694	242.201	245.389	8	8	7	9
Q12841	FSTL1	Follistatin-related protein 1	249.012	273.269	175.558	338.067	2	2	2	2
Q12860	CNTN1	Contactin-1	134.342	88.8582	101.45	205.65	8	3	4	9
Q12907	LMAN2	Vesicular integral-membrane protein VIP36	418.788	320.658	NaN	736.661	1	1	0	1
Q12913	PTPRJ	Receptor-type tyrosine-protein phosphatase eta	407.287	375.569	268.136	463.253	7	6	6	5
Q12981	BNIP1	Vesicle transport protein SEC20	NaN	NaN	NaN	258.516	0	0	0	1
Q13093	PLA2G7	Platelet-activating factor acetylhydrolase	1076.41	662.273	522.446	805.781	17	13	11	17
Q13103	SPP2	Secreted phosphoprotein 24	445.572	284.344	222.229	606.122	4	5	4	5
Q13201	MMRN1	Multimerin-1	2067.7	4327.1	4312.28	1268.4	61	65	62	49
Q13228	SELENBP1	Methanethiol oxidase	73.4733	NaN	NaN	107.698	1	0	0	1
Q13232	NME3	Nucleoside diphosphate kinase 3	118.531	82.0562	156.993	172.637	1	1	1	1
Q13418	ILK	Integrin-linked protein kinase	242.864	216.824	180.791	161.781	7	7	8	7
Q13477	MADCAM1	Mucosal addressin cell adhesion molecule 1	113.988	118.383	145.921	306.468	1	2	1	2
Q13510	ASAH1	Acid ceramidase	404.399	141.863	210.071	111.164	4	1	2	3
Q13740	ALCAM	CD166 antigen	34.4112	36.5685	42.2568	31.758	1	1	1	1
Q13790	APOF	Apolipoprotein F	2963.58	2164.97	2650.78	3516.39	4	4	4	3
Q13813	SPTAN1	Spectrin alpha chain, non-erythrocytic 1	141.254	85.8488	NaN	47.1287	1	1	0	1
Q13835	PKP1	Plakophilin-1	549.057	255.613	2024.8	464.668	22	11	27	19
Q13867	BLMH	Bleomycin hydrolase	647.34	192.904	661.926	357.417	6	5	7	5
Q13885;Q9BVA1	TUBB2A;TUBB2B	Tubulin beta-2A chain;Tubulin beta-2B chain	389.639	394.674	409.4	439.239	1	1	1	1
Q14210	LY6D	Lymphocyte antigen 6D	83.0618	NaN	205.254	116.013	2	0	2	2
Q14242	SELPLG	P-selectin glycoprotein ligand 1	125.551	197.069	181.738	105.038	1	1	1	1
Q14314	FGL2	Fibroleukin	82.9509	140.994	325.538	120.006	6	5	6	6
Q14515	SPARCL1	SPARC-like protein 1	297.024	327.874	258.415	479.294	9	9	10	10
Q14520	HABP2	Hyaluronan-binding protein 2	373.622	418.915	441.069	357.215	13	11	13	12
Q14574	DSC3	Desmocollin-3	119.55	44.8432	368.208	69.0731	6	2	7	4
Q14584	ZNF266	Zinc finger protein 266	994.447	1206.14	1372.62	1055.69	2	2	1	2
Q14624	ITIH4	Inter-alpha-trypsin inhibitor heavy chain H4	37621.5	42343	62051.4	49316.5	58	59	59	57
Q14667	BLTP2	Bridge-like lipid transfer protein family member 2	91.0832	148.184	115.902	NaN	1	1	1	0
Q14697	GANAB	Neutral alpha-glucosidase AB	126.77	169.806	176.108	155.791	10	11	9	10
Q14766	LTBP1	Latent-transforming growth factor beta-binding protein 1	518.312	1184.06	1130.57	377.849	36	42	38	34
Q15063	POSTN	Periostin	259.624	515.78	358.199	353.596	10	15	11	10
Q15113	PCOLCE	Procollagen C-endopeptidase enhancer 1	224.485	171.485	209.274	193.143	1	1	1	1
Q15149	PLEC	Plectin	100.467	53.7581	235.126	88.0408	11	2	12	6
Q15166	PON3	Serum paraoxonase/lactonase 3	458.296	344.689	323.122	513.288	6	4	5	6
Q15365	PCBP1	Poly(rC)-binding protein 1	242.237	NaN	167.339	179.268	1	0	1	1
Q15389	ANGPT1	Angiopoietin-1	248.217	345.921	464.455	187.57	7	10	10	7
Q15404	RSU1	Ras suppressor protein 1	528.185	649.352	406.165	639.848	3	4	4	4
Q15485	FCN2	Ficolin-2	7120.03	10242.5	7498.49	7580.46	22	21	22	22
Q15517	CDSN	Corneodesmosin	525.455	199.394	1063.56	258.778	4	4	5	4
Q15582	TGFBI	Transforming growth factor-beta-induced protein ig-h3	1925.52	1807.43	1394.9	1539.15	22	24	20	22
Q15785	TOMM34	Mitochondrial import receptor subunit TOM34	131.751	NaN	44.3643	140.541	1	0	1	1
Q15828	CST6	Cystatin-M	134.541	49.525	185.166	108.261	2	1	1	2
Q15848	ADIPOQ	Adiponectin	133.353	136.091	135.253	200.94	8	9	7	8
Q15942	ZYX	Zyxin	163.764	120.069	97.1306	130.337	2	2	2	2
Q16378	PRR4	Proline-rich protein 4	58.2381	140.763	70.4184	26.2812	1	1	1	1
Q16563	SYPL1	Synaptophysin-like protein 1	549.369	NaN	517.711	224.314	2	0	1	1
Q16610	ECM1	Extracellular matrix protein 1	4278.7	3369.67	2835.13	3490.97	24	25	22	24
Q16706	MAN2A1	Alpha-mannosidase 2	81.3137	77.0141	90.3258	97.5012	5	5	7	6
Q16851	UGP2	UTP--glucose-1-phosphate uridylyltransferase	262.768	148.42	NaN	153.247	3	2	0	2
Q16853	AOC3	Amine oxidase [copper-containing] 3	117.694	139.315	131.897	173.818	3	3	3	3
Q2MKA7	RSPO1	R-spondin-1	421.08	518.202	540.473	718.323	1	1	1	1
Q3ZCW2	LGALSL	Galectin-related protein	290.816	85.4949	330.474	127.36	1	1	1	1
Q4LDE5	SVEP1	Sushi, von Willebrand factor type A, EGF and pentraxin domain-containing protein 1	977.846	766.854	1445.38	1076.7	72	57	70	72
Q53RT3	ASPRV1	Retroviral-like aspartic protease 1	1177.49	115.714	555.278	252.128	2	1	2	1
Q5T749	KPRP	Keratinocyte proline-rich protein	2112.64	451.465	6512.45	1028.13	27	14	25	23
Q5T750	KPLCE	Protein KPLCE	439.28	70.1998	536.745	180.302	8	7	7	8
Q5VVQ6	YOD1	Ubiquitin thioesterase OTU1	128.864	NaN	244.16	NaN	1	0	1	0
Q5VYY1	ANKRD22	Ankyrin repeat domain-containing protein 22	NaN	NaN	NaN	NaN	0	0	0	0
Q6EMK4	VASN	Vasorin	504.563	486.946	453.73	695.579	5	5	4	6
Q6NUJ1	PSAPL1	Proactivator polypeptide-like 1	324.98	78.0557	141.441	109.895	1	1	1	1
Q6P4A8	PLBD1	Phospholipase B-like 1	171.621	43.0934	388.805	132.058	4	1	4	1
Q6Q788	APOA5	Apolipoprotein A-V	198.742	470.722	157.133	162.412	13	16	9	8
Q6QNK2	ADGRD1	Adhesion G-protein coupled receptor D1	1305.9	611.681	546.459	769.031	1	1	1	1
Q6UVK1	CSPG4	Chondroitin sulfate proteoglycan 4	49.1362	127.159	175.254	159.319	1	1	1	2
Q6UWP8	SBSN	Suprabasin	99.8425	62.8653	214.651	61.2186	5	2	4	4
Q6UX06	OLFM4	Olfactomedin-4	99.8627	169.863	233.568	NaN	3	5	6	0
Q6UX71	PLXDC2	Plexin domain-containing protein 2	151.251	188.556	235.264	227.736	6	7	6	7
Q6UXB8	PI16	Peptidase inhibitor 16	264.885	219.211	161.392	582.172	12	12	11	13
Q6UXH0	ANGPTL8	Angiopoietin-like protein 8	169.685	728.066	181.355	224.003	2	3	1	3
Q6UY14	ADAMTSL4	ADAMTS-like protein 4	146.198	224.229	204.79	220.391	5	6	5	5
Q6YHK3	CD109	CD109 antigen	144.801	145.685	159.335	211.652	7	7	8	8
Q6ZVX7	NCCRP1	F-box only protein 50	294.277	71.7908	500.052	113.209	7	3	7	6
Q76LX8	ADAMTS13	A disintegrin and metalloproteinase with thrombospondin motifs 13	419.161	577.519	382.132	607.83	15	16	14	17
Q7L576	CYFIP1	Cytoplasmic FMR1-interacting protein 1	99.3468	24.5929	29.9918	48.5085	1	1	1	1
Q7Z4W1	DCXR	L-xylulose reductase	294.07	155.513	226.197	115.477	1	1	1	1
Q7Z7G0	ABI3BP	Target of Nesh-SH3	250.037	488.554	265.997	403.376	10	11	8	11
Q7Z7M0	MEGF8	Multiple epidermal growth factor-like domains protein 8	222.018	243.001	264.536	265.377	10	13	12	16
Q86SQ4	ADGRG6	Adhesion G-protein coupled receptor G6	396.273	339.465	316.148	351.604	4	4	4	4
Q86U17	SERPINA11	Serpin A11	154.309	174.92	129.81	150.435	1	1	1	1
Q86UD1	OAF	Out at first protein homolog	267.956	429.209	294.78	175.536	3	3	3	3
Q86UX7	FERMT3	Fermitin family homolog 3	406.35	302.594	273.248	312.458	20	17	18	20
Q86VB7	CD163	Scavenger receptor cysteine-rich type 1 protein M130	303.37	383.323	364.406	288.312	11	15	14	12
Q8IUE6	H2AC21	Histone H2A type 2-B	58.6361	49.1546	49.353	NaN	1	1	1	0
Q8IW41	MAPKAPK5	MAP kinase-activated protein kinase 5	823.044	691.244	NaN	725.021	1	1	0	1
Q8IW75	SERPINA12	Serpin A12	102.094	35.1452	289.286	96.9658	3	1	3	2
Q8IWL1;Q8IWL2	SFTPA2;SFTPA1	Pulmonary surfactant-associated protein A2;Pulmonary surfactant-associated protein A1	147.304	151.411	112.308	183.27	4	2	1	3
Q8IWV2	CNTN4	Contactin-4	189.222	216.217	113.588	274.2	2	2	2	2
Q8IZF2	ADGRF5	Adhesion G protein-coupled receptor F5	123.332	474.855	227.594	264.525	3	5	3	4
Q8N1I0	DOCK4	Dedicator of cytokinesis protein 4	16304.8	7260.67	10728.1	15031.7	1	1	1	1
Q8NBJ4	GOLM1	Golgi membrane protein 1	124.977	201.949	178.605	212.318	4	5	4	5
Q8NBP7	PCSK9	Proprotein convertase subtilisin/kexin type 9	289.673	138.876	281.794	473.575	16	10	15	16
Q8NBS9	TXNDC5	Thioredoxin domain-containing protein 5	48.1523	49.5935	75.5904	30.1062	3	3	4	4
Q8NDA2	HMCN2	Hemicentin-2	51.4179	107.173	188.083	52.8831	2	1	1	2
Q8NEX9	SDR9C7	Short-chain dehydrogenase/reductase family 9C member 7	146.371	125.871	305.886	100.491	2	1	3	2
Q8NFL0	B3GNT7	UDP-GlcNAc:betaGal beta-1,3-N-acetylglucosaminyltransferase 7	NaN	NaN	NaN	73.3456	0	0	0	1
Q8NI99	ANGPTL6	Angiopoietin-related protein 6	191.313	196.111	303.934	191.375	13	9	13	11
Q8TDL5	BPIFB1	BPI fold-containing family B member 1	90.7007	74.9382	78.7394	24.6696	6	1	6	1
Q8TER0	SNED1	Sushi, nidogen and EGF-like domain-containing protein 1	217.561	201.803	125.678	226.644	4	3	3	3
Q8WUJ3	CEMIP	Cell migration-inducing and hyaluronan-binding protein	70.6189	76.8223	94.6579	87.0797	6	5	5	7
Q8WUM4	PDCD6IP/Alix	Programmed cell death 6-interacting protein	106.857	56.9346	119.866	59.6596	1	1	2	1
Q8WVV4	POF1B	Protein POF1B	226.858	105.91	821.723	179.294	10	3	21	8
Q8WW52	FAM151A	Protein FAM151A	69.3527	NaN	54.5874	53.0287	1	0	2	2
Q8WWY7	WFDC12	WAP four-disulfide core domain protein 12	333.595	NaN	318.111	231.852	1	0	1	1
Q8WWZ8	OIT3	Oncoprotein-induced transcript 3 protein	211.527	326.512	498.944	536.382	7	8	7	8
Q8WXA3	RUFY2	RUN and FYVE domain-containing protein 2	7891.77	13395.4	3514.54	7207.12	1	1	2	1
Q8WXI7	MUC16	Mucin-16	NaN	44.3423	61.6549	NaN	0	1	2	0
Q92496	CFHR4	Complement factor H-related protein 4	1360.72	2253.94	1740	2019.34	10	10	10	10
Q92626	PXDN	Peroxidasin homolog	86.8564	56.1156	132.961	44.2266	1	3	3	1
Q92743	HTRA1	Serine protease HTRA1	37.4029	36.0878	36.2412	28.0222	1	2	1	1
Q92817	EVPL	Envoplakin	69.1308	NaN	90.1416	44.8908	2	0	2	1
Q92820	GGH	Gamma-glutamyl hydrolase	158.494	134.863	276.99	92.0058	6	4	6	6
Q92823	NRCAM	Neuronal cell adhesion molecule	107.896	113.713	91.8216	190.818	3	4	2	5
Q92859	NEO1	Neogenin	66.6816	61.937	56.0911	121.094	3	3	1	3
Q92876	KLK6	Kallikrein-6	30.6838	NaN	NaN	NaN	1	0	0	0
Q92954	PRG4	Proteoglycan 4	25493.3	40863.9	17599	14989.6	61	60	51	55
Q969L2	MAL2	Protein MAL2	149.046	72.8001	762.615	96.2231	1	1	1	1
Q969S0	SLC35B4	Nucleotide sugar transporter SLC35B4	1149.28	1248.75	1998.99	1911.33	1	1	1	1
Q96CX2	KCTD12	BTB/POZ domain-containing protein KCTD12	106.348	365.085	73.3671	84.3178	5	5	1	1
Q96DA0	ZG16B	Pancreatic adenocarcinoma up-regulated factor	106.305	86.22	193.58	69.9215	1	1	1	1
Q96EE4	CCDC126	Coiled-coil domain-containing protein 126	NaN	47.5592	36.3657	63.3476	0	1	1	1
Q96FQ6	S100A16	Protein S100-A16	114.415	23.2401	285.711	95.3409	3	1	3	3
Q96HE7	ERO1A	ERO1-like protein alpha	NaN	NaN	NaN	NaN	0	0	0	0
Q96IY4	CPB2	Carboxypeptidase B2	219.39	182.19	203.601	215.73	9	7	8	8
Q96JG9	ZNF469	Zinc finger protein 469	1686.07	2416.01	967.711	1779.36	1	1	1	1
Q96KN2	CNDP1	Beta-Ala-His dipeptidase	752.938	664.048	510.004	775.264	18	20	17	18
Q96P63	SERPINB12	Serpin B12	1195.19	407.86	3410.94	685.139	17	9	19	13
Q96PD5	PGLYRP2	N-acetylmuramoyl-L-alanine amidase	730.338	403.633	658.334	931.775	17	15	16	16
Q96QA5	GSDMA	Gasdermin-A	627.782	156.391	566.877	250.021	11	7	11	9
Q96RW7	HMCN1	Hemicentin-1	151.459	249.644	245.332	198.124	19	26	24	21
Q99459	CDC5L	Cell division cycle 5-like protein	38326.6	46890	13348	21132.3	1	1	1	1
Q99466	NOTCH4	Neurogenic locus notch homolog protein 4	60.4086	NaN	74.7415	NaN	2	0	1	0
Q99784	OLFM1	Noelin	142.697	198.917	364.141	250.279	5	5	5	5
Q9BPX5	ARPC5L	Actin-related protein 2/3 complex subunit 5-like protein	NaN	NaN	NaN	NaN	0	0	0	0
Q9BQ50	TREX2	Three prime repair exonuclease 2	94.2169	NaN	377.957	NaN	4	0	4	0
Q9BUN1	MENT	Protein MENT	195.272	139.028	59.7414	122.942	5	4	2	3
Q9BVC6	TMEM109	Voltage-gated monoatomic cation channel TMEM109	79.8447	51.5954	101.929	NaN	1	1	1	0
Q9BVK6	TMED9	Transmembrane emp24 domain-containing protein 9	NaN	NaN	78.5023	NaN	0	0	1	0
Q9BWD1	ACAT2	Acetyl-CoA acetyltransferase, cytosolic	66.5234	NaN	103.477	NaN	1	0	2	0
Q9BWP8	COLEC11	Collectin-11	422.586	473.655	748.112	868.582	8	10	7	9
Q9BXJ4	C1QTNF3	Complement C1q tumor necrosis factor-related protein 3	163.205	173.853	59.155	385.495	1	1	1	1
Q9BXR6	CFHR5	Complement factor H-related protein 5	646.542	1797.36	2015.65	465.851	16	18	15	14
Q9BYE3	LCE3D	Late cornified envelope protein 3D	298.491	NaN	302.082	NaN	1	0	2	0
Q9BYE9	CDHR2	Cadherin-related family member 2	171.347	125.834	97.1209	119.396	4	2	1	3
Q9BYJ0	FGFBP2	Fibroblast growth factor-binding protein 2	178.947	85.6745	NaN	300.612	5	4	0	5
Q9BYJ1	ALOXE3	Hydroperoxide isomerase ALOXE3	130.263	51.1057	112.752	59.1303	2	1	2	1
Q9GZT8	NIF3L1	NIF3-like protein 1	NaN	55.5061	97.2607	39.0027	0	1	1	1
Q9H0E2	TOLLIP	Toll-interacting protein	165.125	85.7651	188.558	NaN	2	1	1	0
Q9H0U4	RAB1B	Ras-related protein Rab-1B	457.083	252.142	220.343	209.206	2	2	1	1
Q9H1E1	RNASE7	Ribonuclease 7	86.0931	NaN	49.2865	77.6268	4	0	4	2
Q9H1U4	MEGF9	Multiple epidermal growth factor-like domains protein 9	103.051	259.748	126.342	171.503	2	2	2	2
Q9H257	CARD9	Caspase recruitment domain-containing protein 9	2445.14	2381.49	1239.37	1538	1	1	1	1
Q9H299	SH3BGRL3	SH3 domain-binding glutamic acid-rich-like protein 3	456.878	288.544	215.184	245.344	3	2	2	2
Q9H4A9	DPEP2	Dipeptidase 2	26.205	72.8374	61.1817	116.868	2	2	2	3
Q9H4B7	TUBB1	Tubulin beta-1 chain	602.015	315.392	371.159	432.075	8	6	6	8
Q9H4G4	GLIPR2	Golgi-associated plant pathogenesis-related protein 1	118.203	134.906	122.944	104.239	3	3	3	3
Q9H6W3	RIOX1	Ribosomal oxygenase 1	250.774	294.431	111.481	192.312	1	1	1	1
Q9H6X2	ANTXR1	Anthrax toxin receptor 1	102.792	24.3097	75.5135	108.389	3	1	1	2
Q9H8G1	ZNF430	Zinc finger protein 430	404.278	176.911	167.582	184.538	1	1	1	1
Q9H9E3	COG4	Conserved oligomeric Golgi complex subunit 4	1656.24	862.967	869.438	1404.61	1	1	1	1
Q9HBI1	PARVB	Beta-parvin	142.118	129.021	115.155	140.346	5	5	5	4
Q9HC84	MUC5B	Mucin-5B	39.0068	43.8599	76.3715	54.0295	2	4	2	4
Q9HCU0	CD248	Endosialin	231.695	227.829	142.877	401.493	6	6	2	9
Q9HCY8	S100A14	Protein S100-A14	159.432	48.9198	386.59	124.438	5	2	6	5
Q9HDC9	APMAP	Adipocyte plasma membrane-associated protein	1002.5	359.361	475.953	646.508	20	13	18	16
Q9NP72	RAB18	Ras-related protein Rab-18	41.1553	NaN	NaN	NaN	1	0	0	0
Q9NPH3	IL1RAP	Interleukin-1 receptor accessory protein	316.714	159.454	207.27	250.613	2	3	2	2
Q9NPY3	CD93	Complement component C1q receptor	105.598	72.4958	101.381	65.1171	3	2	2	3
Q9NQ38	SPINK5	Serine protease inhibitor Kazal-type 5	NaN	NaN	NaN	NaN	0	0	0	0
Q9NQ79	CRTAC1	Cartilage acidic protein 1	393.323	386.811	317.624	506.584	8	8	6	8
Q9NY15	STAB1	Stabilin-1	91.5928	92.3811	127.942	87.1908	5	6	3	6
Q9NZ56	FMN2	Formin-2	8795.57	422.614	431.19	1955.36	1	1	1	1
Q9NZH8	IL36G	Interleukin-36 gamma	206.219	NaN	141.542	142.753	1	0	2	2
Q9NZP8	C1RL	Complement C1r subcomponent-like protein	522.786	1147.01	882.127	887.013	11	12	10	11
Q9NZT1	CALML5	Calmodulin-like protein 5	462.445	194.084	800.401	582.953	12	6	6	10
Q9P232	CNTN3	Contactin-3	165.525	117.749	94.8399	135.154	3	3	3	3
Q9UBG3	CRNN	Cornulin	30.7672	NaN	3.08967	NaN	1	0	1	0
Q9UEW3	MARCO	Macrophage receptor MARCO	908.87	514.122	558.562	1068.46	5	4	4	5
Q9UGM3	DMBT1	Deleted in malignant brain tumors 1 protein	165.511	82.0578	220.411	165.875	1	1	1	1
Q9UGM5	FETUB	Fetuin-B	177.838	219.927	291.103	186.182	3	3	3	3
Q9UHG3	PCYOX1	Prenylcysteine oxidase 1	2515.52	1645.6	1571.95	2515.88	34	32	31	33
Q9UI42	CPA4	Carboxypeptidase A4	201.759	41.8964	283.103	128.416	5	1	5	2
Q9UJ70	NAGK	N-acetyl-D-glucosamine kinase	112.629	68.5136	204.936	NaN	2	1	3	0
Q9UJJ9	GNPTG	N-acetylglucosamine-1-phosphotransferase subunit gamma	89.3849	120.507	141.081	124.634	2	2	2	2
Q9UK55	SERPINA10	Protein Z-dependent protease inhibitor	678.098	1151.98	1350.04	601.808	14	14	15	13
Q9UKK9	NUDT5	ADP-sugar pyrophosphatase	121.363	NaN	220.633	66.7902	1	0	1	1
Q9ULI3	HEG1	Protein HEG homolog 1	386.002	415.147	391.634	556.89	11	10	10	11
Q9ULV4	CORO1C	Coronin-1C	173.812	93.4422	39.3928	130.742	4	4	2	3
Q9UM47	NOTCH3	Neurogenic locus notch homolog protein 3	336.728	197.689	289.078	436.156	15	13	15	15
Q9UNW1	MINPP1	Multiple inositol polyphosphate phosphatase 1	188.487	181.305	60.5396	104.017	1	1	1	1
Q9Y251	HPSE	Heparanase	96.5994	90.4448	90.9918	36.5748	2	2	2	1
Q9Y274	ST3GAL6	Type 2 lactosamine alpha-2,3-sialyltransferase	104.013	97.8525	115.538	75.9991	1	1	1	1
Q9Y490	TLN1	Talin-1	859.408	534.115	420.637	584.869	70	63	52	64
Q9Y4G6	TLN2	Talin-2	755.763	338.831	358.102	482.403	1	2	1	1
Q9Y4L1	HYOU1	Hypoxia up-regulated protein 1	85.9329	147.706	114.843	87.7439	2	3	3	2
Q9Y5Y7	LYVE1	Lymphatic vessel endothelial hyaluronic acid receptor 1	155.386	252.139	121.939	148.938	4	4	3	4
Q9Y624	F11R	Junctional adhesion molecule A	613.207	668.48	602.285	375.171	2	3	2	3
Q9Y646	CPQ	Carboxypeptidase Q	66.9841	82.9916	100.764	95.3925	2	2	2	2
Q9Y6C2	EMILIN1	EMILIN-1	173.736	225.966	315.283	123.694	3	6	8	2
Q9Y6R7	FCGBP	IgGFc-binding protein	17509.1	16376.8	17234.3	19263.3	123	122	115	126
Q9Y6Z7	COLEC10	Collectin-10	671.711	543.89	815.645	889.543	5	5	4	5
