# Supplementary material for: Molecular Characterization of Extracellular Vesicles From Human B Cell Lymphomas: Methodological Comparison to Vesicles From Patient Serum
Source: J Extracell Biol. 2026 Feb 22;5(2):e70107. doi: 10.1002/jex2.70107 (PMC12927977; doi:10.1002/jex2.70107)
Supplement: Supplementary file 3 — Supplementary Material: jex270107‐sup‐0003‐SuppMat.xlsx [file JEX2-5-e70107-s002.xlsx]

## Sheet: Raw data
			Patient 1 _serum-enriched EVs (MagNet)	Patient 2 _serum-enriched EVs (MagNet)	Patient 3 _serum-enriched EVs (MagNet)	Patient 4 _serum-enriched EVs (MagNet)	Patient 1 _serum-enriched EVs (MagNet)	Patient 2 _serum-enriched EVs (MagNet)	Patient 3 _serum-enriched EVs (MagNet)	Patient 4 _serum-enriched EVs (MagNet)
cd	Genes	ProteinDescriptions	[1] 001_01.Quantity	[7] 004_01.Quantity	[13] 006_01.Quantity	[19] 008_01.Quantity	[1] 001_01.PG.NrOfPeptidesIdentified	[7] 004_01.PG.NrOfPeptidesIdentified	[13] 006_01.PG.NrOfPeptidesIdentified	[19] 008_01.PG.NrOfPeptidesIdentified
P04114	APOB	Apolipoprotein B-100	128816	80273	66150.2	101744	357	335	317	358
P01024	C3	Complement C3	111365	317384	313692	100814	215	222	228	216
P0C0L4	C4A	Complement C4-A	461958	269512	317089	476840	218	200	206	219
P02751	FN1	Fibronectin	157512	52353.8	61984.7	179794	163	157	144	172
P04275	VWF	von Willebrand factor	125318	89235.8	79603	79415.9	110	121	118	115
P01031	C5	Complement C5	40498.1	285002	264894	29468.3	99	129	123	107
P01023	A2M	Alpha-2-macroglobulin	57668	60556.1	110247	109506	109	104	115	121
P12259	F5	Coagulation factor V	84806.6	38903.9	50233.9	76251.8	102	97	91	106
P02768	ALB	Albumin	139460	62012.7	231826	279080	96	90	105	103
P19827	ITIH1	Inter-alpha-trypsin inhibitor heavy chain H1	74492.3	40297	50968.7	92982.9	85	83	83	95
P19823	ITIH2	Inter-alpha-trypsin inhibitor heavy chain H2	189541	138427	156970	233585	82	75	81	85
Q07954	LRP1	Prolow-density lipoprotein receptor-related protein 1	3311.71	4107.21	2280.08	1973.96	53	66	53	59
P22105	TNXB	Tenascin-X	5653.54	4080.29	2388.5	4593.13	68	65	59	70
P02787	TF	Serotransferrin	37897.8	10395.1	69997.4	119455	74	60	78	79
Q06033	ITIH3	Inter-alpha-trypsin inhibitor heavy chain H3	56952.5	86170.3	108483	75273.6	68	69	71	72
P01009	SERPINA1	Alpha-1-antitrypsin	61630.6	396821	503995	94864.9	72	75	75	68
Q9Y490	TLN1	Talin-1	5054.31	2092.8	1591.38	2719.8	64	66	54	65
P00734	F2	Prothrombin	211985	217034	206431	223716	57	62	58	62
P02647	APOA1	Apolipoprotein A-I	170319	127196	200356	369216	61	60	63	64
P24821	TNC	Tenascin	6287.92	8617.76	6205.99	4625.36	53	59	55	58
P00450	CP	Ceruloplasmin	60452.2	201290	157950	75139.3	63	71	67	61
P06727	APOA4	Apolipoprotein A-IV	19331.3	17584.1	26884.9	30398.6	50	51	53	54
P04003	C4BPA	C4b-binding protein alpha chain	241039	282461	257926	180059	55	58	57	52
P02671	FGA	Fibrinogen alpha chain	32149.9	15905.5	62679.1	76410.5	58	50	57	61
Q13201	MMRN1	Multimerin-1	14153.2	29163.6	26728.7	9096.95	55	57	56	51
P08603	CFH	Complement factor H	23741.4	45804.5	70567.8	52704.6	40	52	49	49
P00747	PLG	Plasminogen	10922.1	44691.6	40182.5	14097.1	38	48	45	46
P01042	KNG1	Kininogen-1	200607	86718.3	107998	220887	48	39	40	47
P07996	THBS1	Thrombospondin-1	59386.7	229539	120165	29443	43	52	45	39
P12111	COL6A3	Collagen alpha-3(VI) chain	1309.04	2627.03	1941.93	942.103	45	48	42	43
P21333	FLNA	Filamin-A	7839.72	2682.32	2564.2	2978.9	50	46	37	45
Q14624	ITIH4	Inter-alpha-trypsin inhibitor heavy chain H4	33661.5	30757.9	49423.8	68002.8	48	48	50	53
P04004	VTN	Vitronectin	155461	171854	196020	134174	43	45	40	38
P05155	SERPING1	Plasma protease C1 inhibitor	235874	105671	80341.2	188993	43	41	36	44
P06396	GSN	Gelsolin	6936.13	2346.78	4020.13	12062.1	47	37	45	49
P07225	PROS1	Vitamin K-dependent protein S	119888	133408	118112	95549.9	41	41	39	43
P98160	HSPG2	Basement membrane-specific heparan sulfate proteoglycan core protein	1311.55	817.269	812.279	1805.33	41	38	35	50
P00751	CFB	Complement factor B	17441.2	8953.84	41232.6	36716.9	39	35	40	45
P01871	IGHM	Immunoglobulin heavy constant mu	142060	379478	93967.8	36881.7	38	41	38	33
P09871	C1S	Complement C1s subcomponent	30345.5	54990.6	31456.8	23918.6	31	39	33	35
P02748	C9	Complement component C9	118622	169693	223023	91948.8	36	42	42	43
P14543	NID1	Nidogen-1	2754.58	1924.53	935.413	2494.62	37	34	27	41
Q9UK55	SERPINA10	Protein Z-dependent protease inhibitor	20070.5	16300.3	14136.9	15835.3	37	32	34	37
P02649	APOE	Apolipoprotein E	57231.3	54698.8	35416.8	75898.4	34	29	30	40
P35579	MYH9	Myosin-9	726.086	571.856	527.719	462.908	32	34	29	25
P00488	F13A1	Coagulation factor XIII A chain	44488.1	17474.7	14285.3	44861.1	33	33	29	36
P14625	HSP90B1	Endoplasmin	3496.31	4232.54	3628.33	2555.13	28	32	29	35
Q14520	HABP2	Hyaluronan-binding protein 2	23541.4	26603.5	25916.8	25243.1	31	31	32	34
Q6UVK1	CSPG4	Chondroitin sulfate proteoglycan 4	860.052	784.606	522.92	845.654	32	33	26	33
P00738	HP	Haptoglobin	32454.7	42581.2	204926	116326	34	34	38	37
P01008	SERPINC1	Antithrombin-III	8327.76	17063	24204.1	23067.3	30	34	33	35
Q14766	LTBP1	Latent-transforming growth factor beta-binding protein 1	5002.34	8710.57	9823.49	3215.47	31	33	31	30
P08519	LPA	Apolipoprotein(a)	7148.89	24856.6	11157.5	5820.1	24	32	24	24
P11021	HSPA5,	Endoplasmic reticulum chaperone BiP,78 KD GLUCOSE REGULATED PROTEIN PRECURSOR (GRP 78) (IMMUNOGLOBULIN...	12932.6	14676	13400.7	9953.02	32	32	31	33
Q4LDE5	SVEP1	Sushi, von Willebrand factor type A, EGF and pentraxin domain-containing protein 1	1588.07	424.41	835.164	3185.75	32	19	26	41
P10909	CLU	Clusterin	92222.9	109645	125293	89425.8	34	36	33	36
P05546	SERPIND1	Heparin cofactor 2	26063.8	45558.2	42726	24767	31	35	31	35
Q9Y6R7	FCGBP	IgGFc-binding protein	1818.63	3516.49	2290.98	1928.07	26	30	20	24
P02760	AMBP	Protein AMBP	207564	211143	236026	211965	29	28	29	31
Q08380	LGALS3BP	Galectin-3-binding protein	24930.1	41278.3	38688.4	26091.3	25	32	27	27
P00736	C1R	Complement C1r subcomponent	9963.3	17103.4	11558.1	10196.8	26	31	29	28
P00742	F10	Coagulation factor X	46599.1	56442.1	54384.3	52295	29	30	28	29
Q14515	SPARCL1	SPARC-like protein 1	4063.11	2310.73	2596.45	2986.77	27	25	22	24
P05067	APP	Amyloid-beta precursor protein	8027.79	18581.2	19226.3	5690.05	28	28	27	28
P24043	LAMA2	Laminin subunit alpha-2	632.281	326.6	215.304	537.614	28	19	11	26
P02675	FGB	Fibrinogen beta chain	8082.5	2444.63	19008.4	25766.5	27	30	35	35
P35858	IGFALS	Insulin-like growth factor-binding protein complex acid labile subunit	7979.64	68375.4	43651.4	8669.37	22	29	29	25
Q9Y4L1	HYOU1	Hypoxia up-regulated protein 1	1928.25	1111.64	765.64	1013.22	27	25	22	27
P01011	SERPINA3	Alpha-1-antichymotrypsin	44737.3	134096	158987	157759	25	31	33	35
P02790	HPX	Hemopexin	24071.4	8375.45	73850.8	151195	27	23	30	31
P08697	SERPINF2	Alpha-2-antiplasmin	20177.3	67548.9	69226.9	35788.6	25	26	27	26
P80108	GPLD1	Phosphatidylinositol-glycan-specific phospholipase D	3250.8	12297.5	11574.1	4348.72	23	30	25	28
P20742	PZP	Pregnancy zone protein	5085.42	1799.31	13865	26410.2	18	9	24	26
Q86WI1	PKHD1L1	Fibrocystin-L	699.269	684.816	298.083	418.604	25	23	15	17
P23142	FBLN1	Fibulin-1	11548.8	13406.7	6823.3	13247.5	24	25	24	24
P27169	PON1	Serum paraoxonase/arylesterase 1	20758.8	38346	44812.7	15657.9	23	24	25	22
P78509	RELN	Reelin	1423.85	603.438	992.134	6635.63	29	21	21	38
P02679	FGG	Fibrinogen gamma chain	17078.3	5772.81	44524.1	44316.6	22	22	25	23
P03952	KLKB1	Plasma kallikrein	6058.68	10398.1	10052.3	18686.3	18	20	19	24
P30101	PDIA3	Protein disulfide-isomerase A3	3126.42	2655.6	2562.72	2315.21	20	23	22	22
P13591	NCAM1/CD56	Neural cell adhesion molecule 1	7124.23	6105.64	4390.38	7453.37	22	23	18	23
P43652	AFM	Afamin	8014.1	14500.4	14098.8	21434.6	22	26	24	25
O14786	NRP1	Neuropilin-1	5262.38	6039.47	5677.17	4347.1	18	23	21	23
P00451	F8	Coagulation factor VIII	935.453	817.285	1061.16	825.082	19	20	16	19
P01019	AGT	Angiotensinogen	42841.6	207754	149329	33664.5	20	23	23	22
P04196	HRG	Histidine-rich glycoprotein	38404.3	52717.2	88955.4	76080.4	23	23	22	24
P07237	P4HB	Protein disulfide-isomerase	2062.91	1367.84	1641.03	1368.45	20	21	20	21
P10643	C7	Complement component C7	3621.08	3023.19	4992.98	6815.53	21	20	23	26
P48740	MASP1	Mannan-binding lectin serine protease 1	18389.4	12450.6	4925.01	10483	20	19	16	19
P51884	LUM	Lumican	184173	92119.8	97895	134002	21	21	20	22
P02774	GC	Vitamin D-binding protein	16636.5	6114.17	28388.5	47761.4	16	16	22	25
P13671	C6	Complement component C6	1214.9	4717.42	5459.79	2534.23	16	25	27	25
P35443	THBS4	Thrombospondin-4	1891.8	1225.82	1070.85	2032.62	19	19	15	22
Q15582	TGFBI	Transforming growth factor-beta-induced protein ig-h3	11071	16086.4	10955.1	6165.01	20	22	21	20
Q92859	NEO1	Neogenin	2481.11	1842.92	836.275	1813.85	19	20	14	18
P04070	PROC	Vitamin K-dependent protein C	22643.6	21841.2	20738	17030.3	18	19	20	18
P15169	CPN1	Carboxypeptidase N catalytic chain	19230.6	13558.8	9174.77	15061	18	19	17	19
Q16610	ECM1	Extracellular matrix protein 1	52558.5	24312.1	27994.3	73188.7	23	21	18	21
Q96KN2	CNDP1	Beta-Ala-His dipeptidase	1732.67	5150.25	2602.99	1935.52	17	22	20	19
Cont_P60712;P60709	ACTB	Actin, cytoplasmic 1;Actin, cytoplasmic 1	11137.1	4839.45	4294.83	6229.4	21	19	17	22
P01876	IGHA1	Immunoglobulin heavy constant alpha 1	201793	129801	163017	108299	21	21	21	21
Q06481	APLP2	Amyloid beta precursor like protein 2	669.424	1267.91	1229.99	372.77	17	22	18	18
Q92954	PRG4	Proteoglycan 4	644.77	474.084	321.763	699.655	18	17	16	22
P00740	F9	Coagulation factor IX	40424.1	73732.4	54938.6	55339.3	17	17	17	18
P04217	A1BG	Alpha-1B-glycoprotein	10363.7	11010	28357.9	27531	17	22	25	21
P13611	VCAN	Versican core protein	533.82	672.529	758.366	344.222	14	18	18	15
P13667	PDIA4	Protein disulfide-isomerase A4	814.433	708.155	773.538	981.93	20	18	18	21
Q02952	AKAP12	A-kinase anchor protein 12	495.563	581.249	367.319	570.225	14	15	12	17
Q5SZK8	FREM2	FRAS1-related extracellular matrix protein 2	192.022	203.64	56.009	533.602	6	11	2	17
Q6UX71	PLXDC2	Plexin domain-containing protein 2	685.518	1035.06	823.664	987.988	12	16	12	15
Q8NDA2	HMCN2	Hemicentin-2	302.992	322.822	155.435	522.751	16	21	13	24
Q96PD5	PGLYRP2	N-acetylmuramoyl-L-alanine amidase	2391.56	959.975	3088.5	5316.94	17	16	16	19
A1L4H1	SSC5D	Soluble scavenger receptor cysteine-rich domain-containing protein SSC5D	7362.94	10014.5	7711.63	5630.67	18	19	18	19
Cont_Q2KJD0;P07437	TUBB5;TUBB	Tubulin beta-5 chain;Tubulin beta chain	2719.19	1967.57	1844.32	1911.16	17	17	18	15
P01137	TGFB1	Transforming growth factor beta-1 proprotein	3445.02	6595.33	6736.11	2020.35	16	20	19	18
P08514	ITGA2B	Integrin alpha-IIb	2338.41	1421.37	1444.58	1339.73	15	17	13	15
P19320	VCAM1	Vascular cell adhesion protein 1	1667.32	2364.63	952.791	1778.5	13	15	12	15
P35916	FLT4	Vascular endothelial growth factor receptor 3	4614.44	6037.34	4243.83	3982.65	15	18	13	16
P55058	PLTP	Phospholipid transfer protein	3416.88	2249.16	2176.59	3650.85	15	17	15	19
Q8NBJ4	GOLM1	Golgi membrane protein 1	2045.46	2949.98	2509.68	1570.65	15	14	14	16
Q9BXN1	ASPN	Asporin	4944.45	2536.85	1676.66	3195.75	14	15	13	16
Q9HDC9	APMAP	Adipocyte plasma membrane-associated protein	1648.12	3100.63	3431.76	1012.21	14	19	15	13
Q9ULI3	HEG1	Protein HEG homolog 1	944.568	528.772	442.722	932.349	15	13	9	16
P02766	TTR	Transthyretin	36985.6	32066.7	45284	27130.2	15	15	16	15
P06681	C2	Complement C2	3171.57	2320.15	7579.03	10210	17	18	18	19
P07942	LAMB1	Laminin subunit beta-1	1314.03	1559.88	980.444	1186.49	15	17	18	16
P29622	SERPINA4	Kallistatin	6777.27	3037.81	6059.69	18392.1	15	15	15	21
Q14517	FAT1	Protocadherin Fat 1	298.164	204.529	101.601	142.563	12	14	6	7
Q6YHK3	CD109	CD109 antigen	355.395	304.402	289.018	406.956	17	15	15	19
Q9NQ79	CRTAC1	Cartilage acidic protein 1	820.84	362.667	319.129	862.163	15	15	12	15
O14791	APOL1	Apolipoprotein L1	19969.9	36656.3	21576.8	18016.6	16	18	13	18
O60462	NRP2	Neuropilin-2	3910.62	2743.22	2321.33	2656.88	14	15	15	14
P02786	TFRC	Transferrin receptor protein 1	734.753	2022.3	1378.68	1556.04	14	19	19	18
P05121	SERPINE1	Plasminogen activator inhibitor 1	2469.71	778.202	916.27	2008.99	16	11	9	14
P18428	LBP	Lipopolysaccharide-binding protein	16180.9	10425.1	16469.2	12438.4	17	16	16	17
P36955	SERPINF1	Pigment epithelium-derived factor	5964.59	3560.52	5801.21	11006.5	14	15	17	21
Q14112	NID2	Nidogen-2	964.404	725.551	1645.53	702.387	16	17	16	15
Q7Z7G0	ABI3BP	Target of Nesh-SH3	1092.02	1228.74	631.092	869.187	17	17	14	15
Q86UX7	FERMT3	Fermitin family homolog 3	7805.04	4864.48	5068.79	4492.66	17	16	16	15
Q99715	COL12A1	Collagen alpha-1(XII) chain	527.321	525.034	310.783	358.711	13	14	7	14
Q9NPG4	PCDH12	Protocadherin-12	945.576	850.716	542.344	499.955	16	15	14	13
O00533	CHL1	Neural cell adhesion molecule L1-like protein	1806.42	1219.8	865.688	1295.37	12	14	13	14
O43157	PLXNB1	Plexin-B1	2874.54	1827.99	2296.38	2429.55	14	15	12	15
O43852	CALU	Calumenin	1787.71	4543.21	4300.14	1435.1	14	15	13	15
P01861	IGHG4	Immunoglobulin heavy constant gamma 4	13329.1	23176.9	44163.4	8167.4	13	17	17	13
P05543	SERPINA7	Thyroxine-binding globulin	680.241	410.839	1460.45	3094.65	17	14	16	17
P07357	C8A	Complement component C8 alpha chain	923.418	552.821	1448.73	1452.44	11	15	19	15
P07358	C8B	Complement component C8 beta chain	6322.03	2593.58	15428.9	19093.9	14	11	16	18
P12109	COL6A1	Collagen alpha-1(VI) chain	609.686	293.792	255.301	2610.73	20	16	14	21
P20851	C4BPB	C4b-binding protein beta chain	19877.3	32061.8	29635.7	17921.4	12	12	11	13
P22792	CPN2	Carboxypeptidase N subunit 2	86326.3	43445	26478.5	36832.4	13	12	11	13
P22891	PROZ	Vitamin K-dependent protein Z	14533.2	22945.9	16247.9	10761.3	12	14	14	13
P49747	COMP	Cartilage oligomeric matrix protein	630.627	606.569	335.109	453.397	12	14	9	11
Q14697	GANAB	Neutral alpha-glucosidase AB	401.02	575.891	568.472	335.894	13	14	13	14
O00468	AGRN	Agrin	707.807	352.721	332.368	442.905	13	4	4	13
P02652	APOA2	Apolipoprotein A-II	77326.4	114837	97961	111166	14	15	15	14
P02749	APOH	Beta-2-glycoprotein 1	2558.95	738.595	4952.99	5547.47	10	10	12	15
P05156	CFI	Complement factor I	8723.78	2505.39	9503.77	13310.1	15	14	18	15
P07359	GP1BA	Platelet glycoprotein Ib alpha chain	26913.1	34749.8	29634.8	28621.9	13	13	13	12
P07476	IVL	Involucrin	495.253	415.108	199.321	177.667	14	14	6	14
P14314	PRKCSH	Glucosidase 2 subunit beta	2199.96	1890.09	2208.95	1871.73	13	12	11	14
P33908	MAN1A1	Mannosyl-oligosaccharide 1,2-alpha-mannosidase IA	1095.86	6056.6	4177.21	1122.81	12	15	16	13
Q02818	NUCB1	Nucleobindin-1	924.417	1160.71	742.608	793.188	10	15	9	13
Q04756	HGFAC	Hepatocyte growth factor activator	1347.03	1789.24	2086.04	1966.08	10	15	13	13
O00391	QSOX1	Sulfhydryl oxidase 1	504.769	304.247	555.856	631.1	12	12	12	14
P01834	IGKC	Immunoglobulin kappa constant	120466	100520	133744	132121	13	12	13	13
P05154	SERPINA5	Plasma serine protease inhibitor	826.672	575.217	754.346	1059.73	11	9	9	13
P07900	HSP90AA1	Heat shock protein HSP 90-alpha	677.107	1002.07	595.555	613.63	12	13	10	11
P08571	CD14	Monocyte differentiation antigen CD14	511.238	1327.16	2574.91	520.28	8	12	11	10
P09603	CSF1	Macrophage colony-stimulating factor 1	925.222	1510.29	1062.72	769.315	11	11	9	12
P11047	LAMC1	Laminin subunit gamma-1	2852.41	1421.8	872.74	2100.52	12	12	11	12
P25311	AZGP1	Zinc-alpha-2-glycoprotein	6032.96	1523.03	13497.3	6780.35	16	12	16	17
P26038	MSN	Moesin	1449.19	946.34	1211.37	735.92	9	10	9	10
Q14393	GAS6	Growth arrest-specific protein 6	513.485	344.7	330.436	329	9	10	7	9
Q6UXB8	PI16	Peptidase inhibitor 16	1710.02	976.438	615.265	2121.36	9	10	8	13
Q8NBP7	PCSK9	Proprotein convertase subtilisin/kexin type 9	2966.98	2018.83	2445.6	6017.58	11	10	9	13
Q8NI99	ANGPTL6	Angiopoietin-related protein 6	502.527	446.599	268.393	535.501	13	12	7	13
P09486	SPARC	SPARC	16231.6	33740.5	39533.8	9129.14	11	12	13	10
P25786	PSMA1	Proteasome subunit alpha type-1	1379.53	1939.24	335.593	478.892	11	13	7	9
P29122	PCSK6	Proprotein convertase subtilisin/kexin type 6	635.447	1026.76	1079.83	381.525	10	11	11	10
P51693	APLP1	Amyloid beta precursor like protein 1	871.515	711.235	493.922	487.341	10	9	10	11
P67936	TPM4	Tropomyosin alpha-4 chain	471.604	258.693	240.435	220.842	10	9	8	9
Q16706	MAN2A1	Alpha-mannosidase 2	206.705	233.074	295.25	271.918	7	11	7	10
Q5JRA6	MIA3	Transport and Golgi organization protein 1 homolog	158.643	535.508	256.399	321.693	7	7	3	9
Q6Q788	APOA5	Apolipoprotein A-V	808.558	1826.76	953.455	748.094	11	12	11	12
Q8IUK5	PLXDC1	Plexin domain-containing protein 1	1424.04	1011.22	990.157	936.719	10	7	7	11
Q8IZF2	ADGRF5	Adhesion G protein-coupled receptor F5	1343.19	2954.25	1887.14	1170.37	9	12	10	10
Q99542	MMP19	Matrix metalloproteinase-19	3301.13	4248.88	3227.09	2386.9	12	14	13	13
O43866	CD5L	CD5 antigen-like	882.411	3721.2	762.898	547.501	9	10	6	9
O75882	ATRN	Attractin	1564.01	749.423	1653.92	3733.14	13	7	11	17
P02730	SLC4A1	Band 3 anion transport protein	1259.42	454.938	230.6	306.343	10	10	7	10
P02753	RBP4	Retinol-binding protein 4	116534	15919.3	10841.5	68785.5	14	10	10	15
P02765	AHSG	Alpha-2-HS-glycoprotein	2757.92	920.461	3309.64	7937.69	12	12	11	13
P07195	LDHB	L-lactate dehydrogenase B chain	393.245	1813.21	1169.23	429.02	10	11	13	10
P0C0L5	C4B	Complement C4-B	24234.7	10632.4	27802.2	24779	12	11	14	11
P11142	HSPA8	Heat shock cognate 71 kDa protein	497.952	478.043	447.865	314.043	11	11	12	10
P32004	L1CAM	Neural cell adhesion molecule L1	524.957	535.949	328.175	532.217	8	9	6	10
P34932	HSPA4	Heat shock 70 kDa protein 4	208.043	313.243	152.953	159.179	12	13	12	13
P39060	COL18A1	Collagen alpha-1(XVIII) chain	2875.66	1745.76	1530.28	2805.53	11	9	7	11
P49641	MAN2A2	Alpha-mannosidase 2x	313.128	461.055	321.067	301.848	8	9	9	9
P68871	HBB	Hemoglobin subunit beta	19674.7	14304.1	16771.9	25886.8	8	9	9	10
Q13740	ALCAM	CD166 antigen	668.658	260.643	232.881	323.21	11	10	9	9
Q15063	POSTN	Periostin	459.002	912.375	519.206	264.575	11	13	12	8
Q15166	PON3	Serum paraoxonase/lactonase 3	2491.62	8490.16	4133.36	1460.12	9	11	11	10
Q92673	SORL1	Sortilin-related receptor	174.242	204.432	192.011	142.02	8	10	9	7
Q9H6X2	ANTXR1	Anthrax toxin receptor 1	464.852	546.652	402.351	410.854	7	7	5	5
Q9NR99	MXRA5	Matrix-remodeling-associated protein 5	190.008	100.569	68.0442	171.093	9	7	3	11
Q9NYU2	UGGT1	UDP-glucose:glycoprotein glucosyltransferase 1	357.725	345.813	276.798	165.267	9	12	8	9
O00187	MASP2	Mannan-binding lectin serine protease 2	5514.61	9264.5	2805.79	5562.63	7	7	3	7
P00338	LDHA	L-lactate dehydrogenase A chain	590.416	1970.5	1056.3	366.982	7	10	10	10
P00748	F12	Coagulation factor XII	574.043	2524.83	1388.39	754.704	7	14	12	12
P01889	HLA-B	HLA class I histocompatibility antigen, B alpha chain	435.443	661.04	433.153	494.884	8	8	7	6
P04406	GAPDH	Glyceraldehyde-3-phosphate dehydrogenase	832.236	1211.41	656.296	728.71	8	9	9	11
P08709	F7	Coagulation factor VII	2250.86	1955.08	1135.55	2019.29	10	10	9	9
P10645	CHGA	Chromogranin-A	1012.21	537.592	287.189	319.711	8	7	5	8
P11597	CETP	Cholesteryl ester transfer protein	1030.06	260.606	235.26	1065.02	16	10	8	14
P11717	IGF2R	Cation-independent mannose-6-phosphate receptor	240.809	211.881	152.406	244.764	11	11	7	8
P12814	ACTN1	Alpha-actinin-1	921.011	435.784	407.025	500.076	8	9	6	7
P13796	LCP1	Plastin-2	535.414	479.247	681.918	776.997	10	9	8	12
P14151	SELL	L-selectin	559.217	1135.32	369.852	1598.6	7	9	6	9
P15144	ANPEP	Aminopeptidase N	236.256	409.557	324.332	284.196	11	12	12	13
P17655	CAPN2	Calpain-2 catalytic subunit	353.264	449.046	268.681	371.929	7	8	7	8
P23381	WARS1	Tryptophan--tRNA ligase, cytoplasmic	265.83	617.389	613.037	259.798	6	10	9	8
P23470	PTPRG	Receptor-type tyrosine-protein phosphatase gamma	3933.53	2968.64	2186.25	3018.34	10	10	10	8
P23471	PTPRZ1	Receptor-type tyrosine-protein phosphatase zeta	404.932	350.243	278.754	301.167	7	7	5	6
P27797	CALR	Calreticulin	853.648	502.896	700.867	629.593	10	10	10	11
P35542	SAA4	Serum amyloid A-4 protein	3725.9	7524.74	9256.97	4258.08	9	10	8	8
P49746	THBS3	Thrombospondin-3	661.409	670.794	383.086	625.492	9	9	6	9
P49908	SELENOP	Selenoprotein P	24100.3	21796.1	27662.9	25491.7	10	8	8	11
P55072	VCP	Transitional endoplasmic reticulum ATPase	319.455	370.833	267.149	447.763	12	13	8	15
P55291	CDH15	Cadherin-15	267.375	157.123	109.563	NaN	12	1	6	0
P69905	HBA1	Hemoglobin subunit alpha	2470.93	1744.07	1934.83	2955.25	9	9	9	10
Q03591	CFHR1	Complement factor H-related protein 1	843.364	1661.86	2074.46	1690.4	8	11	9	10
Q7L576	CYFIP1	Cytoplasmic FMR1-interacting protein 1	653.603	359.644	276.571	386.584	8	6	5	7
Q9NZP8	C1RL	Complement C1r subcomponent-like protein	2789.58	4163.07	3303.05	3234.77	6	7	6	7
Q9UQP3	TNN	Tenascin-N	250.928	191.83	181.619	106.572	9	14	12	7
O14818	PSMA7	Proteasome subunit alpha type-7	1482.03	1822.88	422.339	507.537	8	9	5	8
O43707	ACTN4	Alpha-actinin-4	764.333	540.191	482.027	416.602	8	5	6	7
O60568	PLOD3	Multifunctional procollagen lysine hydroxylase and glycosyltransferase LH3	234.483	306.922	209.465	162.288	8	9	9	7
O94985	CLSTN1	Calsyntenin-1	854.242	1025.74	827.768	825.459	9	10	9	11
P01780	IGHV3-7	Immunoglobulin heavy variable 3-7	1534.59	1524.68	1195.13	1874.91	8	9	9	9
P02654	APOC1	Apolipoprotein C-I	1933.94	1478.53	1120.03	2828.98	6	7	9	9
P02655	APOC2	Apolipoprotein C-II	1482.54	732.419	479.364	1601.64	9	8	8	8
P03951	F11	Coagulation factor XI	225.65	1094.34	1710.59	1032.36	5	9	9	9
P04439	HLA-A	HLA class I histocompatibility antigen, A alpha chain	1010.82	707.274	712.646	516.815	9	5	8	8
P05062	ALDOB	Fructose-bisphosphate aldolase B	664.099	463.455	168.933	351.413	10	9	2	8
P05090	APOD	Apolipoprotein D	1817.53	3122.43	1692.17	1360.44	9	9	9	9
P05106	ITGB3	Integrin beta-3	3858.31	2386.74	2045.56	1432.94	10	9	9	10
P08238	HSP90AB1	Heat shock protein HSP 90-beta	1039.86	1580.23	956.49	728.358	9	10	10	10
P11150	LIPC	Hepatic triacylglycerol lipase	444.865	314.379	303.055	145.419	8	8	7	7
P14618	PKM	Pyruvate kinase PKM	267.144	274.594	209.68	180.4	8	9	8	7
P16070	CD44	CD44 antigen	12032.2	9069.03	6842.08	11426.4	9	8	7	9
P23229	ITGA6	Integrin alpha-6	842.678	395.74	378.44	341.033	9	8	9	9
P26927	MST1	Hepatocyte growth factor-like protein	898.366	1516.45	2398.28	1559.78	6	10	11	8
Q02985	CFHR3	Complement factor H-related protein 3	2655.29	8039.95	7965.82	3894.46	6	9	9	8
Q12913	PTPRJ	Receptor-type tyrosine-protein phosphatase eta	414.815	398.908	268.969	205.628	9	7	8	8
Q76LX8	ADAMTS13	A disintegrin and metalloproteinase with thrombospondin motifs 13	571.066	354.086	291.325	387.951	7	7	7	9
Q86TH1	ADAMTSL2	ADAMTS-like protein 2	730.966	339.702	202.184	504.529	8	8	7	9
Q86VP6	CAND1	Cullin-associated NEDD8-dissociated protein 1	272.512	380.545	203.207	125.202	5	8	6	5
Q96IY4	CPB2	Carboxypeptidase B2	304.361	142.518	402.443	885.578	10	6	10	11
Q9BWP8	COLEC11	Collectin-11	2585.5	5041.93	2608.71	2524.35	8	9	7	8
Cont_P63103;P63104	YWHAZ	14-3-3 protein zeta/delta	4622.84	2835.92	2806.32	2106.57	6	6	6	6
O00560	SDCBP	Syntenin-1	1052	840.144	1311.23	615.163	6	8	8	8
O75083	WDR1	WD repeat-containing protein 1	487.474	311.531	265.417	316.683	7	7	6	8
O75636	FCN3	Ficolin-3	739.662	1019.18	684.359	2633.93	7	8	8	8
P02656	APOC3	Apolipoprotein C-III	52401.3	32595.8	26411.7	67895.2	7	7	7	8
P02750	LRG1	Leucine-rich alpha-2-glycoprotein	684.988	695.72	4419.04	4023.63	9	8	12	11
P08567	PLEK	Pleckstrin	2311.9	1110.98	888.555	1160.37	8	8	8	7
P09619	PDGFRB	Platelet-derived growth factor receptor beta	1125.86	1136.79	362.228	1269.26	8	8	5	8
P10124	SRGN	Serglycin	22575.1	15691.9	19625.4	21031.8	7	7	7	8
P23528	CFL1	Cofilin-1	705.52	315.435	215.001	368.915	10	8	7	7
P26022	PTX3	Pentraxin-related protein PTX3	729.082	1348.83	1291.95	272.41	7	7	8	5
P27105	STOM	Stomatin	2492.2	1204.26	821.345	977.635	8	8	9	9
P28070	PSMB4	Proteasome subunit beta type-4	588.672	949.756	521.604	381.693	8	9	5	7
P58166	INHBE	Inhibin beta E chain	629.663	554.304	370.768	742.118	7	7	7	8
Q13103	SPP2	Secreted phosphoprotein 24	25235.5	19561.9	11642	23413.1	7	7	7	7
Q13418	ILK	Integrin-linked protein kinase	1573.78	2015.93	2020.22	1447.39	7	7	7	7
Q13790	APOF	Apolipoprotein F	17170.8	21052.3	39866.5	21283.5	7	7	6	6
Q15389	ANGPT1	Angiopoietin-1	590.604	941.502	1156.75	393.94	8	10	10	10
Q15435	PPP1R7	Protein phosphatase 1 regulatory subunit 7	141.252	223.322	148.595	209.18	4	7	6	6
Q6ZRP7	QSOX2	Sulfhydryl oxidase 2	751.893	268.136	236.578	445.535	8	6	4	7
Q86U17	SERPINA11	Serpin A11	255.459	431.119	730.198	199.007	5	8	7	7
Q8WUJ3	CEMIP	Cell migration-inducing and hyaluronan-binding protein	258.414	201.241	149.495	145.987	7	8	7	8
Q9BQE3	TUBA1C	Tubulin alpha-1C chain	5006.56	2561.91	3210.34	3796.76	7	8	6	6
Q9BRK5	SDF4	45 kDa calcium-binding protein	208.628	569.452	338.867	192.999	6	8	6	6
Q9BXR6	CFHR5	Complement factor H-related protein 5	231.283	1338.3	731.049	161.111	4	8	7	6
Q9HCU0	CD248	Endosialin	1246.07	2450.73	1164.36	3273.32	4	5	7	7
Q9UHG3	PCYOX1	Prenylcysteine oxidase 1	625.07	565.715	781.674	600.284	6	9	9	8
A0A0B4J1V0	IGHV3-15	Immunoglobulin heavy variable 3-15	1686.44	2892.42	1992.15	1514.55	7	7	7	6
O00461	GOLIM4	Golgi integral membrane protein 4	802.963	598.973	522.885	612.668	7	8	6	6
O60240	PLIN1	Perilipin-1	612.131	134.87	NaN	516.801	4	5	0	3
P00739	HPR	Haptoglobin-related protein	3745.35	5538.52	8570.91	5326.64	6	9	8	6
P01591	JCHAIN	Immunoglobulin J chain	2705.73	5699.74	1777.57	1074.47	5	8	7	5
P01857	IGHG1	Immunoglobulin heavy constant gamma 1	1405.2	1051.86	2738.26	1773.76	6	6	7	6
P01859	IGHG2	Immunoglobulin heavy constant gamma 2	29841.2	16820.7	31770	25134.1	6	6	6	5
P01860	IGHG3	Immunoglobulin heavy constant gamma 3	8338.24	5227.51	11060.3	4265.81	8	7	8	7
P02763	ORM1	Alpha-1-acid glycoprotein 1	10107.7	2938.85	21355.9	23635.2	7	7	8	8
P04180	LCAT	Phosphatidylcholine-sterol acyltransferase	287.906	211.738	299.447	435.376	6	7	6	7
P07360	C8G	Complement component C8 gamma chain	4227.91	2160.86	5239.33	8065.41	7	7	8	9
P08185	SERPINA6	Corticosteroid-binding globulin	511.271	414.652	1182.73	5863.09	5	5	7	7
P0DJI8	SAA1	Serum amyloid A-1 protein	110.316	13463.7	20456.8	327.68	4	8	8	5
P16112	ACAN	Aggrecan core protein	932.947	375.567	417.847	941.656	5	7	6	6
P16157	ANK1	Ankyrin-1	1934.14	899.108	554.962	789.128	9	8	3	6
P27824	CANX	Calnexin	943.723	747.397	455.949	573.211	5	6	5	6
P40967	PMEL	Melanocyte protein PMEL	1620.58	952.596	503.511	1017.39	3	4	4	7
P49720	PSMB3	Proteasome subunit beta type-3	1539.24	1799.8	392.34	601.503	5	6	5	5
P55268	LAMB2	Laminin subunit beta-2	414.14	210.676	220.577	307.555	7	7	3	5
P55285	CDH6	Cadherin-6	598.875	508.54	203.509	279.809	5	4	3	4
P56202	CTSW	Cathepsin W	200.035	291.696	266.258	102.359	7	7	7	4
P60900	PSMA6	Proteasome subunit alpha type-6	1256.44	1554.9	373.888	536.964	5	5	3	5
P61224	RAP1B	Ras-related protein Rap-1b	3547.08	3165.98	3699.01	2758.29	6	7	5	7
P62805	H4C1	Histone H4	1638.56	4664.97	3094.08	1354.26	5	9	8	7
Q09328	MGAT5	Alpha-1,6-mannosylglycoprotein 6-beta-N-acetylglucosaminyltransferase A	508.01	376.149	237.878	361.92	5	5	4	5
Q0VD83	APOBR	Apolipoprotein B receptor	334.215	281.641	234.881	186.447	6	5	4	5
Q12797	ASPH	Aspartyl/asparaginyl beta-hydroxylase	216.954	117.372	127.075	180.27	5	5	3	6
Q12805	EFEMP1	EGF-containing fibulin-like extracellular matrix protein 1	268.754	154.557	307.346	302.992	5	3	4	5
Q12906	ILF3	Interleukin enhancer-binding factor 3	530.765	674.995	529.99	364.713	7	6	6	6
Q8WUA8	TSKU	Tsukushi	1339.9	744.949	NaN	834.906	7	4	0	5
Q92823	NRCAM	Neuronal cell adhesion molecule	441.93	493.034	315.827	561.963	7	7	7	7
Q96J42	TXNDC15	Thioredoxin domain-containing protein 15	2954.71	1782.11	1217.63	1368.17	7	7	7	6
Q9BY67	CADM1	Cell adhesion molecule 1	170.434	217.76	133.372	250.793	5	6	3	6
Q9H4B7	TUBB1	Tubulin beta-1 chain	1801.78	1191.84	1515.29	1838.97	6	6	6	6
Q9HCL0	PCDH18	Protocadherin-18	354.283	611.272	586.854	250.821	6	6	4	6
Q9NZN3	EHD3	EH domain-containing protein 3	6102.25	2864.02	3288.32	5271.57	9	8	4	7
Q9Y251	HPSE	Heparanase	693.572	572.557	571.123	175.93	6	9	5	3
Cont_P04264;P04264	KRT1	Keratin, type II cytoskeletal 1;Keratin, type II cytoskeletal 1	9952.46	3267.59	6111.3	4914.65	6	5	4	6
O94769	ECM2	Extracellular matrix protein 2	1767.47	448.713	350.909	948.76	5	3	2	5
O95445	APOM	Apolipoprotein M	2096.66	1399.38	1767.47	1773.56	4	5	5	7
P00558	PGK1	Phosphoglycerate kinase 1	518.585	277.111	171.956	206.642	4	5	4	6
P01619	IGKV3-20	Immunoglobulin kappa variable 3-20	8181.16	9522.45	5535.12	32915.8	6	6	6	6
P01701	IGLV1-51	Immunoglobulin lambda variable 1-51	3471.8	2940.48	2457.34	1647.82	6	6	6	6
P01717	IGLV3-25	Immunoglobulin lambda variable 3-25	1237.83	916.894	633.862	637.097	6	4	2	5
P01768;P0DP03	IGHV3-30;IGHV3-30-5	Immunoglobulin heavy variable 3-30;Immunoglobulin heavy variable 3-30-5	1246.78	2219.82	6352.51	2497.12	8	5	6	6
P02743	APCS	Serum amyloid P-component	2222.75	2696.75	1921.67	2266.42	6	6	5	5
P02776	PF4	Platelet factor 4	12135.3	42736.3	46854.2	10012	5	5	6	5
P04075	ALDOA	Fructose-bisphosphate aldolase A	520.835	387.054	471.719	541.501	5	5	6	7
P05160	F13B	Coagulation factor XIII B chain	1282.47	701.815	1604.76	4482.85	6	5	6	7
P05164	MPO	Myeloperoxidase	418.05	636.922	1366.91	417.977	2	8	6	4
P05362	ICAM1	Intercellular adhesion molecule 1	282.373	346.865	365.184	1185.25	3	4	5	5
P07333	CSF1R	Macrophage colony-stimulating factor 1 receptor	7523.56	4561.99	1741.19	4452.43	5	6	4	6
P07384	CAPN1	Calpain-1 catalytic subunit	387.162	755.074	518.237	528.278	5	6	5	4
P07602	PSAP	Prosaposin	1035.13	3582.77	2195.66	438.46	7	8	8	6
P07737	PFN1	Profilin-1	729.324	195.567	213.196	385.486	6	4	4	6
P10646	TFPI	Tissue factor pathway inhibitor	4431.73	2569.04	2402.69	1731.87	5	6	6	5
P12110	COL6A2	Collagen alpha-2(VI) chain	752.933	586.015	194.372	287.439	6	6	4	5
P13497	BMP1	Bone morphogenetic protein 1	418.206	426.709	219.517	480.927	9	8	5	9
P17301	ITGA2	Integrin alpha-2	549.085	402.697	378.045	445.598	5	3	2	4
P18206	VCL	Vinculin	370.41	246.422	253.411	162.834	5	6	5	7
P19652	ORM2	Alpha-1-acid glycoprotein 2	2005.61	1288.23	5903.75	6279.99	4	4	4	6
P21810	BGN	Biglycan	319.561	205.197	201.888	294.197	5	4	4	4
P25774	CTSS	Cathepsin S	1540.78	1435.05	1579.18	1786.95	5	4	5	6
P28062	PSMB8	Proteasome subunit beta type-8	186.716	271.314	97.4773	144.898	3	5	4	6
P31946	YWHAB	14-3-3 protein beta/alpha	94.7971	65.9343	88.3113	61.2848	6	4	4	5
P32942	ICAM3	Intercellular adhesion molecule 3	73.1073	66.6516	26.1531	441.232	3	2	1	5
P37802	TAGLN2	Transgelin-2	1108.34	515.053	535.691	654.863	5	6	4	5
P40197	GP5	Platelet glycoprotein V	730.622	1061.23	1144.08	676.978	6	7	7	7
P49721	PSMB2	Proteasome subunit beta type-2	975.729	976.775	280.788	391.149	7	8	4	4
P49913	CAMP	Cathelicidin antimicrobial peptide	340.649	798.668	994.923	826.528	3	6	5	6
P55056	APOC4	Apolipoprotein C-IV	2395.62	2980.02	2117.75	2613.65	6	6	6	6
P55103	INHBC	Inhibin beta C chain	1412.13	636.374	485.491	1135.23	5	4	4	5
P80303	NUCB2	Nucleobindin-2	260.656	744.665	515.206	211.675	4	8	6	6
Q01518	CAP1	Adenylyl cyclase-associated protein 1	267.736	130.781	169.138	172.616	6	5	5	4
Q05707	COL14A1	Collagen alpha-1(XIV) chain	320.456	187.569	171.711	206.752	3	5	3	3
Q12841	FSTL1	Follistatin-related protein 1	311.756	579.553	546.576	528.617	5	6	5	2
Q12905	ILF2	Interleukin enhancer-binding factor 2	298.368	335.192	270.869	204.614	4	7	4	4
Q13477	MADCAM1	Mucosal addressin cell adhesion molecule 1	3377.88	4303.56	3463.91	3685.27	5	5	4	6
Q15404	RSU1	Ras suppressor protein 1	647.252	666.345	482.454	477.705	4	3	4	5
Q15485	FCN2	Ficolin-2	808.491	1095.03	701.765	965.11	6	6	6	6
Q6EMK4	VASN	Vasorin	1199.88	1088.56	1109.74	1389.53	6	6	5	6
Q7LGC8	CHST3	Carbohydrate sulfotransferase 3	2070.58	1017.85	979.3	1007.12	3	4	4	4
Q8TDL5	BPIFB1	BPI fold-containing family B member 1	682.853	160.234	243.735	489.83	7	4	4	7
Q92187	ST8SIA4	CMP-N-acetylneuraminate-poly-alpha-2,8-sialyltransferase	796.7	509.163	462.759	766.299	6	5	4	6
Q96MK3	FAM20A	Pseudokinase FAM20A	NaN	184.044	148.989	108.108	0	5	4	2
Q96S96	PEBP4	Phosphatidylethanolamine-binding protein 4	26.4564	309.211	237.635	273.5	1	6	5	4
Q9H1B5	XYLT2	Xylosyltransferase 2	940.413	1175.42	1493.12	605.88	5	7	6	7
Q9HCN6	GP6	Platelet glycoprotein VI	781.971	771.014	548.454	382.719	5	6	5	5
Q9NPY3	CD93	Complement component C1q receptor	679.917	803.212	465.925	515.869	5	6	6	6
Q9NZ08	ERAP1	Endoplasmic reticulum aminopeptidase 1	94.7723	969.54	290.903	50.8305	7	11	8	2
Q9UBX1	CTSF	Cathepsin F	453.142	321.396	269.494	487.347	2	4	2	5
A0A075B6H9	IGLV4-69	Immunoglobulin lambda variable 4-69	432.758	509.079	183.32	269.452	4	4	4	3
A0A075B6K4	IGLV3-10	Immunoglobulin lambda variable 3-10	1369.96	1175.06	1452.15	1663.54	5	5	6	5
A0A075B6K5	IGLV3-9	Immunoglobulin lambda variable 3-9	17783.3	14385.3	21526.4	22308	5	4	5	5
A0A0C4DH38	IGHV5-51	Immunoglobulin heavy variable 5-51	3076.96	3430.34	4354.82	6349.61	4	5	4	5
O43493	TGOLN2	Trans-Golgi network integral membrane protein 2	235.794	282.603	222.658	102.761	5	4	3	6
O60279	SUSD5	Sushi domain-containing protein 5	455.79	270.383	274.767	399.383	5	4	3	5
O95479	H6PD	GDH/6PGL endoplasmic bifunctional protein	NaN	343.38	349.438	343.952	0	6	6	6
O95810	CAVIN2	Caveolae-associated protein 2	921.878	324.133	429.982	384.565	3	4	3	3
P01880	IGHD	Immunoglobulin heavy constant delta	109.572	1443.56	878.026	1136.27	2	9	4	7
P02747	C1QC	Complement C1q subcomponent subunit C	2725.29	3281.26	5197.64	13127.5	4	5	5	5
P02775	PPBP	Platelet basic protein	269.221	364.199	989.935	919.293	4	4	5	7
P04083	ANXA1	Annexin A1	71.0604	60.5169	116.845	55.2781	7	7	7	4
P04278	SHBG	Sex hormone-binding globulin	802.713	2700.77	5209.74	5715.68	3	7	9	10
P05060	CHGB	Secretogranin-1	138.26	145.892	137.293	136.627	6	3	3	4
P05556	ITGB1	Integrin beta-1	372.204	262.522	219.021	255.556	4	4	3	6
P06276	BCHE	Cholinesterase	280.23	193.677	499.214	859.586	4	3	4	10
P06312	IGKV4-1	Immunoglobulin kappa variable 4-1	15003.3	7748.26	10636.4	17209.8	5	4	4	5
P06702	S100A9	Protein S100-A9	388.436	1075.01	1534.13	382.686	4	5	5	4
P06734	FCER2,	Low affinity immunoglobulin epsilon Fc receptor,LOW AFFINITY IMMUNOGLOBULIN EPSILON FC RECEPTOR (LYMPHOCYTE IGE...	140.576	NaN	NaN	246.595	3	0	0	5
P07339	CTSD	Cathepsin D	520.593	943.961	933.118	614.732	4	5	4	5
P07585	DCN	Decorin	728.222	608.905	446.923	633.339	7	7	7	7
P09172	DBH	Dopamine beta-hydroxylase	289.165	221.817	427.005	553.275	7	7	9	6
P0DMV8;P0DMV9	HSPA1A;HSPA1B	Heat shock 70 kDa protein 1A;Heat shock 70 kDa protein 1B	227.511	386.398	268.944	205.407	3	3	5	4
P0DP08	IGHV4-38-2	Immunoglobulin heavy variable 4-38-2	840.821	2033.62	968.231	678.256	5	5	4	4
P10451	SPP1	Osteopontin	4750.38	1334.73	1650.69	2459.83	5	5	4	5
P11277	SPTB	Spectrin beta chain, erythrocytic	1132.79	525.698	236.368	294.121	6	6	2	3
P11362	FGFR1	Fibroblast growth factor receptor 1	8513.91	6461.54	6043.78	8572.27	5	5	4	5
P14780	MMP9	Matrix metalloproteinase-9	319.178	602.996	2268.14	159.478	5	6	7	5
P16109	SELP	P-selectin	116.206	334.513	176.642	100.83	3	4	3	3
P16671	CD36	Platelet glycoprotein 4	518.473	246.71	264.862	208.99	5	5	5	5
P17936	IGFBP3	Insulin-like growth factor-binding protein 3	827.976	996.591	1015.43	1656.89	3	4	5	5
P20618	PSMB1	Proteasome subunit beta type-1	663.882	864.493	162.842	390.633	5	5	4	5
P22061	PCMT1	Protein-L-isoaspartate(D-aspartate) O-methyltransferase	615.748	583.674	491.094	416.669	4	5	4	3
P22352	GPX3	Glutathione peroxidase 3	1806.31	1159.46	1254.36	1772.63	4	4	5	5
P25788	PSMA3	Proteasome subunit alpha type-3	260.393	353.829	146.678	114.519	6	7	4	6
P31146	CORO1A	Coronin-1A	244.106	225.942	177.313	274.109	3	4	3	3
P31431	SDC4	Syndecan-4	887.297	1015.81	1208.97	367.863	5	5	5	5
P33151	CDH5	Cadherin-5	574.531	257.237	663.346	1588.4	4	3	4	6
P35555	FBN1	Fibrillin-1	253.028	190.604	132.551	298.198	3	5	4	4
P43121	MCAM	Cell surface glycoprotein MUC18	418.02	581.362	432.657	942.594	2	4	4	5
P43251	BTD	Biotinidase	6028.07	18836.9	15350.4	7741.61	5	5	5	5
P55157	MTTP	Microsomal triglyceride transfer protein large subunit	247.813	245.162	NaN	262.839	3	4	0	4
P80723	BASP1	Brain acid soluble protein 1	257.077	241.201	421.63	220.87	6	5	5	5
Q12860	CNTN1	Contactin-1	206.442	122.546	167.034	436.567	3	4	3	4
Q14118	DAG1	Dystroglycan 1	943.988	791.951	683.757	1180.82	5	5	4	4
Q14767	LTBP2	Latent-transforming growth factor beta-binding protein 2	513.573	396.541	184.385	290.753	4	3	1	5
Q6P4E1	GOLM2	Protein GOLM2	1358.26	427.796	323.572	732.2	3	4	4	4
Q86SQ4	ADGRG6	Adhesion G-protein coupled receptor G6	621.805	572.917	563.131	499.243	3	3	2	4
Q86UD1	OAF	Out at first protein homolog	360.604	593.929	498.299	346.985	4	6	5	5
Q92496	CFHR4	Complement factor H-related protein 4	1264.96	1945.69	2510.82	677.299	5	5	6	5
Q92896	GLG1	Golgi apparatus protein 1	342.807	613.788	504.243	187.711	4	6	4	4
Q9BS26	ERP44	Endoplasmic reticulum resident protein 44	259.574	184.826	182.066	185.464	6	5	2	7
Q9H0U4	RAB1B	Ras-related protein Rab-1B	1025.94	763.728	607.253	454.129	5	4	5	5
Q9H159	CDH19	Cadherin-19	107.073	134.154	169.78	68.9811	4	5	4	5
Q9H4M9	EHD1	EH domain-containing protein 1	276.903	208.495	198.187	173.776	4	5	3	4
Q9UBP4	DKK3	Dickkopf-related protein 3	267.374	155.288	208.932	263.247	4	3	1	4
Q9Y240	CLEC11A	C-type lectin domain family 11 member A	830.611	827.265	730.566	351.59	6	6	5	7
Q9Y5C1	ANGPTL3	Angiopoietin-related protein 3	268.295	128.762	95.6242	318.973	5	4	2	5
Q9Y5Y7	LYVE1	Lymphatic vessel endothelial hyaluronic acid receptor 1	308.599	431.205	213.114	356.146	5	4	4	5
Q9Y6C2	EMILIN1	EMILIN-1	1182.47	525.255	1325.62	1330.26	6	6	7	9
A0A0A0MS15	IGHV3-49	Immunoglobulin heavy variable 3-49	10328.1	15574.4	9264.83	17564.7	4	4	4	4
A0A0B4J1Y9	IGHV3-72	Immunoglobulin heavy variable 3-72	1941.82	1928.18	2276.42	1269.02	4	4	5	4
A0A0C4DH67	IGKV1-8	Immunoglobulin kappa variable 1-8	702.345	797.548	1477.61	552.844	4	4	4	4
A0M8Q6	IGLC7	Immunoglobulin lambda constant 7	89524	91995.2	114034	133715	4	4	4	4
Cont_P08779;P08779	KRT16	Keratin, type I cytoskeletal 16;Keratin, type I cytoskeletal 16	856.14	241.658	778.351	151.354	5	5	2	2
O00592	PODXL	Podocalyxin	2599.58	5450.39	5853.47	3465.62	4	4	3	4
O00602	FCN1	Ficolin-1	285.817	353.759	850.146	305.167	3	5	5	4
O14498	ISLR	Immunoglobulin superfamily containing leucine-rich repeat protein	300.408	304.193	420.075	457.498	3	3	3	5
O15145	ARPC3	Actin-related protein 2/3 complex subunit 3	782.38	290.465	292.79	276.534	3	2	3	4
O60610	DIAPH1	Protein diaphanous homolog 1	NaN	232.943	73.6917	55.373	0	6	2	1
O75339	CILP	Cartilage intermediate layer protein 1	337.012	237.258	NaN	725.757	3	1	0	5
P00352	ALDH1A1	Aldehyde dehydrogenase 1A1	941.932	1942.4	1469.34	NaN	4	4	2	0
P01266	TG	Thyroglobulin	182.975	385.781	NaN	235.665	3	1	0	2
P01624	IGKV3-15	Immunoglobulin kappa variable 3-15	8973.99	12260.3	6592.54	7340.77	4	3	3	4
P01714	IGLV3-19	Immunoglobulin lambda variable 3-19	304.379	776.738	520.706	1016.46	5	4	3	4
P01833	PIGR,	Polymeric immunoglobulin receptor,POLYMERIC-IMMUNOGLOBULIN RECEPTOR PRECURSOR (PLGR) (CONTAINS:...	311.201	519.414	192.184	135.007	5	6	3	4
P02549	SPTA1	Spectrin alpha chain, erythrocytic 1	351.214	318.105	193.03	NaN	4	5	2	0
P02741	CRP	C-reactive protein	112.513	5292.45	1319.86	177.683	3	7	7	2
P02745	C1QA	Complement C1q subcomponent subunit A	2702.02	3573.96	7719.79	12233.4	4	4	4	4
P02746	C1QB	Complement C1q subcomponent subunit B	2972.55	4412.22	8906.18	15319.8	4	4	4	5
P05452	CLEC3B	Tetranectin	172.845	NaN	347.969	1243.8	2	0	2	5
P06733	ENO1	Alpha-enolase	669.063	365.785	349.969	370.338	5	5	4	4
P07093	SERPINE2	Glia-derived nexin	417.372	292.243	259.396	318.147	3	4	4	3
P07355	ANXA2	Annexin A2	311.913	242.66	243.792	241.324	4	4	4	4
P07988	SFTPB	Pulmonary surfactant-associated protein B	263.066	119.479	261.281	245.153	3	1	2	3
P08493	MGP	Matrix Gla protein	1125.23	1094.61	1413.88	1312	4	2	2	3
P08575	PTPRC	Receptor-type tyrosine-protein phosphatase C	317.413	184.689	302.307	290.824	1	2	2	3
P08637	FCGR3A,	Low affinity immunoglobulin gamma Fc region receptor III-A,LOW AFFINITY IMMUNOGLOBULIN GAMMA FC RECEPTOR III-1 PRECURSOR...	805.224	235.536	813.532	1145.6	3	2	2	3
P08648	ITGA5	Integrin alpha-5	394.944	570.804	NaN	443.094	3	3	0	2
P09960	LTA4H	Leukotriene A-4 hydrolase	167.264	399.598	535.805	204.958	3	4	5	4
P0DOY2;P0DOY3	IGLC2;IGLC3	Immunoglobulin lambda constant 2;Immunoglobulin lambda constant 3	2558.07	1335.47	2621.56	3148.86	4	3	3	4
P10586	PTPRF	Receptor-type tyrosine-protein phosphatase F	262.482	85.9995	97.2058	202.557	3	1	3	5
P11226	MBL2	Mannose-binding protein C	387.14	1398.61	874.31	1362.68	3	3	3	5
P13224	GP1BB	Platelet glycoprotein Ib beta chain	3617.24	1064.39	1072.79	913.476	4	4	4	4
P13598	ICAM2	Intercellular adhesion molecule 2	896.574	931.917	689.732	990.165	4	4	3	4
P13727	PRG2	Bone marrow proteoglycan	759.102	2530.74	1869.14	617.652	4	4	4	4
P19971	TYMP	Thymidine phosphorylase	NaN	253.568	158.133	199.794	0	4	3	3
P23083	IGHV1-2	Immunoglobulin heavy variable 1-2	483.306	188.145	496.431	276.437	4	4	4	4
P23284	PPIB	Peptidyl-prolyl cis-trans isomerase B	220.344	72.0502	139.47	102.216	4	4	3	4
P25787	PSMA2	Proteasome subunit alpha type-2	953.054	1530.78	305.847	420.584	5	6	4	5
P25789	PSMA4	Proteasome subunit alpha type-4	605.518	769.758	99.8591	281.697	3	3	3	3
P28065	PSMB9	Proteasome subunit beta type-9	355.225	645.207	217.579	336.286	3	4	2	3
P28072	PSMB6	Proteasome subunit beta type-6	812.33	652.48	163.057	222.127	1	3	2	1
P28074	PSMB5	Proteasome subunit beta type-5	1091.13	1201.48	182.757	152.427	5	6	2	4
P30530	AXL	Tyrosine-protein kinase receptor UFO	564.835	429.63	394.398	718.506	4	4	4	5
P32119	PRDX2	Peroxiredoxin-2	207.362	399.369	149.409	216.477	3	5	4	5
P41222	PTGDS	Prostaglandin-H2 D-isomerase	2052.56	1455.71	1818.11	2195.37	2	4	4	4
P45974	USP5	Ubiquitin carboxyl-terminal hydrolase 5	170.712	356.267	302.026	NaN	3	6	3	0
P50148	GNAQ	Guanine nucleotide-binding protein G(q) subunit alpha	272.523	144.355	187.607	134.954	3	4	2	3
P50395	GDI2	Rab GDP dissociation inhibitor beta	352.855	319.289	305.622	256.16	5	5	4	3
P50895	BCAM	Basal cell adhesion molecule	277.683	157.282	294.132	301.331	4	3	3	2
P54802	NAGLU	Alpha-N-acetylglucosaminidase	NaN	192.313	NaN	939.31	0	3	0	7
P55290	CDH13	Cadherin-13	385.04	207.344	194.457	711.683	2	3	1	4
P58335	ANTXR2	Anthrax toxin receptor 2	702.453	302.827	288.266	736.102	4	3	2	4
P60953	CDC42	Cell division control protein 42 homolog	420.126	390.36	421.451	230.488	5	4	3	3
P60985	KRTDAP	Keratinocyte differentiation-associated protein	219.916	92.8339	91.3151	140.199	3	4	4	4
P61158	ACTR3	Actin-related protein 3	341.859	135.375	110.286	110.325	3	4	2	2
P61626	LYZ	Lysozyme C	219.126	140.899	294.771	2139.4	4	1	4	5
P62328	TMSB4X	Thymosin beta-4	1337.48	495.534	895.898	655.568	5	5	5	5
P78539	SRPX	Sushi repeat-containing protein SRPX	161.997	309.41	158.242	106.679	3	4	3	3
Q08431	MFGE8	Lactadherin	169.418	187.122	130.419	124.285	3	3	2	3
Q08830	FGL1	Fibrinogen-like protein 1	378.828	504.018	567.603	1970.27	6	5	5	8
Q13200	PSMD2	26S proteasome non-ATPase regulatory subunit 2	77.3081	71.3829	16.1684	31.6165	3	5	2	4
Q14974	KPNB1	Importin subunit beta-1	304.09	585.694	292.134	296.912	2	4	3	3
Q15084	PDIA6	Protein disulfide-isomerase A6	688.605	228.8	344.204	578.783	4	3	3	3
Q15113	PCOLCE	Procollagen C-endopeptidase enhancer 1	264.397	179.188	579.94	1000.11	5	2	5	6
Q15833	STXBP2	Syntaxin-binding protein 2	201.646	132.638	134.738	118.52	4	4	3	4
Q16181	SEPTIN7	Septin-7	185.546	136.445	125.192	150.844	3	3	1	2
Q3LXA3	TKFC	Triokinase/FMN cyclase	161.186	89.9975	59.1258	NaN	4	4	2	0
Q6UWP8	SBSN	Suprabasin	33.354	38.8025	25.5673	27.24	3	3	2	4
Q6UY14	ADAMTSL4	ADAMTS-like protein 4	227.713	361.682	422.483	464.462	3	4	2	4
Q7LFX5	CHST15	Carbohydrate sulfotransferase 15	260.859	393.557	277.829	356.235	3	4	3	3
Q8IUX7	AEBP1	Adipocyte enhancer-binding protein 1	555.343	317.289	214.703	194.48	4	5	2	4
Q8N307	MUC20	Mucin-20	122.306	127.8	102.953	78.8316	4	4	3	4
Q8NBS9	TXNDC5	Thioredoxin domain-containing protein 5	1047.4	697.521	945.963	416.611	3	3	3	3
Q8TER0	SNED1	Sushi, nidogen and EGF-like domain-containing protein 1	151.881	NaN	NaN	160.533	2	0	0	3
Q8WWZ8	OIT3	Oncoprotein-induced transcript 3 protein	492.369	488.525	658.616	923.766	2	4	3	4
Q99536	VAT1	Synaptic vesicle membrane protein VAT-1 homolog	378.472	450.41	309.571	283.444	5	4	3	5
Q99983	OMD	Osteomodulin	1121.63	628.048	469.278	1174.28	4	2	2	4
Q9BXX0	EMILIN2	EMILIN-2	221.526	145.899	330.226	235.401	3	4	3	5
Q9H4A9	DPEP2	Dipeptidase 2	179.28	215.079	152.254	428.964	2	3	2	3
Q9HBI1	PARVB	Beta-parvin	442.742	313.367	450.999	369.114	4	4	4	4
Q9NY97	B3GNT2	N-acetyllactosaminide beta-1,3-N-acetylglucosaminyltransferase 2	449.524	364.562	395.764	246.503	2	3	2	3
Q9UBX5	FBLN5	Fibulin-5	700.084	495.73	433.489	2541.12	5	4	3	4
Q9UKM7	MAN1B1	Endoplasmic reticulum mannosyl-oligosaccharide 1,2-alpha-mannosidase	172.84	92.0304	112.197	65.6783	3	3	3	2
Q9ULV4	CORO1C	Coronin-1C	255.344	95.0828	132.567	183.856	4	4	2	3
Q9UNW1	MINPP1	Multiple inositol polyphosphate phosphatase 1	680.385	709.019	319.84	538.468	4	5	4	4
Q9Y274	ST3GAL6	Type 2 lactosamine alpha-2,3-sialyltransferase	560.595	385.976	318.398	205.72	5	5	3	4
Q9Y6Z7	COLEC10	Collectin-10	433.442	806.93	327.483	398.997	4	4	4	4
A0A075B6I9	IGLV7-46	Immunoglobulin lambda variable 7-46	362.648	184.444	138.096	5495.96	3	2	3	1
A0A075B6J9	IGLV2-18	Immunoglobulin lambda variable 2-18	4878.53	5823.4	1825.59	4156.87	3	3	2	2
A0A075B6P5;P01615	IGKV2-28;IGKV2D-28	Immunoglobulin kappa variable 2-28;Immunoglobulin kappa variable 2D-28	5016.09	3139.45	4319.43	7585.78	5	4	4	5
A0A075B6S5	IGKV1-27	Immunoglobulin kappa variable 1-27	448.334	835.382	779.44	314.05	3	3	3	3
A0A087WSX0	IGLV5-45	Immunoglobulin lambda variable 5-45	159.143	143.228	175.384	60.4796	5	4	5	4
A0A0B4J1U7	IGHV6-1	Immunoglobulin heavy variable 6-1	612.588	1724.83	710.204	321.739	2	3	2	2
A0A0C4DH31	IGHV1-18	Immunoglobulin heavy variable 1-18	1112.67	2115.94	822.052	969.196	2	3	3	3
A0A0C4DH34	IGHV4-28	Immunoglobulin heavy variable 4-28	402.288	231.663	475.999	491.68	2	2	2	2
Cont_Q6E0U4;Q6E0U4	DMKN	Dermokine	386.217	231.622	98.1434	613.607	3	2	1	2
Cont_Q86YZ3;Q86YZ3	HRNR	Hornerin	98.5591	18.9828	8.46636	6.90408	7	5	1	2
Cont_Q8N1N4;Q8N1N4	KRT78	Keratin, type II cytoskeletal 78;Keratin, type II cytoskeletal 78	1989.84	447.063	575.371	586.836	3	2	2	3
O00194	RAB27B	Ras-related protein Rab-27B	150.551	191.278	257.74	54.947	2	2	2	2
O00299	CLIC1	Chloride intracellular channel protein 1	400.867	280.307	93.3487	100.069	2	3	2	2
O14594	NCAN	Neurocan core protein	NaN	49.6869	NaN	95.2348	0	3	0	3
O14656	TOR1A	Torsin-1A	193.324	88.9185	NaN	101.143	2	2	0	3
O14672	ADAM10	Disintegrin and metalloproteinase domain-containing protein 10	378.272	249.579	236.168	111.492	2	3	3	1
O15143	ARPC1B	Actin-related protein 2/3 complex subunit 1B	413.855	179.234	153.732	226.12	4	4	4	3
O60814;P57053;P58876;P62807;Q5QNW6;Q93079;Q99877;Q99879;Q99880	H2BC12;H2BC12L;H2BC5;H2BC4;H2BC18;H2BC9;H2BC15;H2BC14;H2BC13	Histone H2B type 1-K;Histone H2B type F-S;Histone H2B type 1-D;Histone H2B type 1-C/E/F/G/I;Histone H2B type 2-F;Histone H2B type 1-H;Histone H2B type 1-N;Histone H2B type 1-M;Histone H2B type 1-L	586.449	939.264	578.189	756.886	4	2	1	3
O75356	ENTPD5	Nucleoside diphosphate phosphatase ENTPD5	131.779	272.675	244.285	130.935	3	3	3	3
O75558	STX11	Syntaxin-11	180.535	60.3859	124.853	42.8935	3	1	1	2
O95428	PAPLN	Papilin	198.902	16.7879	40.5876	434.915	9	1	4	11
O95866	MPIG6B	Megakaryocyte and platelet inhibitory receptor G6b	524.968	299.332	402.215	166.298	2	3	1	2
P00390	GSR	Glutathione reductase, mitochondrial	NaN	162.564	213.12	NaN	0	3	3	0
P00746	CFD	Complement factor D	406.961	344.454	473.1	2533.21	4	5	4	5
P00915	CA1	Carbonic anhydrase 1	396.697	153.472	273.487	590.019	4	4	4	5
P01133	EGF	Pro-epidermal growth factor	145.9	148.769	184.43	148.941	3	3	1	3
P01599	IGKV1-17	Immunoglobulin kappa variable 1-17	3140.05	6451.85	5649.89	7154.76	3	3	3	2
P01700	IGLV1-47	Immunoglobulin lambda variable 1-47	660.201	1384.61	916.789	521.61	3	3	3	3
P01703	IGLV1-40	Immunoglobulin lambda variable 1-40	303.709	422.444	252.742	86.2996	2	3	3	3
P01782	IGHV3-9	Immunoglobulin heavy variable 3-9	1082.58	354.97	363.135	231.009	1	3	3	2
P01877	IGHA2	Immunoglobulin heavy constant alpha 2	939.808	579.663	461.574	1272.13	3	3	3	2
P02461	COL3A1	Collagen alpha-1(III) chain	NaN	340.017	199.515	232.364	0	3	2	3
P02792	FTL	Ferritin light chain	229.973	319.513	NaN	137.779	2	2	0	2
P04424	ASL	Argininosuccinate lyase	278.79	224.356	NaN	NaN	3	4	0	0
P06858	LPL	Lipoprotein lipase	194.29	127.866	109.373	122.397	3	3	2	2
P07948	LYN	Tyrosine-protein kinase Lyn	291.979	165.375	120.928	179.737	2	2	2	2
P08294	SOD3	Extracellular superoxide dismutase [Cu-Zn]	497.308	387.808	375.369	871.013	4	3	3	4
P08311	CTSG	Cathepsin G	358.323	1014.38	585.207	427.137	2	3	3	3
P08670	VIM	Vimentin	295.202	293.267	315.828	172.458	3	3	3	3
P08833	IGFBP1	Insulin-like growth factor-binding protein 1	1406.07	248.863	1005.41	904.195	3	2	3	3
P09467	FBP1	Fructose-1,6-bisphosphatase 1	470.208	1110.52	538.758	449.923	3	5	2	3
P0DJD8	PGA3	Pepsin A-3	2343.99	556.72	242.617	378.287	3	2	3	3
P0DJI9	SAA2	Serum amyloid A-2 protein	112.339	17824.4	17542	144.616	3	5	4	2
P10720	PF4V1	Platelet factor 4 variant	208.213	512.941	572.758	639.009	3	3	3	3
P11169	SLC2A3	Solute carrier family 2, facilitated glucose transporter member 3	394.306	385.027	376.431	458.04	3	3	3	2
P11215	ITGAM	Integrin alpha-M	60.2933	89.7406	367.393	153.98	1	2	4	3
P11216	PYGB	Glycogen phosphorylase, brain form	184.957	335.43	180.992	178.326	3	4	4	3
P11678	EPX	Eosinophil peroxidase	151.964	94.7421	287.412	NaN	2	2	3	0
P12931	SRC	Proto-oncogene tyrosine-protein kinase Src	145.382	133.894	132.01	156.273	3	2	1	2
P13798	APEH	Acylamino-acid-releasing enzyme	255.065	270.597	153.708	172.895	1	3	3	3
P14770	GP9	Platelet glycoprotein IX	407.863	222.893	292.959	303.453	3	3	3	2
P16150	SPN	Leukosialin	197.26	180.359	165.388	189.409	1	2	2	2
P16284	PECAM1	Platelet endothelial cell adhesion molecule	1396.04	450.797	481.315	550.867	4	5	4	4
P16871	IL7R	Interleukin-7 receptor subunit alpha	278.398	378.968	191.175	193.375	1	2	1	3
P17813	ENG	Endoglin	126.455	483.213	366.597	336.818	1	4	3	1
P19021	PAM	Peptidyl-glycine alpha-amidating monooxygenase	1007.86	236.123	237.499	650.347	3	3	3	3
P20774	OGN	Mimecan	707.506	257.165	291.975	563.211	2	2	3	3
P24593	IGFBP5	Insulin-like growth factor-binding protein 5	383.965	116.675	231.95	459.531	2	2	2	3
P28066	PSMA5	Proteasome subunit alpha type-5	1250.94	1537.36	386.521	725.773	3	4	2	3
P30711	GSTT1	Glutathione S-transferase theta-1	68.3696	239.237	83.261	NaN	3	4	3	0
P31327	CPS1	Carbamoyl-phosphate synthase [ammonia], mitochondrial	141.897	194.258	88.9371	100.915	3	3	2	3
P35052	GPC1	Glypican-1	263.73	213.721	110.86	141.9	3	2	2	3
P40306	PSMB10	Proteasome subunit beta type-10	118.838	89.8787	NaN	65.7563	1	3	0	2
P50552	VASP	Vasodilator-stimulated phosphoprotein	99.4486	52.4894	49.9475	120.946	3	2	2	2
P52907	CAPZA1	F-actin-capping protein subunit alpha-1	341.4	203.346	253.368	190.607	2	2	3	3
P59998	ARPC4	Actin-related protein 2/3 complex subunit 4	888.704	604.219	496.488	663.124	4	3	4	4
P60174	TPI1	Triosephosphate isomerase	462.306	122.935	117.937	155.494	4	3	3	4
P60660	MYL6	Myosin light polypeptide 6	1091.06	570.992	438.722	297.852	3	3	3	3
P61020	RAB5B	Ras-related protein Rab-5B	383.774	NaN	58.5304	NaN	1	0	1	0
P61160	ACTR2	Actin-related protein 2	479.433	189.958	148.081	292.877	3	3	3	3
P61981	YWHAG	14-3-3 protein gamma	1435.47	2125.79	610.795	1014.34	4	3	2	3
P62195	PSMC5	26S proteasome regulatory subunit 8	NaN	69.1258	NaN	NaN	0	2	0	0
P62258	YWHAE	14-3-3 protein epsilon	798.911	1144.08	606.602	659.543	3	3	3	3
P62873	GNB1	Guanine nucleotide-binding protein G(I)/G(S)/G(T) subunit beta-1	228.003	251.992	232.938	226.967	3	2	3	2
P62937	PPIA	Peptidyl-prolyl cis-trans isomerase A	2003.12	927.843	767.289	836.377	3	3	3	3
P78417	GSTO1	Glutathione S-transferase omega-1	441.599	385.691	568.455	361.538	3	3	2	3
P80188	LCN2	Neutrophil gelatinase-associated lipocalin	164.942	323.048	1243.93	184.457	2	3	3	3
P98095	FBLN2	Fibulin-2	277.444	298.718	188.223	283.1	4	4	4	7
Q02413	DSG1	Desmoglein-1	397.5	NaN	NaN	NaN	4	0	0	0
Q03252	LMNB2	Lamin-B2	NaN	111.143	110.545	NaN	0	2	2	0
Q04917	YWHAH	14-3-3 protein eta	253.852	263.897	162.475	132.843	2	3	3	3
Q08174	PCDH1	Protocadherin-1	194.491	123.503	108.865	NaN	1	3	2	0
Q10471	GALNT2	Polypeptide N-acetylgalactosaminyltransferase 2	568.2	201.084	213.832	253.908	2	3	3	3
Q10472	GALNT1	Polypeptide N-acetylgalactosaminyltransferase 1	105.075	155.987	173.34	190.092	1	3	2	2
Q13093	PLA2G7	Platelet-activating factor acetylhydrolase	159.107	165.331	134.328	55.1727	3	2	2	2
Q13283	G3BP1	Ras GTPase-activating protein-binding protein 1	175.254	223.796	128.488	57.9291	2	3	2	2
Q14242	SELPLG	P-selectin glycoprotein ligand 1	283.801	364.633	484.662	573.773	2	2	1	2
Q14314	FGL2	Fibroleukin	204.414	209.914	225.7	110.845	1	1	2	2
Q14956	GPNMB	Transmembrane glycoprotein NMB	115.545	140.507	83.6352	76.2702	1	2	2	3
Q16620	NTRK2	BDNF/NT-3 growth factors receptor	159.924	104.651	50.3035	175.743	1	3	2	3
Q24JP5	TMEM132A	Transmembrane protein 132A	NaN	212.273	NaN	88.9401	0	2	0	3
Q27J81	INF2	Inverted formin-2	135.702	79.5272	56.3733	70.4581	2	3	1	2
Q32MZ4	LRRFIP1	Leucine-rich repeat flightless-interacting protein 1	169.099	116.355	246.8	124.222	2	4	4	3
Q5T749	KPRP	Keratinocyte proline-rich protein	177.385	69.9862	NaN	NaN	1	3	0	0
Q6UXD5	SEZ6L2	Seizure 6-like protein 2	267.972	389.952	262.352	260.638	2	3	3	3
Q7Z5L7	PODN	Podocan	362.3	191.661	281.118	209.401	2	2	2	3
Q7Z7M8	B3GNT8	UDP-GlcNAc:betaGal beta-1,3-N-acetylglucosaminyltransferase 8	NaN	131.41	144.227	NaN	0	2	2	0
Q86UN3	RTN4RL2	Reticulon-4 receptor-like 2	4840.64	1315.84	900.685	1909.65	4	3	3	4
Q86X29	LSR	Lipolysis-stimulated lipoprotein receptor	104.54	83.7582	127.701	106.14	4	2	4	3
Q8IZ83	ALDH16A1	Aldehyde dehydrogenase family 16 member A1	178.915	465.035	78.2072	NaN	1	3	1	0
Q8TF66	LRRC15	Leucine-rich repeat-containing protein 15	129.744	104.523	106.452	57.0219	3	3	3	2
Q8WWV6	FCAMR	High affinity immunoglobulin alpha and immunoglobulin mu Fc receptor	845.395	487.531	333.211	278.257	1	3	2	2
Q8WZ42	TTN	Titin	256.172	NaN	NaN	227.967	1	0	0	2
Q92743	HTRA1	Serine protease HTRA1	142.936	NaN	77.2381	121.946	2	0	1	2
Q96CX2	KCTD12	BTB/POZ domain-containing protein KCTD12	224.603	1703.85	133.636	227.561	2	3	2	3
Q96NZ9	PRAP1	Proline-rich acidic protein 1	537.372	226.058	296.746	508.499	3	3	3	3
Q99436	PSMB7	Proteasome subunit beta type-7	262.591	524.18	128.654	178.255	3	4	2	3
Q9BUN1	MENT	Protein MENT	196.353	521.598	159.598	290.499	1	3	2	1
Q9BYJ0	FGFBP2	Fibroblast growth factor-binding protein 2	168.839	NaN	NaN	71.7347	1	0	0	2
Q9GZT8	NIF3L1	NIF3-like protein 1	208.003	952.521	412.627	NaN	3	3	3	0
Q9H4G4	GLIPR2	Golgi-associated plant pathogenesis-related protein 1	311.252	343.884	446.283	448.409	2	3	2	2
Q9H8L6	MMRN2	Multimerin-2	327.207	329.862	544.438	461.392	3	3	2	3
Q9HBW9	ADGRL4	Adhesion G protein-coupled receptor L4	204.054	346.144	140.244	136.832	2	2	2	2
Q9NRA1	PDGFC	Platelet-derived growth factor C	220.587	218.389	170.607	82.7291	2	4	4	3
Q9NYQ6	CELSR1	Cadherin EGF LAG seven-pass G-type receptor 1	228.725	278.953	144.12	206.77	2	3	3	2
Q9UBW5	BIN2	Bridging integrator 2	NaN	43.995	NaN	38.0469	0	4	0	2
Q9UGM5	FETUB	Fetuin-B	253.941	118.448	488.626	449.315	5	2	3	5
Q9UHI8	ADAMTS1	A disintegrin and metalloproteinase with thrombospondin motifs 1	530.305	243.744	NaN	506.914	2	2	0	3
Q9UJJ9	GNPTG	N-acetylglucosamine-1-phosphotransferase subunit gamma	914.395	374.643	363.122	805.278	3	3	3	3
Q9UJU6	DBNL	Drebrin-like protein	58.5162	81.2766	NaN	31.1749	4	1	0	2
Q9UKU6	TRHDE	Thyrotropin-releasing hormone-degrading ectoenzyme	339.033	334.534	209.401	192.98	3	3	2	2
Q9Y279	VSIG4	V-set and immunoglobulin domain-containing protein 4	254.179	228.525	285.753	228.3	2	4	3	3
Q9Y646	CPQ	Carboxypeptidase Q	318.695	257.662	250.14	202.195	3	3	3	3
A0A075B6I0	IGLV8-61	Immunoglobulin lambda variable 8-61	3022.86	3358.51	1904.45	647.858	2	2	2	2
A0A075B6R9;A0A0C4DH68	IGKV2D-24;IGKV2-24	Probable non-functional immunoglobulin kappa variable 2D-24;Immunoglobulin kappa variable 2-24	1309.49	2077.74	1891.72	1642.84	2	2	2	2
A0A0A0MRZ8;P04433	IGKV3D-11;IGKV3-11	Immunoglobulin kappa variable 3D-11;Immunoglobulin kappa variable 3-11	10246.3	2598.79	2230.99	5268.92	3	3	3	3
A0A0A0MT36	IGKV6D-21	Immunoglobulin kappa variable 6D-21	533.62	1515.43	1089.44	512.831	3	3	2	3
A0A0B4J1V2	IGHV2-26	Immunoglobulin heavy variable 2-26	NaN	143.215	232.985	561.194	0	1	1	2
A0A0B4J1V6	IGHV3-73	Immunoglobulin heavy variable 3-73	228.358	282.981	297.849	322.343	2	4	3	2
A0A0B4J1Y8	IGLV9-49	Immunoglobulin lambda variable 9-49	345.718	56.3458	256.177	103.216	2	3	3	2
A0A0B4J2D9;P0DP09	IGKV1D-13;IGKV1-13	Immunoglobulin kappa variable 1D-13;Immunoglobulin kappa variable 1-13	1192.73	1018.09	870.807	1791.85	2	1	2	1
A0A0C4DH33	IGHV1-24	Immunoglobulin heavy variable 1-24	1186.04	452.876	374.198	220.675	2	3	3	2
A0A0C4DH73;P01611	IGKV1-12;IGKV1D-12	Immunoglobulin kappa variable 1-12;Immunoglobulin kappa variable 1D-12	2003.73	1954.16	2179.68	1353.03	3	3	3	3
A0A0G2JMI3	IGHV1-69-2	Immunoglobulin heavy variable 1-69-2	480.181	482.29	880.352	937.408	1	1	1	2
A0A0G2JS06	IGLV5-39	Immunoglobulin lambda variable 5-39	444.27	736.341	6840.07	179.615	2	2	2	2
Cont_P13605;Q06828	FMOD	Fibromodulin	560.824	392.633	313.029	326.459	2	1	2	2
Cont_P35527;P35527	KRT9	Keratin, type I cytoskeletal 9;Keratin, type I cytoskeletal 9	1759.1	162.034	366.972	477.519	2	1	2	2
Cont_P68138;P68032;P68133	ACTA1;ACTC1;ACTA1	Actin, alpha skeletal muscle;Actin, alpha cardiac muscle 1;Actin, alpha skeletal muscle	188.677	168.838	167.36	180.681	2	2	2	2
I6L899	GOLGA8R	Golgin subfamily A member 8R	5134.49	14168.4	3578.91	4335.63	2	2	2	2
O00264	PGRMC1	Membrane-associated progesterone receptor component 1	520.629	297.591	211.106	400.544	2	2	1	2
O14798	TNFRSF10C	Tumor necrosis factor receptor superfamily member 10C	NaN	25.4037	NaN	NaN	0	1	0	0
O15031	PLXNB2	Plexin-B2	240.503	57.4021	NaN	131.845	2	1	0	1
O15117	FYB1	FYN-binding protein 1	110.987	8.57472	32.7961	12.8126	3	1	1	2
O15400	STX7	Syntaxin-7	157.78	175.488	NaN	153.085	1	2	0	1
O43505	B4GAT1	Beta-1,4-glucuronyltransferase 1	74.8181	134.266	NaN	503.255	1	1	0	2
O60507	TPST1	Protein-tyrosine sulfotransferase 1	340.301	282.156	110.101	104.154	2	1	1	2
O60888	CUTA	Protein CutA	769.461	454.725	316.649	732.538	2	2	2	2
O75891	ALDH1L1	Cytosolic 10-formyltetrahydrofolate dehydrogenase	123.204	151.125	NaN	91.5217	3	2	0	2
O95965	ITGBL1	Integrin beta-like protein 1	NaN	108.254	69.5494	NaN	0	1	1	0
O95967	EFEMP2	EGF-containing fibulin-like extracellular matrix protein 2	208.785	254.326	255.782	476.664	2	2	2	2
P00491	PNP	Purine nucleoside phosphorylase	234.799	193.433	189.231	132.611	3	2	2	2
P01034	CST3	Cystatin-C	271.922	NaN	427.245	470.417	1	0	2	3
P01127	PDGFB	Platelet-derived growth factor subunit B	135.046	60.1917	NaN	111.343	1	1	0	1
P01275	GCG	Pro-glucagon	97.1418	116.644	NaN	95.0278	2	1	0	3
P01593;P01594	IGKV1D-33;IGKV1-33	Immunoglobulin kappa variable 1D-33;Immunoglobulin kappa variable 1-33	9850.87	10518.1	5654.51	10104	2	2	2	2
P01597;P04432	IGKV1-39;IGKV1D-39	Immunoglobulin kappa variable 1-39;Immunoglobulin kappa variable 1D-39	1253.57	1395.09	821.085	927.828	2	2	3	3
P01602	IGKV1-5	Immunoglobulin kappa variable 1-5	1550.22	2198.72	2655.25	1327.94	4	4	4	4
P01705	IGLV2-23	Immunoglobulin lambda variable 2-23	156.276	599.459	117.884	129.562	3	3	3	3
P01721	IGLV6-57	Immunoglobulin lambda variable 6-57	378.503	243.963	271.58	1112.43	2	2	2	2
P01743	IGHV1-46	Immunoglobulin heavy variable 1-46	NaN	162.081	293.608	342.092	0	2	2	2
P01817	IGHV2-5	Immunoglobulin heavy variable 2-5	158.647	110.403	694.367	469.591	1	2	1	1
P02042	HBD	Hemoglobin subunit delta	3405.07	3803.65	NaN	5804.67	1	2	0	2
P02452	COL1A1	Collagen alpha-1(I) chain	83.4581	252.047	93.4087	162.13	1	2	2	2
P04062	GBA1	Lysosomal acid glucosylceramidase	108.824	150.762	116.6	NaN	2	3	2	0
P04430	IGKV1-16	Immunoglobulin kappa variable 1-16	1140.65	1159.3	671.348	481.979	4	4	4	3
P04632	CAPNS1	Calpain small subunit 1	209.099	357.199	122.39	105.853	2	2	2	2
P04899	GNAI2	Guanine nucleotide-binding protein G(i) subunit alpha-2	269.799	146.439	270.841	NaN	3	2	3	0
P04908;Q7L7L0;Q93077	H2AC4;H2AC25;H2AC6	Histone H2A type 1-B/E;Histone H2A type 3;Histone H2A type 1-C	854.021	788.849	270.173	833.262	2	2	3	3
P05023	ATP1A1	Sodium/potassium-transporting ATPase subunit alpha-1	161.722	141.195	203.207	NaN	2	2	1	0
P05107	ITGB2	Integrin beta-2	133.149	128.041	311.427	164.932	2	2	3	2
P05109	S100A8	Protein S100-A8	128.06	190.695	160.477	64.4435	1	2	2	2
P05388;Q8NHW5	RPLP0;RPLP0P6	Large ribosomal subunit protein uL10;Putative ribosomal protein uL10-like	119.412	64.3388	NaN	NaN	2	4	0	0
P06737	PYGL	Glycogen phosphorylase, liver form	163.041	472.636	219.97	NaN	2	2	2	0
P06753	TPM3	Tropomyosin alpha-3 chain	261.266	183.554	91.3199	191.691	2	2	2	2
P06865	HEXA	Beta-hexosaminidase subunit alpha	183.029	279.4	314.512	NaN	2	3	3	0
P07327	ADH1A	Alcohol dehydrogenase 1A	123.464	199.359	NaN	108.477	3	3	0	2
P08195	SLC3A2	Amino acid transporter heavy chain SLC3A2	194.066	354.201	263.439	240.359	3	2	2	4
P08581	MET	Hepatocyte growth factor receptor	NaN	NaN	NaN	145.056	0	0	0	3
P09493	TPM1	Tropomyosin alpha-1 chain	562.952	294.074	251.219	141.416	2	1	1	1
P09525	ANXA4	Annexin A4	106.026	80.9525	49.2238	NaN	2	1	2	0
P09668	CTSH	Pro-cathepsin H	NaN	NaN	NaN	117.608	0	0	0	2
P10253	GAA	Lysosomal alpha-glucosidase	355.404	178.536	199.886	NaN	1	1	1	0
P10412;P16402;P16403	H1-4;H1-3;H1-2	Histone H1.4;Histone H1.3;Histone H1.2	149.452	NaN	30.1813	70.5233	1	0	1	1
P10721	KIT	Mast/stem cell growth factor receptor Kit	107.694	66.4854	70.6501	65.8152	3	3	2	2
P11166	SLC2A1	Solute carrier family 2, facilitated glucose transporter member 1	119.773	54.3129	92.2274	80.3229	3	2	2	3
P12429	ANXA3	Annexin A3	284.447	298.577	348.099	250.099	3	2	2	2
P12883	MYH7	Myosin-7	NaN	NaN	NaN	273.767	0	0	0	2
P13473	LAMP2	Lysosome-associated membrane glycoprotein 2	252.636	NaN	NaN	581.581	1	0	0	2
P13489	RNH1	Ribonuclease inhibitor	185.766	251.725	90.4684	381.629	2	2	2	2
P13942	COL11A2	Collagen alpha-2(XI) chain	268.602	141.612	NaN	214.325	1	1	0	1
P14923	JUP	Junction plakoglobin	569.498	44.5256	58.2086	89.9462	1	1	2	2
P15151	PVR	Poliovirus receptor	36.6313	163.704	136.953	NaN	2	3	2	0
P15153	RAC2	Ras-related C3 botulinum toxin substrate 2	1084.81	930.131	1123.75	535.859	2	2	2	2
P15311	EZR	Ezrin	NaN	165.283	NaN	91.2663	0	2	0	1
P15531;P22392	NME1;NME2	Nucleoside diphosphate kinase A;Nucleoside diphosphate kinase B	133.023	110.832	95.9534	131.653	2	2	1	2
P15814	IGLL1,	Immunoglobulin lambda-like polypeptide 1,IMMUNOGLOBULIN-RELATED 14.1 PROTEIN PRECURSOR. - HOMO SAPIENS...	22330.9	23063.9	34535.9	22528	2	2	2	2
P16234	PDGFRA	Platelet-derived growth factor receptor alpha	125.646	90.9848	70.1407	81.2389	2	2	2	2
P17927	CR1	Complement receptor type 1	NaN	77.4219	128.729	NaN	0	2	2	0
P18850	ATF6	Cyclic AMP-dependent transcription factor ATF-6 alpha	NaN	219.62	NaN	NaN	0	2	0	0
P20700	LMNB1	Lamin-B1	NaN	105.69	186.258	109.047	0	1	3	2
P22304	IDS	Iduronate 2-sulfatase	NaN	156.561	220.4	322.086	0	2	1	1
P22455	FGFR4	Fibroblast growth factor receptor 4	357.553	71.8963	154.476	249.705	1	1	1	1
P22466	GAL	Galanin peptides	NaN	96.723	NaN	NaN	0	2	0	0
P22692	IGFBP4	Insulin-like growth factor-binding protein 4	380.635	184.66	318.82	298.836	2	2	2	2
P23467	PTPRB	Receptor-type tyrosine-protein phosphatase beta	NaN	72.9717	83.7458	51.5981	0	2	1	2
P24298	GPT	Alanine aminotransferase 1	NaN	215.231	NaN	NaN	0	2	0	0
P26572	MGAT1	Alpha-1,3-mannosyl-glycoprotein 2-beta-N-acetylglucosaminyltransferase	264.746	275.432	294.098	300.098	1	2	2	2
P27487	DPP4	Dipeptidyl peptidase 4	365.9	353.754	NaN	611.224	1	1	0	2
P28300	LOX	Protein-lysine 6-oxidase	207.615	93.2718	NaN	77.4607	3	2	0	2
P29692	EEF1D	Elongation factor 1-delta	NaN	NaN	NaN	66.6244	0	0	0	2
P30043	BLVRB	Flavin reductase (NADPH)	NaN	85.3546	65.0135	NaN	0	2	2	0
P30153	PPP2R1A	Serine/threonine-protein phosphatase 2A 65 kDa regulatory subunit A alpha isoform	NaN	144.398	82.6942	129.626	0	2	2	2
P30740	SERPINB1	Leukocyte elastase inhibitor	323.5	414.664	466.575	298.559	2	2	2	2
P30990	NTS	Neurotensin/neuromedin N	NaN	98.6462	141.351	80.9371	0	2	2	2
P35030	PRSS3	Trypsin-3	250.742	142.611	118.111	91.3941	1	2	1	1
P35442	THBS2	Thrombospondin-2	NaN	162.229	109	NaN	0	2	1	0
P37840	SNCA	Alpha-synuclein	228.504	102.343	NaN	135.484	1	3	0	2
P48426	PIP4K2A	Phosphatidylinositol 5-phosphate 4-kinase type-2 alpha	127.195	89.6111	78.2524	57.8722	2	2	1	1
P48643	CCT5	T-complex protein 1 subunit epsilon	130.364	138.84	NaN	NaN	1	1	0	0
P49593	PPM1F	Protein phosphatase 1F	112.599	NaN	NaN	86.7387	2	0	0	2
P50502;Q8IZP2;Q8NFI4	ST13;ST13P4;ST13P5	Hsc70-interacting protein;Putative protein FAM10A4;Putative protein FAM10A5	309.021	493.136	198.08	123.038	1	1	1	2
P51148	RAB5C	Ras-related protein Rab-5C	383.992	241.849	152.239	173.872	3	2	3	3
P55160	NCKAP1L	Nck-associated protein 1-like	124.551	NaN	112.623	126.364	1	0	1	1
P61106	RAB14	Ras-related protein Rab-14	103.285	135.178	52.1476	NaN	2	2	2	0
P61769	B2M	Beta-2-microglobulin	390.938	182.36	449.867	561.429	2	2	3	4
P61812	TGFB2	Transforming growth factor beta-2 proprotein	NaN	72.883	184.679	101.732	0	3	2	1
P62191	PSMC1	26S proteasome regulatory subunit 4	149.629	310.87	NaN	144.392	2	1	0	2
P63000	RAC1	Ras-related C3 botulinum toxin substrate 1	1416.64	683.497	616.269	505.896	2	2	2	2
P68371	TUBB4B	Tubulin beta-4B chain	380.515	413.432	450.013	448.953	2	2	2	2
P69849;Q15155;Q5JPE7	NOMO3;NOMO1;NOMO2	BOS complex subunit NOMO3;BOS complex subunit NOMO1;BOS complex subunit NOMO2	222.064	363.041	107.666	141.407	2	2	2	2
P80511	S100A12	Protein S100-A12	91.8454	400.563	473.156	60.8204	2	5	5	1
P81605	DCD	Dermcidin	284.578	259.335	247.061	186.951	1	2	2	1
P84095	RHOG	Rho-related GTP-binding protein RhoG	93.6425	132.521	68.4639	NaN	2	2	2	0
Q00013	MPP1	55 kDa erythrocyte membrane protein	335.318	141.295	NaN	172.968	2	1	0	1
Q00610	CLTC	Clathrin heavy chain 1	128.025	54.2004	22.06	NaN	1	3	1	0
Q02487	DSC2	Desmocollin-2	95.1992	43.4581	63.2872	84.917	2	1	2	2
Q07075	ENPEP	Glutamyl aminopeptidase	95.8481	767.278	337.109	188.934	1	3	2	2
Q07507	DPT	Dermatopontin	152.098	107.71	176.186	325.216	2	2	2	2
Q12794	HYAL1	Hyaluronidase-1	181.885	305.477	458.37	336.963	2	3	2	3
Q12830	BPTF	Nucleosome-remodeling factor subunit BPTF	77.1106	780.906	506.265	NaN	1	2	2	0
Q13332	PTPRS	Receptor-type tyrosine-protein phosphatase S	137.414	121.424	158.383	197.282	2	2	1	2
Q13361	MFAP5	Microfibrillar-associated protein 5	321.295	217.96	146.279	223.996	1	1	1	1
Q13867	BLMH	Bleomycin hydrolase	593.74	251.767	299.288	225.671	2	2	2	2
Q14623	IHH	Indian hedgehog protein	151.335	475.194	333.101	177.498	2	2	2	2
Q15691	MAPRE1	Microtubule-associated protein RP/EB family member 1	353.079	NaN	NaN	82.8543	2	0	0	2
Q15762	CD226	CD226 antigen	452.543	627.366	407.716	245.908	2	2	2	2
Q15942	ZYX	Zyxin	NaN	122.473	163.77	NaN	0	1	1	0
Q16378	PRR4	Proline-rich protein 4	730.799	2796.46	NaN	502.485	1	1	0	1
Q16820	MEP1B	Meprin A subunit beta	80.7	39.8938	NaN	83.501	1	1	0	2
Q16853	AOC3	Amine oxidase [copper-containing] 3	182.553	163.789	221.239	287.507	2	2	1	2
Q4G148	GXYLT1	Glucoside xylosyltransferase 1	67.8101	113.318	184.044	51.63	1	2	1	1
Q504Y2	PKDCC	Extracellular tyrosine-protein kinase PKDCC	78.8418	74.3299	58.4525	49.1457	1	2	2	1
Q5JU69	TOR2A	Torsin-2A	548.264	573.696	318.07	252.459	1	2	1	1
Q6P988	NOTUM	Palmitoleoyl-protein carboxylesterase NOTUM	NaN	246.557	NaN	NaN	0	2	0	0
Q6V0I7	FAT4	Protocadherin Fat 4	457.836	710.434	139.608	302.012	2	2	2	1
Q6WN34	CHRDL2	Chordin-like protein 2	40.8493	NaN	13.2638	53.2514	2	0	1	2
Q7Z2Q7	LRRC70	Leucine-rich repeat-containing protein 70	148.523	154.662	62.8786	372.636	2	2	2	1
Q7Z7M0	MEGF8	Multiple epidermal growth factor-like domains protein 8	300.604	440.219	488.182	226.016	2	2	2	2
Q8IUL8	CILP2	Cartilage intermediate layer protein 2	490.112	320.504	265.553	235.363	2	2	2	2
Q8IZP0	ABI1	Abl interactor 1	332.162	203.398	144.318	199.824	1	1	1	1
Q8N128	FAM177A1	Protein FAM177A1	156.001	NaN	NaN	174.724	3	0	0	2
Q8N2S1	LTBP4	Latent-transforming growth factor beta-binding protein 4	128.064	NaN	NaN	57.4652	2	0	0	2
Q8N3T1	GALNT15	Polypeptide N-acetylgalactosaminyltransferase 15	348.077	83.5435	98.9179	231.61	2	1	1	4
Q8N699	MYCT1	Myc target protein 1	1057.71	472.803	463.748	197.878	2	2	2	2
Q8NBZ7	UXS1	UDP-glucuronic acid decarboxylase 1	204.007	349.204	254.67	99.5154	2	2	2	2
Q8TD06	AGR3	Anterior gradient protein 3	182.562	175.084	NaN	351.51	2	2	0	2
Q8WUM4	PDCD6IP/Alix	Programmed cell death 6-interacting protein	166.607	143.1	129.679	94.56	2	2	2	2
Q8WZ75	ROBO4	Roundabout homolog 4	232.385	NaN	154.318	325.63	2	0	1	3
Q92520	FAM3C	Protein FAM3C	NaN	618.371	372.758	213.494	0	1	1	1
Q92820	GGH	Gamma-glutamyl hydrolase	278.987	281.522	541.746	553.277	2	3	3	4
Q92824	PCSK5	Proprotein convertase subtilisin/kexin type 5	409.8	NaN	NaN	203.408	1	0	0	1
Q96BZ4	PLD4	5'-3' exonuclease PLD4	261.921	NaN	198.15	195.599	1	0	1	1
Q96EE4	CCDC126	Coiled-coil domain-containing protein 126	2011	1700.29	737.986	1599.31	2	1	1	2
Q96FE7	PIK3IP1	Phosphoinositide-3-kinase-interacting protein 1	NaN	298.446	NaN	712.995	0	1	0	1
Q99784	OLFM1	Noelin	424.243	211.829	293.073	500.685	1	1	2	3
Q99941	ATF6B	Cyclic AMP-dependent transcription factor ATF-6 beta	4882.31	2754.28	2461.15	3838.38	2	1	1	2
Q9BXJ4	C1QTNF3	Complement C1q tumor necrosis factor-related protein 3	2189.39	2810.9	266.786	1982.26	2	2	2	2
Q9H173	SIL1	Nucleotide exchange factor SIL1	180.648	202.718	124.913	178.533	3	3	2	2
Q9H299	SH3BGRL3	SH3 domain-binding glutamic acid-rich-like protein 3	390.737	195.53	130.068	358.087	1	1	2	1
Q9H8J5	MANSC1	MANSC domain-containing protein 1	1214.68	84.0826	NaN	412.356	3	1	0	3
Q9HBB8	CDHR5	Cadherin-related family member 5	150.484	184.583	236.199	278.612	3	2	2	2
Q9HBR0	SLC38A10	Solute carrier family 38 member 10	159.921	42.6963	51.8431	118.129	2	1	1	2
Q9HC10	OTOF	Otoferlin	413.756	2334.85	424.688	574.53	2	2	2	2
Q9HC84	MUC5B	Mucin-5B	299.101	444.531	NaN	234.212	1	2	0	1
Q9HCM3	KIAA1549	UPF0606 protein KIAA1549	NaN	84.1195	71.8595	NaN	0	2	1	0
Q9NPC4	A4GALT	Lactosylceramide 4-alpha-galactosyltransferase	126.046	67.0014	NaN	62.3228	2	2	0	2
Q9NPR2	SEMA4B	Semaphorin-4B	125.868	126.715	182.782	143.808	1	3	2	3
Q9NRB3	CHST12	Carbohydrate sulfotransferase 12	415.658	165.127	168.818	213.05	2	2	2	2
Q9NS15	LTBP3	Latent-transforming growth factor beta-binding protein 3	109.17	342.166	160.603	131.404	2	2	2	1
Q9NT99	LRRC4B	Leucine-rich repeat-containing protein 4B	112.348	NaN	NaN	NaN	1	0	0	0
Q9NZT2	OGFR	Opioid growth factor receptor	NaN	NaN	NaN	172.307	0	0	0	2
Q9UM47	NOTCH3	Neurogenic locus notch homolog protein 3	NaN	77.8468	NaN	NaN	0	1	0	0
Q9UNN8	PROCR	Endothelial protein C receptor	88.7192	NaN	152.54	112.062	2	0	2	2
Q9UNS2	COPS3	COP9 signalosome complex subunit 3	138.722	196.154	149.331	NaN	2	2	3	0
Q9Y3I1	FBXO7	F-box only protein 7	51.8562	190.641	NaN	56.9936	1	2	0	1
A0A075B6Q5	IGHV3-64	Immunoglobulin heavy variable 3-64	675.326	707.766	462.573	3053.83	1	1	1	1
A0A075B6S9;P0DSN7	IGKV1-37;IGKV1D-37	Probable non-functional immunoglobulinn kappa variable 1-37;Probable non-functional immunoglobulinn kappa variable 1D-37	1441.24	1364.01	2490.05	722.341	1	1	1	1
A0A087WSY6	IGKV3D-15	Immunoglobulin kappa variable 3D-15	1719.82	382.54	583.015	2988.31	1	1	1	1
A0A087WSZ0	IGKV1D-8	Immunoglobulin kappa variable 1D-8	816.405	431.53	548.664	330.455	1	1	1	1
A0A0A0MS02	TRGV1	Probable non-functional T cell receptor gamma variable	NaN	1020.01	774.384	498.382	0	1	1	1
A0A0B4J1U3	IGLV1-36	Immunoglobulin lambda variable 1-36	2604.87	3633.02	862.357	771.163	1	1	1	1
A0A0B4J1X8	IGHV3-43	Immunoglobulin heavy variable 3-43	NaN	53.9084	65.8181	NaN	0	1	1	0
A0A0B4J2H0	IGHV1-69D	Immunoglobulin heavy variable 1-69D	555.918	487.486	902.659	946.221	1	1	1	1
A0A0C4DH24	IGKV6-21	Immunoglobulin kappa variable 6-21	NaN	198.821	215.562	2560.17	0	1	1	1
A0A0C4DH25	IGKV3D-20	Immunoglobulin kappa variable 3D-20	389.712	1351.69	1263.3	2608.25	1	1	1	1
A0A0C4DH35	IGHV3-35	Probable non-functional immunoglobulin heavy variable 3-35	NaN	NaN	NaN	NaN	0	0	0	0
A0A0C4DH36	IGHV3-38	Probable non-functional immunoglobulin heavy variable 3-38	1938.57	955.839	737.681	1703.32	1	1	1	1
A0A0C4DH43	IGHV2-70D	Immunoglobulin heavy variable 2-70D	NaN	NaN	NaN	NaN	0	0	0	0
A0A0J9YX35	IGHV3-64D	Immunoglobulin heavy variable 3-64D	4730.37	3181.01	3880.7	5182.57	1	1	1	2
A0A0J9YXX1	IGHV5-10-1	Immunoglobulin heavy variable 5-10-1	NaN	NaN	NaN	355.135	0	0	0	1
A0A1W2PQ73	ERFL	ETS domain-containing transcription factor ERF-like	223.225	558.708	2735.69	641.437	1	1	1	1
A1KZ92	PXDNL	Probable oxidoreductase PXDNL	1280.31	1118.14	1936.65	2570.16	1	1	1	1
A2A288	ZC3H12D	Probable ribonuclease ZC3H12D	NaN	261.429	299.293	NaN	0	1	1	0
A2PYH4	HFM1	Probable ATP-dependent DNA helicase HFM1	37.1912	88.6622	185.16	127.998	1	1	1	1
A6NGH7	CCDC160	Coiled-coil domain-containing protein 160	88.0504	244.773	411.364	77.6133	1	1	1	1
A8MZ36	EVPLL	Envoplakin-like protein	175.696	174.907	472.667	NaN	1	1	1	0
B2RUZ4	SMIM1	Small integral membrane protein 1	114.231	118.377	NaN	NaN	1	1	0	0
B2RXH8;B7ZW38;O60812;P07910;P0DMR1	HNRNPCL2;HNRNPCL3;HNRNPCL1;HNRNPC;HNRNPCL4	Heterogeneous nuclear ribonucleoprotein C-like 2;Heterogeneous nuclear ribonucleoprotein C-like 3;Heterogeneous nuclear ribonucleoprotein C-like 1;Heterogeneous nuclear ribonucleoproteins C1/C2;Heterogeneous nuclear ribonucleoprotein C-like 4	NaN	37.2927	NaN	NaN	0	1	0	0
Cont_O43790;Cont_Q14533;O43790;Q14533	KRT86;KRT81;KRT86;KRT81	Keratin, type II cuticular Hb6;Keratin, type II cuticular Hb1;Keratin, type II cuticular Hb6;Keratin, type II cuticular Hb1	3110.56	1634.67	1408.85	4000.55	1	1	1	1
Cont_P81948;P68366	TUBA4A	Tubulin alpha-4A chain	4019.81	1716.9	486.454	4827.36	1	1	1	1
Cont_Q3SY84;Q3SY84	KRT71	Keratin, type II cytoskeletal 71;Keratin, type II cytoskeletal 71	NaN	NaN	334.305	254.644	0	0	1	1
Cont_Q5D862;Q5D862	FLG2	Filaggrin-2	295.528	90.8596	157.096	161.669	3	1	2	1
E7EW31	PROB1	Proline-rich basic protein 1	NaN	983.941	1731.8	692.565	0	1	1	1
O00139	KIF2A	Kinesin-like protein KIF2A	NaN	NaN	171.378	NaN	0	0	1	0
O00159	MYO1C	Unconventional myosin-Ic	NaN	64.8711	NaN	NaN	0	1	0	0
O00232	PSMD12	26S proteasome non-ATPase regulatory subunit 12	NaN	188.16	NaN	NaN	0	1	0	0
O00429	DNM1L	Dynamin-1-like protein	125.733	34.1662	NaN	NaN	1	1	0	0
O00587	MFNG	Beta-1,3-N-acetylglucosaminyltransferase manic fringe	150.983	NaN	129.905	NaN	2	0	1	0
O14513	NCKAP5	Nck-associated protein 5	1367.87	1351.97	263.42	2232.01	1	1	1	1
O14745	NHERF1	Na(+)/H(+) exchange regulatory cofactor NHE-RF1	140.398	NaN	NaN	29.2985	1	0	0	1
O14773	TPP1	Tripeptidyl-peptidase 1	266.55	348.88	276.717	95.4974	1	1	1	1
O14793	MSTN	Growth/differentiation factor 8	363.014	466.956	NaN	NaN	1	1	0	0
O14817	TSPAN4	Tetraspanin-4	130.434	110.403	147.829	116.303	1	1	1	1
O15083	ERC2	ERC protein 2	NaN	682.931	204.351	370.269	0	1	1	1
O15204	ADAMDEC1	ADAM DEC1	47.3234	78.7998	88.8563	78.5759	1	1	1	1
O15232	MATN3	Matrilin-3	83.2924	NaN	NaN	NaN	1	0	0	0
O15511	ARPC5	Actin-related protein 2/3 complex subunit 5	948.015	307.065	143.221	164.994	1	1	1	1
O43423;P39687	ANP32CP;ANP32A	Putative uncharacterized protein ANP32CP;Acidic leucine-rich nuclear phosphoprotein 32 family member A	NaN	NaN	NaN	NaN	0	0	0	0
O43439	CBFA2T2	Protein CBFA2T2	132.641	475.341	145.609	192.261	1	1	1	1
O43491	EPB41L2	Band 4.1-like protein 2	NaN	NaN	NaN	NaN	0	0	0	0
O43504	LAMTOR5	Ragulator complex protein LAMTOR5	NaN	NaN	NaN	NaN	0	0	0	0
O43593	HR	Lysine-specific demethylase hairless	NaN	NaN	NaN	289.379	0	0	0	1
O60229	KALRN	Kalirin	263.042	277.061	NaN	177.355	1	1	0	2
O60235	TMPRSS11D	Transmembrane protease serine 11D	3957.19	3848.21	6783.7	1850.78	1	1	1	1
O60245	PCDH7	Protocadherin-7	NaN	168.854	NaN	79.2105	0	1	0	1
O60293	ZFC3H1	Zinc finger C3H1 domain-containing protein	238.824	185.01	242.3	396.592	2	1	1	2
O60336	MAPKBP1	Mitogen-activated protein kinase-binding protein 1	352.005	494.205	266.064	223.344	1	1	1	1
O60476	MAN1A2	Mannosyl-oligosaccharide 1,2-alpha-mannosidase IB	NaN	171.903	239.031	NaN	0	3	3	0
O60936	NOL3	Nucleolar protein 3	NaN	24.2462	22.5366	26.2719	0	1	1	1
O75022;Q6PI73	LILRB3;LILRA6	Leukocyte immunoglobulin-like receptor subfamily B member 3;Leukocyte immunoglobulin-like receptor subfamily A member 6	11050.9	3469.68	8621.82	9748.19	1	1	1	1
O75144	ICOSLG	ICOS ligand	1081.78	NaN	NaN	NaN	1	0	0	0
O75165	DNAJC13	DnaJ homolog subfamily C member 13	570.494	3372.51	3186.46	3162.51	1	1	1	1
O75197	LRP5	Low-density lipoprotein receptor-related protein 5	699.618	641.705	734.321	653.258	2	2	2	1
O75487	GPC4	Glypican-4	156.834	NaN	NaN	NaN	1	0	0	0
O75787	ATP6AP2	Renin receptor	95.3889	343.66	322.993	NaN	1	1	1	0
O75954	TSPAN9	Tetraspanin-9	NaN	131.645	NaN	NaN	0	1	0	0
O75955	FLOT1	lamp-	168.524	194.512	NaN	NaN	1	1	0	0
O94776	MTA2	Metastasis-associated protein MTA2	NaN	193.532	644.203	NaN	0	1	1	0
O94805	ACTL6B	Actin-like protein 6B	NaN	NaN	NaN	NaN	0	0	0	0
O94966	USP19	Ubiquitin carboxyl-terminal hydrolase 19	1658.77	1031.56	2380.57	NaN	1	1	1	0
O95049	TJP3	Tight junction protein ZO-3	57.8485	62.0862	NaN	NaN	1	1	0	0
O95398	RAPGEF3	Rap guanine nucleotide exchange factor 3	NaN	544.673	469.176	NaN	0	1	1	0
O95467	GNAS	Neuroendocrine secretory protein 55	156.968	135.8	99.6607	100.876	1	1	1	1
O95727	CRTAM	Cytotoxic and regulatory T-cell molecule	107.132	18.406	43.2452	150.46	1	1	1	1
O95954	FTCD	Formimidoyltransferase-cyclodeaminase	175.054	117.391	NaN	130.905	1	1	0	1
P00387	CYB5R3	NADH-cytochrome b5 reductase 3	NaN	NaN	NaN	NaN	0	0	0	0
P00918	CA2	Carbonic anhydrase 2	NaN	NaN	NaN	189.42	0	0	0	1
P01130	LDLR	Low-density lipoprotein receptor	NaN	122.917	NaN	NaN	0	1	0	0
P01344	IGF2	Insulin-like growth factor II	371.48	391.089	318.246	857.419	1	1	1	1
P01704	IGLV2-14	Immunoglobulin lambda variable 2-14	229.745	687.706	343.631	262.779	1	2	2	1
P01706	IGLV2-11	Immunoglobulin lambda variable 2-11	1534.85	781.375	472.725	1090.27	2	1	1	1
P01709	IGLV2-8	Immunoglobulin lambda variable 2-8	NaN	144.439	NaN	NaN	0	2	0	0
P01718	IGLV3-27	Immunoglobulin lambda variable 3-27	808.46	340.868	196.351	120.658	1	1	1	1
P01742	IGHV1-69	Immunoglobulin heavy variable 1-69	1177.52	1968.38	1213.7	1220.19	3	2	2	3
P01767	IGHV3-53	Immunoglobulin heavy variable 3-53	172.458	713.833	585.121	NaN	1	1	1	0
P02788	LTF	Lactotransferrin	1108.02	339.893	2563.86	3163.64	2	1	3	2
P02794	FTH1	Ferritin heavy chain	NaN	NaN	NaN	NaN	0	0	0	0
P02810	PRH1	Salivary acidic proline-rich phosphoprotein 1/2	24.3539	59.6458	40.8301	NaN	1	1	1	0
P03950	ANG	Angiogenin	116.915	47.58	254.234	231.987	1	1	1	1
P04798	CYP1A1	Cytochrome P450 1A1	1568.38	1150.66	1098.43	1363.27	1	1	1	1
P05019	IGF1	Insulin-like growth factor I	359.864	58.7632	302.361	391.927	1	1	1	1
P05230	FGF1	Fibroblast growth factor 1	NaN	NaN	NaN	1949.27	0	0	0	1
P05386	RPLP1	Large ribosomal subunit protein P1	1623.91	781.02	668.609	264.373	1	1	1	1
P06310	IGKV2-30	Immunoglobulin kappa variable 2-30	625.057	810.394	706.673	634.908	2	1	1	2
P06756	ITGAV	Integrin alpha-V	155.343	51.7127	NaN	NaN	1	1	0	0
P07203	GPX1	Glutathione peroxidase 1	312.47	142.948	NaN	NaN	1	1	0	0
P07307	ASGR2	Asialoglycoprotein receptor 2	140.425	NaN	148.394	203.434	1	0	1	1
P07911	UMOD	Uromodulin	114.735	156.83	NaN	172.453	1	1	0	1
P08174	CD55	Complement decay-accelerating factor	NaN	25.3724	NaN	NaN	0	1	0	0
P08319	ADH4	All-trans-retinol dehydrogenase [NAD(+)] ADH4	524.414	464.807	96.0705	144.038	2	2	1	2
P08754	GNAI3	Guanine nucleotide-binding protein G(i) subunit alpha-3	195.851	83.012	233.193	167.516	1	1	1	1
P08758	ANXA5	Annexin A5	253.854	109.618	212.724	NaN	2	1	1	0
P09429	HMGB1	High mobility group protein B1	NaN	60.2515	86.0599	18.2518	0	2	1	1
P09914;Q13325	IFIT1;IFIT5	Interferon-induced protein with tetratricopeptide repeats 1;Interferon-induced protein with tetratricopeptide repeats 5	69.9984	135.552	NaN	NaN	1	1	0	0
P09958	FURIN	Furin	217.233	156.709	168.859	NaN	1	1	1	0
P0C0S8;P20671;Q16777;Q6FI13;Q96KK5;Q99878;Q9BTM1	H2AC11;H2AC7;H2AC20;H2AC18;H2AC12;H2AC14;H2AJ	Histone H2A type 1;Histone H2A type 1-D;Histone H2A type 2-C;Histone H2A type 2-A;Histone H2A type 1-H;Histone H2A type 1-J;Histone H2A.J	105.667	57.8668	NaN	191.837	1	1	0	1
P0DTE1	IGHV3-38-3	Probable non-functional immunoglobulin heavy variable 3-38-3	2177.32	1139.35	2661.7	1242.22	1	1	1	1
P10144	GZMB	Granzyme B	1305.97	680.214	638.035	518.104	1	1	1	1
P10301	RRAS	Ras-related protein R-Ras	96.5785	59.7308	85.7706	82.5454	1	1	1	1
P10321	HLA-C	HLA class I histocompatibility antigen, C alpha chain	80.0447	89.9	340.586	NaN	1	1	1	0
P10644	PRKAR1A	cAMP-dependent protein kinase type I-alpha regulatory subunit	1129.86	364.657	434.579	423.271	1	1	1	1
P11171	EPB41	Protein 4.1	25.5959	28.581	6.43258	NaN	1	1	1	0
P11413	G6PD	Glucose-6-phosphate 1-dehydrogenase	274.289	258.632	340.645	NaN	3	3	3	0
P11940	PABPC1	Polyadenylate-binding protein 1	139.852	NaN	NaN	NaN	1	0	0	0
P13164;Q01628;Q01629	IFITM1;IFITM3;IFITM2	Interferon-induced transmembrane protein 1;Interferon-induced transmembrane protein 3;Interferon-induced transmembrane protein 2	NaN	57.2524	NaN	NaN	0	1	0	0
P13639	EEF2	Elongation factor 2	NaN	89.7219	NaN	NaN	0	1	0	0
P13716	ALAD	Delta-aminolevulinic acid dehydratase	153.529	574.045	210.145	99.7711	1	1	1	1
P14209	CD99	CD99 antigen	208.913	177.065	NaN	2531.76	1	1	0	1
P15907	ST6GAL1	Beta-galactoside alpha-2,6-sialyltransferase 1	247.784	121.187	138.181	103.969	2	1	2	2
P16452	EPB42	Protein 4.2	232.657	162.993	172.161	NaN	1	1	1	0
P17066	HSPA6	Heat shock 70 kDa protein 6	NaN	NaN	NaN	881.482	0	0	0	1
P17612;P22612;P22694	PRKACA;PRKACG;PRKACB	cAMP-dependent protein kinase catalytic subunit alpha;cAMP-dependent protein kinase catalytic subunit gamma;cAMP-dependent protein kinase catalytic subunit beta	98.8746	45.0249	NaN	NaN	1	1	0	0
P17931	LGALS3	Galectin-3	185.967	87.4488	106.993	170.079	1	1	1	1
P18054	ALOX12	Polyunsaturated fatty acid lipoxygenase ALOX12	195.901	64.5527	76.1492	NaN	1	1	1	0
P18065	IGFBP2	Insulin-like growth factor-binding protein 2	NaN	NaN	NaN	NaN	0	0	0	0
P18084	ITGB5	Integrin beta-5	31.0125	24.9703	24.5738	47.4262	1	1	1	1
P18124	RPL7	Large ribosomal subunit protein uL30	NaN	533.135	NaN	110.164	0	1	0	1
P18433	PTPRA	Receptor-type tyrosine-protein phosphatase alpha	NaN	39.06	NaN	NaN	0	2	0	0
P18827	SDC1	Syndecan-1	973.323	5007.56	2923.51	837.49	1	1	1	1
P19022	CDH2	Cadherin-2	NaN	NaN	224.397	133.606	0	0	1	2
P19397	CD53	Leukocyte surface antigen CD53	121.246	NaN	148.649	132.04	1	0	1	1
P20340	RAB6A	Ras-related protein Rab-6A	161.463	271.274	157.288	152.767	2	1	1	2
P21583	KITLG	Kit ligand	NaN	227.507	151.158	374.341	0	1	1	1
P21926	CD9	CD9 antigen	2037.61	1509.76	2010.42	1559.33	1	1	1	1
P22003	BMP5	Bone morphogenetic protein 5	60.5433	NaN	NaN	NaN	1	0	0	0
P22676	CALB2	Calretinin	245.59	134.694	208.405	441.647	1	1	1	1
P23141	CES1	Liver carboxylesterase 1	NaN	103.558	NaN	31.1622	0	1	0	1
P23435	CBLN1	Cerebellin-1	90.5353	NaN	NaN	NaN	1	0	0	0
P23634	ATP2B4	Plasma membrane calcium-transporting ATPase 4	NaN	NaN	NaN	NaN	0	0	0	0
P24592	IGFBP6	Insulin-like growth factor-binding protein 6	172.082	382.683	197.492	227.832	1	1	1	1
P25815	S100P	Protein S100-P	NaN	9.99129	23.568	NaN	0	1	1	0
P26447	S100A4	Protein S100-A4	906.86	671.719	229.435	700.453	1	1	1	1
P26641	EEF1G	Elongation factor 1-gamma	170.91	172.989	NaN	139.314	2	1	0	2
P26992	CNTFR	Ciliary neurotrophic factor receptor subunit alpha	129.125	225.984	176.841	NaN	1	1	1	0
P27348	YWHAQ	14-3-3 protein theta	3555.56	334.728	3314.55	NaN	1	1	1	0
P27918	CFP	Properdin	NaN	203.047	279.085	255.27	0	1	1	2
P28698	MZF1	Myeloid zinc finger 1	NaN	NaN	NaN	NaN	0	0	0	0
P28799	GRN	Progranulin	NaN	NaN	NaN	NaN	0	0	0	0
P28838	LAP3	Cytosol aminopeptidase	232.349	197.436	108.171	90.156	1	1	1	1
P28845	HSD11B1	11-beta-hydroxysteroid dehydrogenase 1	219.489	124.827	132.875	NaN	1	1	1	0
P29279	CCN2	CCN family member 2	342.516	184.826	344.033	495.225	1	1	1	1
P29966	MARCKS	Myristoylated alanine-rich C-kinase substrate	20.9062	NaN	NaN	NaN	1	0	0	0
P30041	PRDX6	Peroxiredoxin-6	178.808	76.7177	NaN	NaN	1	2	0	0
P30273	FCER1G	High affinity immunoglobulin epsilon receptor subunit gamma	259.743	103.736	199.204	NaN	1	1	1	0
P31150	GDI1	Rab GDP dissociation inhibitor alpha	79.645	371.141	NaN	269.058	1	1	0	1
P31323	PRKAR2B	cAMP-dependent protein kinase type II-beta regulatory subunit	25.2502	NaN	NaN	NaN	1	0	0	0
P31939	ATIC	Bifunctional purine biosynthesis protein ATIC	NaN	NaN	NaN	NaN	0	0	0	0
P33241	LSP1	Lymphocyte-specific protein 1	NaN	36.5316	NaN	29.7872	0	1	0	1
P34096	RNASE4	Ribonuclease 4	173.376	204.249	243.551	662.377	1	1	1	1
P35613	BSG	Basigin	168.64	172.243	167.47	147.868	1	1	1	1
P35625	TIMP3	Metalloproteinase inhibitor 3	187.105	258.222	141.613	297.949	1	1	1	1
P35749	MYH11	Myosin-11	197.386	NaN	242.15	286.259	1	0	1	1
P35998	PSMC2	26S proteasome regulatory subunit 7	223.957	207.887	NaN	191	1	1	0	2
P36871	PGM1	Phosphoglucomutase-1	NaN	375.553	84.5242	NaN	0	1	1	0
P37235;P61601;P84074	HPCAL1;NCALD;HPCA	Hippocalcin-like protein 1;Neurocalcin-delta;Neuron-specific calcium-binding protein hippocalcin	270.614	148.591	88.3277	77.2574	1	1	1	1
P37837	TALDO1	Transaldolase	97.6082	269.099	450.681	150.547	2	1	1	2
P38432	COIL	Coilin	149.824	108.192	NaN	156.037	1	1	0	1
P39059	COL15A1	Collagen alpha-1(XV) chain	136.566	259.726	NaN	173.375	1	1	0	1
P40189	IL6ST	Interleukin-6 receptor subunit beta	NaN	103.969	NaN	49.976	0	2	0	1
P40200	CD96	T-cell surface protein tactile	NaN	156.369	86.3797	108.303	0	1	1	1
P40925	MDH1	Malate dehydrogenase, cytoplasmic	80.1038	36.4986	77.2134	75.2709	1	1	1	1
P40939	HADHA	Trifunctional enzyme subunit alpha, mitochondrial	168.597	NaN	NaN	NaN	1	0	0	0
P41250	GARS1	Glycine--tRNA ligase	82.6801	165.593	143.735	NaN	1	1	1	0
P42704	LRPPRC	Leucine-rich PPR motif-containing protein, mitochondrial	2323.52	9695.55	5909	3123.31	1	1	1	1
P43686	PSMC4	26S proteasome regulatory subunit 6B	8.97459	21.517	NaN	NaN	2	2	0	0
P47756	CAPZB	F-actin-capping protein subunit beta	198.416	122.266	NaN	87.8378	2	1	0	1
P47914	RPL29	Large ribosomal subunit protein eL29	NaN	94.316	73.2117	NaN	0	1	1	0
P48506	GCLC	Glutamate--cysteine ligase catalytic subunit	NaN	286.246	44.7223	NaN	0	2	1	0
P48681	NES	Nestin	56.6679	NaN	NaN	79.0136	1	0	0	1
P49454	CENPF	Centromere protein F	NaN	346.962	338.739	240.567	0	1	1	1
P49591	SARS1	Serine--tRNA ligase, cytoplasmic	NaN	65.246	72.5224	NaN	0	1	1	0
P49767	VEGFC	Vascular endothelial growth factor C	246.23	503.99	462.152	107.794	1	1	1	1
P50748	KNTC1	Kinetochore-associated protein 1	392.321	748.186	731.828	406.314	1	1	1	1
P50995	ANXA11	Annexin A11	161.719	NaN	NaN	NaN	1	0	0	0
P51530	DNA2	DNA replication ATP-dependent helicase/nuclease DNA2	166.169	1830.91	1335.61	NaN	1	1	1	0
P51784	USP11	Ubiquitin carboxyl-terminal hydrolase 11	821.553	722.125	185.15	350.169	1	1	1	1
P51888	PRELP	Prolargin	271.235	158.684	NaN	149.19	1	1	0	1
P52209	PGD	6-phosphogluconate dehydrogenase, decarboxylating	69.8047	99.719	NaN	31.2859	1	1	0	1
P52824	DGKQ	Diacylglycerol kinase theta	5504.62	5153.02	NaN	1889.74	1	1	0	1
P52948	NUP98	Nuclear pore complex protein Nup98-Nup96	NaN	61.2468	NaN	NaN	0	1	0	0
P53367	ARFIP1	Arfaptin-1	17392.6	2135.51	954.072	20515.1	1	1	1	1
P53634	CTSC	Dipeptidyl peptidase 1	NaN	226.174	215.55	827.701	0	1	1	1
P53801	PTTG1IP	Pituitary tumor-transforming gene 1 protein-interacting protein	169.888	108.452	NaN	60.2254	1	1	0	1
P54764	EPHA4	Ephrin type-A receptor 4	651.882	623.494	244.478	942.85	1	1	1	1
P55010	EIF5	Eukaryotic translation initiation factor 5	184.247	213.739	194.915	83.9026	1	1	1	1
P55083	MFAP4	Microfibril-associated glycoprotein 4	176.981	147.383	120.141	190.797	1	1	1	1
P55199	ELL	RNA polymerase II elongation factor ELL	260.098	1065.34	NaN	331.189	1	1	0	1
P59665;P59666	DEFA1;DEFA3	Neutrophil defensin 1;Neutrophil defensin 3	NaN	NaN	NaN	NaN	0	0	0	0
P60842;Q14240	EIF4A1;EIF4A2	Eukaryotic initiation factor 4A-I;Eukaryotic initiation factor 4A-II	NaN	174.371	NaN	NaN	0	1	0	0
P61006	RAB8A	Ras-related protein Rab-8A	242.012	228.33	187.337	136.072	3	3	3	3
P61026	RAB10	Ras-related protein Rab-10	3143.86	1499	1638.01	1232.84	2	1	1	2
P61088;Q5JXB2	UBE2N;UBE2NL	Ubiquitin-conjugating enzyme E2 N;Putative ubiquitin-conjugating enzyme E2 N-like	NaN	57.8952	NaN	NaN	0	1	0	0
P61225	RAP2B	Ras-related protein Rap-2b	NaN	152.766	NaN	93.8874	0	1	0	1
P61421	ATP6V0D1	V-type proton ATPase subunit d 1	161.913	66.2738	NaN	NaN	1	1	0	0
P61978	HNRNPK	Heterogeneous nuclear ribonucleoprotein K	34.8422	51.7875	27.6898	NaN	1	1	1	0
P62140	PPP1CB	Serine/threonine-protein phosphatase PP1-beta catalytic subunit	NaN	164.694	NaN	NaN	0	1	0	0
P62249	RPS16	Small ribosomal subunit protein uS9	97.375	86.3369	NaN	107.351	1	1	0	1
P62491;Q15907	RAB11A;RAB11B	Ras-related protein Rab-11A;Ras-related protein Rab-11B	NaN	255.377	NaN	NaN	0	1	0	0
P62826	RAN	GTP-binding nuclear protein Ran	230.924	77.9728	NaN	NaN	1	1	0	0
P63241;Q6IS14;Q9GZV4	EIF5A;EIF5AL1;EIF5A2	Eukaryotic translation initiation factor 5A-1;Eukaryotic translation initiation factor 5A-1-like;Eukaryotic translation initiation factor 5A-2	124.197	198.656	145.831	189.509	1	1	1	1
P63261	ACTG1	Actin, cytoplasmic 2	910.753	1511.41	867.143	935.985	1	1	1	1
P68402	PAFAH1B2	Platelet-activating factor acetylhydrolase IB subunit alpha2	NaN	49.7151	38.1013	NaN	0	1	1	0
P78314	SH3BP2	SH3 domain-binding protein 2	3627.81	3979.92	4325.79	1757.64	1	1	1	1
P78423	CX3CL1	Fractalkine	594.954	308.269	NaN	NaN	1	1	0	0
P78504	JAG1	Protein jagged-1	169.721	73.3916	NaN	142.295	1	1	0	1
P78536	ADAM17	Disintegrin and metalloproteinase domain-containing protein 17	56.9044	NaN	NaN	NaN	1	0	0	0
P79483;Q30154	HLA-DRB3;HLA-DRB5	HLA class II histocompatibility antigen, DR beta 3 chain;HLA class II histocompatibility antigen, DR beta 5 chain	NaN	70.1924	NaN	63.2167	0	1	0	1
P98066	TNFAIP6	Tumor necrosis factor-inducible gene 6 protein	NaN	NaN	NaN	NaN	0	0	0	0
P98161	PKD1	Polycystin-1	92.5073	263.516	NaN	NaN	1	1	0	0
Q00839	HNRNPU	Heterogeneous nuclear ribonucleoprotein U	NaN	NaN	NaN	NaN	0	0	0	0
Q00889	PSG6	Pregnancy-specific beta-1-glycoprotein 6	143.447	144.607	NaN	105.982	1	1	0	1
Q02218	OGDH	2-oxoglutarate dehydrogenase complex component E1	1611.82	1042.63	1065.23	1627.84	1	1	1	1
Q02817	MUC2	Mucin-2	NaN	NaN	NaN	65.5713	0	0	0	1
Q03164	KMT2A	Histone-lysine N-methyltransferase 2A	3646.8	2299.63	2329.45	3702.96	1	1	1	1
Q04446	GBE1	1,4-alpha-glucan-branching enzyme	NaN	93.0446	90.6652	NaN	0	1	1	0
Q04637	EIF4G1	Eukaryotic translation initiation factor 4 gamma 1	271.987	182.73	62.0999	214.353	1	1	1	1
Q05048	CSTF1	Cleavage stimulation factor subunit 1	400.3	NaN	NaN	NaN	1	0	0	0
Q05397	PTK2	Focal adhesion kinase 1	425.727	NaN	279.638	219.385	1	0	1	1
Q08209	PPP3CA	Protein phosphatase 3 catalytic subunit alpha	NaN	NaN	NaN	73.1068	0	0	0	1
Q08629	SPOCK1	Testican-1	NaN	NaN	NaN	116.398	0	0	0	1
Q08ER8	ZNF543	Zinc finger protein 543	808.072	643.084	677.157	567.366	1	1	1	1
Q10588	BST1	ADP-ribosyl cyclase/cyclic ADP-ribose hydrolase 2	NaN	90.6429	214.423	121.68	0	1	1	1
Q12765	SCRN1	Secernin-1	202.994	NaN	NaN	NaN	1	0	0	0
Q12872	SFSWAP	Splicing factor, suppressor of white-apricot homolog	861.956	519.318	1008.48	539.653	1	2	2	2
Q12884	FAP	Prolyl endopeptidase FAP	595.908	291.249	NaN	326.955	1	1	0	1
Q12934	BFSP1	Filensin	NaN	157.481	NaN	NaN	0	1	0	0
Q13214	SEMA3B	Semaphorin-3B	NaN	NaN	NaN	NaN	0	0	0	0
Q13421	MSLN	Mesothelin	NaN	NaN	NaN	151.912	0	0	0	1
Q13464	ROCK1	Rho-associated protein kinase 1	106.542	179.345	NaN	148.656	1	1	0	1
Q13568	IRF5	Interferon regulatory factor 5	622.184	638.655	584.649	433.9	1	1	1	1
Q13683	ITGA7	Integrin alpha-7	90.4746	63.4518	84.7018	36.9063	1	1	1	1
Q13822	ENPP2	Autotaxin	73.2281	NaN	133.998	386.404	3	0	2	6
Q14019	COTL1	Coactosin-like protein	NaN	351.267	417.253	NaN	0	1	1	0
Q14126	DSG2	Desmoglein-2	232.568	NaN	273.059	447.956	1	0	1	2
Q14152	EIF3A	Eukaryotic translation initiation factor 3 subunit A	114.571	112.189	NaN	82.0687	1	1	0	1
Q14210	LY6D	Lymphocyte antigen 6D	100.714	692.377	642.378	89.3072	1	1	1	1
Q14213	EBI3	Interleukin-27 subunit beta	273.209	391.585	268.397	127.776	1	1	1	1
Q14494	NFE2L1	Endoplasmic reticulum membrane sensor NFE2L1	1204.7	2801.61	1133.89	NaN	1	1	1	0
Q14573	ITPR3	Inositol 1,4,5-trisphosphate-gated calcium channel ITPR3	NaN	206.253	NaN	157.859	0	1	0	1
Q14765	STAT4	Signal transducer and activator of transcription 4	NaN	NaN	NaN	NaN	0	0	0	0
Q147U1	ZNF846	Zinc finger protein 846	NaN	NaN	NaN	113.106	0	0	0	1
Q14847	LASP1	LIM and SH3 domain protein 1	NaN	NaN	NaN	NaN	0	0	0	0
Q15262	PTPRK	Receptor-type tyrosine-protein phosphatase kappa	42.8395	81.1612	NaN	NaN	1	1	0	0
Q15293	RCN1	Reticulocalbin-1	154.383	297.577	331.016	158.732	1	1	1	1
Q15459	SF3A1	Splicing factor 3A subunit 1	NaN	30.3854	22.8386	NaN	0	1	1	0
Q15723	ELF2	ETS-related transcription factor Elf-2	199.814	150.844	182.816	294.594	1	1	1	1
Q15848	ADIPOQ	Adiponectin	NaN	NaN	NaN	NaN	0	0	0	0
Q16363	LAMA4	Laminin subunit alpha-4	213.761	183.503	121.423	122.742	2	4	3	1
Q16394	EXT1	Exostosin-1	NaN	NaN	329.1	454.625	0	0	1	2
Q16851	UGP2	UTP--glucose-1-phosphate uridylyltransferase	212.703	194.795	NaN	153.212	2	2	0	2
Q2QGD7	ZXDC	Zinc finger protein ZXDC	116.84	289.877	107.365	369.297	1	1	1	1
Q2TAL6	VWC2	Brorin	189.493	NaN	NaN	126.35	1	0	0	1
Q2VWA4	SKOR2	SKI family transcriptional corepressor 2	2360.03	1139.94	861.393	483.241	1	1	1	1
Q3C1V9		Putative uncharacterized protein ENSP00000334305	17.8136	52.8332	NaN	NaN	1	1	0	0
Q460N3	PARP15	Protein mono-ADP-ribosyltransferase PARP15	514.773	789.222	NaN	951.936	1	1	0	1
Q49MG5	MAP9	Microtubule-associated protein 9	NaN	NaN	169.985	12374.3	0	0	1	1
Q4KWH8	PLCH1	1-phosphatidylinositol 4,5-bisphosphate phosphodiesterase eta-1	169.254	310.531	NaN	2904.98	1	1	0	1
Q562R1	ACTBL2	Beta-actin-like protein 2	938.98	NaN	NaN	88.8535	1	0	0	1
Q5SGD2	PPM1L	Protein phosphatase 1L	202.458	302.841	247.672	NaN	1	1	1	0
Q5SQ64	LY6G6F	Lymphocyte antigen 6 complex locus protein G6f	NaN	120.683	NaN	NaN	0	1	0	0
Q5SQI0	ATAT1	Alpha-tubulin N-acetyltransferase 1	604.926	74.1811	316.326	247.374	1	1	1	1
Q5T5C0	STXBP5	Syntaxin-binding protein 5	590.232	1689.04	1302.2	126.465	1	1	1	1
Q5T7N3	KANK4	KN motif and ankyrin repeat domain-containing protein 4	NaN	NaN	197.282	267.05	0	0	1	1
Q5XPI4	RNF123	E3 ubiquitin-protein ligase RNF123	3973.8	5897.78	5018.78	5070.12	1	1	1	1
Q6IAN0	DHRS7B	Dehydrogenase/reductase SDR family member 7B	NaN	594.079	569.922	330.618	0	1	1	1
Q6N069	NAA16	N-alpha-acetyltransferase 16, NatA auxiliary subunit	2130.6	4223.1	1301.23	823.335	1	1	1	1
Q6NUS6	TCTN3	Tectonic-3	27.1767	40.6634	NaN	NaN	1	1	0	0
Q6P4H8	ATPSCKMT	ATP synthase subunit C lysine N-methyltransferase	445.766	160.297	238.318	226.682	1	1	1	1
Q6UVJ0	SASS6	Spindle assembly abnormal protein 6 homolog	1586.06	495.273	862.123	3741.17	1	1	1	1
Q6UWD8	C16orf54	Transmembrane protein C16orf54	123.092	197.153	274.825	NaN	1	1	1	0
Q6UXH1	CRELD2	Protein disulfide isomerase CRELD2	NaN	NaN	NaN	46.0353	0	0	0	1
Q6ZMB5	TMEM184A	Transmembrane protein 184A	791.958	81.9809	201.531	173.893	1	1	1	1
Q709F0	ACAD11	Acyl-CoA dehydrogenase family member 11	1123.96	1360.88	1983.96	1220.71	1	1	1	1
Q75QN2	INTS8	Integrator complex subunit 8	NaN	NaN	NaN	NaN	0	0	0	0
Q7L1W4	LRRC8D	Volume-regulated anion channel subunit LRRC8D	1369.92	281.585	168.97	254.749	1	1	1	1
Q7L2R6;Q86XN6	ZNF765;ZNF761	Zinc finger protein 765;Zinc finger protein 761	NaN	209.203	181.073	NaN	0	1	1	0
Q7RTY8	TMPRSS7	Transmembrane protease serine 7	NaN	39.3409	NaN	94.556	0	1	0	1
Q7Z2Y8	GVINP1	Interferon-induced very large GTPase 1	593.164	796.109	753.623	820.511	1	1	1	1
Q7Z4R8	C6orf120	UPF0669 protein C6orf120	164.653	210.162	192.642	155.461	1	1	1	1
Q7Z5N4	SDK1	Protein sidekick-1	NaN	68.4989	NaN	59.8088	0	1	0	1
Q7Z6K3	PTAR1	Protein prenyltransferase alpha subunit repeat-containing protein 1	NaN	1939.33	374.566	1013.95	0	1	1	1
Q86SR1	GALNT10	Polypeptide N-acetylgalactosaminyltransferase 10	NaN	49.2964	NaN	34.0556	0	1	0	1
Q86TY3	ARMH4	Armadillo-like helical domain-containing protein 4	377.213	222.364	467.002	422.116	1	1	1	1
Q86UX2	ITIH5	Inter-alpha-trypsin inhibitor heavy chain H5	146.248	NaN	NaN	140.009	1	0	0	1
Q86W24	NLRP14	NACHT, LRR and PYD domains-containing protein 14	705.713	NaN	787.769	2175.87	1	0	1	1
Q86W42	THOC6	THO complex subunit 6	698.038	846.311	994.995	NaN	1	1	1	0
Q8IWI9	MGA	MAX gene-associated protein	NaN	105.502	464.53	495.701	0	1	1	1
Q8IWL1;Q8IWL2	SFTPA2;SFTPA1	Pulmonary surfactant-associated protein A2;Pulmonary surfactant-associated protein A1	NaN	312.72	NaN	168.526	0	1	0	1
Q8IWU5	SULF2	Extracellular sulfatase Sulf-2	70.1762	NaN	31.2704	13.0125	1	0	1	1
Q8IXL6	FAM20C	Extracellular serine/threonine protein kinase FAM20C	521.333	177.277	NaN	NaN	1	1	0	0
Q8IYB4	PEX5L	PEX5-related protein	NaN	NaN	NaN	NaN	0	0	0	0
Q8IZ07	ANKRD13A	Ankyrin repeat domain-containing protein 13A	2014.6	1437.4	1491.74	1684.89	1	1	1	1
Q8IZF4	ADGRG5	Adhesion G-protein coupled receptor G5	NaN	NaN	NaN	NaN	0	0	0	0
Q8IZF6	ADGRG4	Adhesion G-protein coupled receptor G4	NaN	76.635	NaN	NaN	0	1	0	0
Q8IZP9	ADGRG2	Adhesion G-protein coupled receptor G2	1351.08	769.011	NaN	202.451	1	1	0	1
Q8IZQ1	WDFY3	WD repeat and FYVE domain-containing protein 3	NaN	81.6604	NaN	368.851	0	1	0	1
Q8IZT6	ASPM	Abnormal spindle-like microcephaly-associated protein	93.2592	44.7187	57.835	81.1663	1	1	1	1
Q8N3A8	PARP8	Protein mono-ADP-ribosyltransferase PARP8	21962	15635.1	25439.1	24488.5	1	1	1	1
Q8N5J2	MINDY1	Ubiquitin carboxyl-terminal hydrolase MINDY-1	NaN	NaN	NaN	NaN	0	0	0	0
Q8N9Y4	FAM181A	Protein FAM181A	1139.34	540.78	512.714	873.323	1	1	1	1
Q8NA31	TERB1	Telomere repeats-binding bouquet formation protein 1	7373.17	3111.15	3280.42	4511.72	1	1	1	1
Q8NBJ5	COLGALT1	Procollagen galactosyltransferase 1	23387.6	11205.6	19614.2	12153.3	1	1	1	1
Q8NBR0	TP53I13	Tumor protein p53-inducible protein 13	195.961	1691.66	476.653	65.0188	1	1	1	1
Q8NCT3	MATCAP2	Putative tyrosine carboxypeptidase MATCAP2	NaN	NaN	NaN	NaN	0	0	0	0
Q8NDQ6	ZNF540	Zinc finger protein 540	1142.11	1485.82	NaN	901.733	1	1	0	1
Q8NES3	LFNG	Beta-1,3-N-acetylglucosaminyltransferase lunatic fringe	114.214	185.132	175.878	181.175	1	1	1	1
Q8NF91	SYNE1	Nesprin-1	NaN	NaN	NaN	28.2257	0	0	0	1
Q8NFN8	GPR156	Probable G-protein coupled receptor 156	30.1781	NaN	6.09517	50.0136	1	0	1	1
Q8TCS8	PNPT1	Polyribonucleotide nucleotidyltransferase 1, mitochondrial	983.509	478.737	396.776	539.427	1	1	1	1
Q8TDY8	IGDCC4	Immunoglobulin superfamily DCC subclass member 4	252.26	302.264	NaN	113.055	1	1	0	1
Q8TF42	UBASH3B	Ubiquitin-associated and SH3 domain-containing protein B	558.616	249.423	242.749	183.674	1	1	1	1
Q8TF74	WIPF2	WAS/WASL-interacting protein family member 2	NaN	37.7407	NaN	341.135	0	1	0	1
Q8WWA0;Q8WWU7	ITLN1;ITLN2	Intelectin-1;Intelectin-2	NaN	557.234	137.323	229.097	0	1	1	1
Q8WWQ8	STAB2	Stabilin-2	88.5098	71.1607	109.464	NaN	2	2	2	0
Q8WXI7	MUC16	Mucin-16	122.265	275.43	273.894	70.4506	2	3	3	3
Q8WY64	MYLIP	E3 ubiquitin-protein ligase MYLIP	2988.75	534.988	2257.63	1131.79	1	1	1	1
Q92608	DOCK2	Dedicator of cytokinesis protein 2	969.787	1142.04	530.208	867.635	1	1	1	1
Q92688	ANP32B	Acidic leucine-rich nuclear phosphoprotein 32 family member B	NaN	294.785	292.822	NaN	0	1	1	0
Q92882	OSTF1	Osteoclast-stimulating factor 1	66.8968	190.934	179.255	43.5136	1	1	1	1
Q92963	RIT1	GTP-binding protein Rit1	NaN	133.272	NaN	NaN	0	1	0	0
Q93084	ATP2A3	Sarcoplasmic/endoplasmic reticulum calcium ATPase 3	636.588	94.5952	222.722	236.817	1	1	1	1
Q969J3	BORCS5	BLOC-1-related complex subunit 5	413.03	686.958	106.916	208.038	1	1	1	1
Q969S0	SLC35B4	Nucleotide sugar transporter SLC35B4	1310.17	3247.17	1045.56	1202.82	1	1	1	1
Q969T7	NT5C3B	7-methylguanosine phosphate-specific 5'-nucleotidase	443.476	NaN	1799.04	3675.95	1	0	1	1
Q96A44	SPSB4	SPRY domain-containing SOCS box protein 4	845.029	2384.94	4887.67	550.792	1	1	1	1
Q96F07	CYFIP2	Cytoplasmic FMR1-interacting protein 2	NaN	NaN	59.8365	NaN	0	0	1	0
Q96GX1	TCTN2	Tectonic-2	256200	209429	189238	187642	1	1	1	1
Q96I13	ABHD8	Protein ABHD8	NaN	1655.32	877.011	398.963	0	1	1	1
Q96I15	SCLY	Selenocysteine lyase	NaN	96.8238	NaN	NaN	0	1	0	0
Q96JQ0	DCHS1	Protocadherin-16	NaN	NaN	NaN	NaN	0	0	0	0
Q96KM6	ZNF512B	Zinc finger protein 512B	1429.04	325.797	527.424	479.605	1	1	1	1
Q96L03	SPATA17	Spermatogenesis-associated protein 17	27541.7	10912.2	14321.1	6027.72	1	1	1	1
Q96LA6	FCRL1	Fc receptor-like protein 1	NaN	NaN	NaN	167.296	0	0	0	1
Q96MC2	DRC1	Dynein regulatory complex protein 1	342.362	194.992	259.31	286.513	1	1	1	1
Q96P70	IPO9	Importin-9	NaN	228.079	NaN	NaN	0	1	0	0
Q96PB1	CASD1	N-acetylneuraminate (7)9-O-acetyltransferase	NaN	NaN	NaN	NaN	0	0	0	0
Q96PQ5	PPP1R2P1	Putative protein phosphatase inhibitor 2-like protein 1	34.8307	NaN	229.378	NaN	1	0	1	0
Q96Q06	PLIN4	Perilipin-4	NaN	NaN	NaN	101.007	0	0	0	1
Q96QR1	SCGB3A1	Secretoglobin family 3A member 1	NaN	85.4463	NaN	302.596	0	1	0	1
Q96RD9	FCRL5	Fc receptor-like protein 5	110.523	336.422	247.285	1000.3	1	1	1	1
Q96SZ4	ZSCAN10	Zinc finger and SCAN domain-containing protein 10	14.6758	94.984	NaN	9.09069	1	1	0	1
Q99102	MUC4	Mucin-4	1305.86	942.471	1179.63	848.287	1	1	1	1
Q99435	NELL2	Protein kinase C-binding protein NELL2	278.207	163.164	153.786	NaN	2	2	2	0
Q99497	PARK7	Parkinson disease protein 7	NaN	36.1479	62.8645	22.118	0	1	1	1
Q99541	PLIN2	Perilipin-2	1199.79	661.582	859.729	1719.49	1	1	1	1
Q99558	MAP3K14	Mitogen-activated protein kinase kinase kinase 14	221.364	NaN	149.939	218.228	2	0	1	2
Q99674	CGREF1	Cell growth regulator with EF hand domain protein 1	151.761	26.7746	NaN	38.782	1	1	0	1
Q99684	GFI1	Zinc finger protein Gfi-1	NaN	NaN	NaN	NaN	0	0	0	0
Q99728	BARD1	BRCA1-associated RING domain protein 1	NaN	223.162	412.229	NaN	0	1	1	0
Q99829	CPNE1	Copine-1	88.0259	112.842	154.252	NaN	1	1	1	0
Q9BR11	ZSWIM1	Zinc finger SWIM domain-containing protein 1	NaN	NaN	NaN	NaN	0	0	0	0
Q9BR84	ZNF559	Zinc finger protein 559	NaN	NaN	314.579	NaN	0	0	1	0
Q9BRU9	UTP23	rRNA-processing protein UTP23 homolog	261.827	339.377	505.677	119.78	1	1	1	1
Q9BSJ8	ESYT1	Extended synaptotagmin-1	37.9017	31.1709	17.779	NaN	1	1	1	0
Q9BT78	COPS4	COP9 signalosome complex subunit 4	NaN	132.684	NaN	NaN	0	1	0	0
Q9BUF5	TUBB6	Tubulin beta-6 chain	1366.98	602.954	605.88	556.353	1	1	1	1
Q9BUU2	METTL22	Methyltransferase-like protein 22	333.376	NaN	NaN	NaN	1	0	0	0
Q9BX82	ZNF471	Zinc finger protein 471	NaN	196.629	NaN	482.79	0	1	0	1
Q9BX93	PLA2G12B	Group XIIB secretory phospholipase A2-like protein	NaN	NaN	593.713	864.628	0	0	1	1
Q9BXK5	BCL2L13	Bcl-2-like protein 13	NaN	149.595	NaN	NaN	0	1	0	0
Q9BYE9	CDHR2	Cadherin-related family member 2	301.111	174.397	244.636	99.5218	1	1	1	1
Q9BYH1	SEZ6L	Seizure 6-like protein	61.0638	261.315	NaN	NaN	1	1	0	0
Q9BYW2	SETD2	Histone-lysine N-methyltransferase SETD2	NaN	NaN	NaN	NaN	0	0	0	0
Q9BYX7	POTEKP	Putative beta-actin-like protein 3	340.333	572.759	466.934	NaN	1	1	1	0
Q9BZ29	DOCK9	Dedicator of cytokinesis protein 9	563.039	539.75	541.919	668.637	1	1	1	1
Q9C0H2	TTYH3	Protein tweety homolog 3	NaN	126.091	347.313	134.584	0	2	1	1
Q9C0H5	ARHGAP39	Rho GTPase-activating protein 39	NaN	18.7377	NaN	NaN	0	1	0	0
Q9C0H6	KLHL4	Kelch-like protein 4	116.567	NaN	NaN	NaN	1	0	0	0
Q9GZM7	TINAGL1	Tubulointerstitial nephritis antigen-like	312.197	187.538	240.011	341.959	1	1	1	1
Q9GZP0	PDGFD	Platelet-derived growth factor D	NaN	54.3587	NaN	168.903	0	2	0	2
Q9GZX9	TWSG1	Twisted gastrulation protein homolog 1	451.583	229.646	317.614	507.459	1	1	1	1
Q9H078	CLPB	Mitochondrial disaggregase	792.47	409.776	NaN	NaN	1	1	0	0
Q9H098	FAM107B	Protein FAM107B	NaN	272.76	NaN	NaN	0	1	0	0
Q9H0P0	NT5C3A	Cytosolic 5'-nucleotidase 3A	NaN	792.271	1461.46	355.384	0	1	1	1
Q9H1Z8	ECRG4	Augurin	339.729	122.003	217.182	NaN	1	1	1	0
Q9H213	MAGEH1	Melanoma-associated antigen H1	113.581	1144.99	1083.11	NaN	1	1	1	0
Q9H254	SPTBN4	Spectrin beta chain, non-erythrocytic 4	NaN	1503.63	1075.35	230.242	0	1	1	1
Q9H3T2	SEMA6C	Semaphorin-6C	2075.66	2868.91	2233.08	5653.79	1	1	1	1
Q9H741	SPRING1	SREBP regulating gene protein	27.4921	3.1093	NaN	NaN	1	1	0	0
Q9H799	CPLANE1	Ciliogenesis and planar polarity effector 1	685.464	219.735	326.153	326.732	1	1	1	1
Q9H900	ZWILCH	Protein zwilch homolog	336.517	493.611	NaN	NaN	1	1	0	0
Q9HA90	EFCC1	EF-hand and coiled-coil domain-containing protein 1	NaN	NaN	NaN	NaN	0	0	0	0
Q9HAE3	CLXN	Calaxin	327.187	708.073	NaN	NaN	1	1	0	0
Q9HB07	MYG1	MYG1 exonuclease	7431.22	2745.57	4030.51	8207.22	1	1	1	1
Q9HB40	SCPEP1	Retinoid-inducible serine carboxypeptidase	245.668	62.5754	127.196	NaN	1	1	1	0
Q9HBH5	RDH14	Retinol dehydrogenase 14	475.85	NaN	409.35	562.738	1	0	1	1
Q9HBI0	PARVG	Gamma-parvin	NaN	207.411	NaN	245.81	0	1	0	1
Q9HC56	PCDH9	Protocadherin-9	412.098	133.119	359.551	436.358	1	1	1	1
Q9HCJ6	VAT1L	Synaptic vesicle membrane protein VAT-1 homolog-like	NaN	NaN	NaN	NaN	0	0	0	0
Q9HD89	RETN	Resistin	NaN	NaN	429.524	189.457	0	0	1	1
Q9NP80	PNPLA8	Calcium-independent phospholipase A2-gamma	113.372	274.341	NaN	326.601	1	1	0	1
Q9NPF2	CHST11	Carbohydrate sulfotransferase 11	NaN	396.312	351.604	NaN	0	1	1	0
Q9NQ30	ESM1	Endothelial cell-specific molecule 1	204.919	NaN	NaN	362.927	1	0	0	1
Q9NQS3	NECTIN3	Nectin-3	NaN	NaN	NaN	NaN	0	0	0	0
Q9NR31;Q9Y6B6	SAR1A;SAR1B	Small COPII coat GTPase SAR1A;Small COPII coat GTPase SAR1B	246.976	343.681	242.753	NaN	1	1	1	0
Q9NR80	ARHGEF4	Rho guanine nucleotide exchange factor 4	462.56	525.589	691.831	NaN	1	1	1	0
Q9NSC2	SALL1	Sal-like protein 1	6244.15	11606.1	12216.2	NaN	1	1	1	0
Q9NT22	EMILIN3	EMILIN-3	NaN	235.919	NaN	217.067	0	1	0	1
Q9NU53	GINM1	Glycoprotein integral membrane protein 1	194.23	82.9599	NaN	56.4045	1	1	0	1
Q9NUV9	GIMAP4	GTPase IMAP family member 4	NaN	74.8177	NaN	56.2898	0	1	0	1
Q9NX62	BPNT2	Golgi-resident adenosine 3',5'-bisphosphate 3'-phosphatase	NaN	NaN	69.2763	15.8855	0	0	1	1
Q9NY33	DPP3	Dipeptidyl peptidase 3	NaN	113.355	151.269	NaN	0	1	2	0
Q9NYL2	MAP3K20	Mitogen-activated protein kinase kinase kinase 20	379.812	1693.88	1394.91	584.337	1	1	1	1
Q9NYQ8	FAT2	Protocadherin Fat 2	541.565	612.419	719.796	403.849	1	1	1	1
Q9NYV7	TAS2R16	Taste receptor type 2 member 16	175.068	945.621	1369.05	90.0699	1	1	1	1
Q9NZ56	FMN2	Formin-2	247.372	372.695	NaN	2431.74	1	1	0	1
Q9NZH0	GPRC5B	G-protein coupled receptor family C group 5 member B	117.489	42.573	NaN	NaN	1	1	0	0
Q9NZL9	MAT2B	Methionine adenosyltransferase 2 subunit beta	NaN	94.8341	NaN	105.533	0	1	0	1
Q9NZQ3	NCKIPSD	NCK-interacting protein with SH3 domain	335.342	NaN	268.981	NaN	1	0	1	0
Q9P0J0	NDUFA13	NADH dehydrogenase [ubiquinone] 1 alpha subcomplex subunit 13	NaN	70.4419	NaN	687.533	0	1	0	1
Q9P121	NTM	Neurotrimin	NaN	NaN	NaN	NaN	0	0	0	0
Q9P1F3	ABRACL	Costars family protein ABRACL	299.573	165.289	211.383	95.3436	1	1	1	1
Q9P2E8	MARCHF4	E3 ubiquitin-protein ligase MARCHF4	45513	52549.7	31728.9	25672.5	1	1	1	1
Q9P2E9	RRBP1	Ribosome-binding protein 1	NaN	NaN	NaN	NaN	0	1	0	0
Q9P2X8	LINC00474	Putative uncharacterized protein encoded by LINC00474	919.336	440.507	1519.05	1247.74	1	1	1	1
Q9UBI9	HECA	Headcase protein homolog	111.888	379.786	314.969	477.387	1	1	1	1
Q9UBV2	SEL1L	Protein sel-1 homolog 1	NaN	204.892	139.048	31.4807	0	1	1	1
Q9UDY2	TJP2	Tight junction protein ZO-2	NaN	NaN	NaN	NaN	0	0	0	0
Q9UEW3	MARCO	Macrophage receptor MARCO	203.784	172.543	NaN	163.168	1	1	0	1
Q9UGM3	DMBT1	Scavenger receptor cysteine-rich domain-containing protein DMBT1	NaN	123.034	366.211	217.599	0	1	1	1
Q9UGP4	LIMD1	LIM domain-containing protein 1	781.879	217.912	393.116	1211.23	1	1	1	1
Q9UIB8	CD84	SLAM family member 5	NaN	311.566	NaN	151.357	0	1	0	1
Q9UJ55	MAGEL2	MAGE-like protein 2	41.8805	164.283	218.095	241.459	1	1	1	1
Q9UJC5	SH3BGRL2	SH3 domain-binding glutamic acid-rich-like protein 2	43.3125	NaN	NaN	NaN	1	0	0	0
Q9UJV9	DDX41	Probable ATP-dependent RNA helicase DDX41	853.951	455.564	389.958	1123.1	1	1	1	1
Q9UK96	FBXO10	F-box only protein 10	NaN	204.918	665.588	1190.41	0	1	1	1
Q9UKL3	CASP8AP2	CASP8-associated protein 2	NaN	289.454	196.979	NaN	0	1	1	0
Q9UKZ9	PCOLCE2	Procollagen C-endopeptidase enhancer 2	595.178	439.426	365.51	310.778	1	1	1	1
Q9ULE3	DENND2A	DENN domain-containing protein 2A	93.8513	469.317	367.026	NaN	1	1	1	0
Q9UN70	PCDHGC3	Protocadherin gamma-C3	119.62	NaN	NaN	NaN	1	0	0	0
Q9UP65	PLA2G4C	Cytosolic phospholipase A2 gamma	NaN	NaN	NaN	368.059	0	0	0	1
Q9UPQ4	TRIM35	E3 ubiquitin-protein ligase TRIM35	NaN	NaN	NaN	NaN	0	0	0	0
Q9Y277	VDAC3	Voltage-dependent anion-selective channel protein 3	89.8814	NaN	NaN	61.3797	1	0	0	1
Q9Y2I9	TBC1D30	TBC1 domain family member 30	344.488	268.315	323.044	203.139	1	1	1	1
Q9Y450	HBS1L	HBS1-like protein	262.215	329.141	614.634	244.842	1	1	1	1
Q9Y4Y9	LSM5	U6 snRNA-associated Sm-like protein LSm5	NaN	87.6737	NaN	NaN	0	1	0	0
Q9Y5E8	PCDHB15	Protocadherin beta-15	55.9074	NaN	NaN	NaN	1	0	0	0
Q9Y613	FHOD1	FH1/FH2 domain-containing protein 1	286.395	133.164	139.108	103.485	2	2	1	1
Q9Y6Q1	CAPN6	Calpain-6	102.901	48.3384	NaN	187.652	1	1	0	1
A0A075B6I1	IGLV4-60	Immunoglobulin lambda variable 4-60	NaN	NaN	NaN	41.5165	0	0	0	1
A0A075B6J1	IGLV5-37	Immunoglobulin lambda variable 5-37	NaN	89.4772	NaN	NaN	0	1	0	0
A0A075B6J2	IGLV2-33	Probable non-functional immunoglobulin lambda variable 2-33	820.654	484.392	NaN	287.821	1	1	0	1
A0A075B6K2	IGLV3-12	Immunoglobulin lambda variable 3-12	527.388	NaN	NaN	1220.98	1	0	0	1
A0A075B6R2	IGHV4-4	Immunoglobulin heavy variable 4-4	NaN	135.209	247.371	163.874	0	2	1	3
A0A075B6S2	IGKV2D-29	Immunoglobulin kappa variable 2D-29	119.735	NaN	340.73	NaN	2	0	1	0
A0A075B6S4	IGKV1D-17	Immunoglobulin kappa variable 1D-17	118.072	141.044	92.8847	102.392	1	1	1	1
A0A075B6S6	IGKV2D-30	Immunoglobulin kappa variable 2D-30	NaN	NaN	NaN	NaN	0	0	0	0
A0A0A0MRZ9	IGLV5-52	Immunoglobulin lambda variable 5-52	NaN	163.02	NaN	64.5309	0	1	0	1
A0A0A0MS14	IGHV1-45	Immunoglobulin heavy variable 1-45	NaN	NaN	NaN	80.9242	0	0	0	1
A0A0B4J1X5	IGHV3-74	Immunoglobulin heavy variable 3-74	253.018	442.611	NaN	NaN	1	1	0	0
A0A0C4DH29	IGHV1-3	Immunoglobulin heavy variable 1-3	NaN	427.709	NaN	195.529	0	2	0	1
A0A0C4DH39	IGHV1-58	Immunoglobulin heavy variable 1-58	514.075	1937.03	299.181	NaN	1	1	1	0
A0A1W2PR82	PERCC1	Protein PERCC1	1407.94	425.268	422.787	NaN	1	1	1	0
A6H8M9	CDHR4	Cadherin-related family member 4	635.41	572.661	712.326	NaN	1	1	1	0
A6NC98	CCDC88B	Coiled-coil domain-containing protein 88B	NaN	457.437	1040.04	NaN	0	1	1	0
A6NGU5;B5MD39;P19440;P36268;Q14390	GGT3P;GGTLC3;GGT1;GGT2P;GGTLC2	Putative glutathione hydrolase 3 proenzyme;Putative glutathione hydrolase light chain 3;Glutathione hydrolase 1 proenzyme;Inactive glutathione hydrolase 2;Glutathione hydrolase light chain 2	NaN	72.2982	NaN	NaN	0	1	0	0
A6NHY2	ANKDD1B	Ankyrin repeat and death domain-containing protein 1B	16.1365	86.2884	87.4778	NaN	1	1	1	0
A6NJV1	CIMIP2C	Ciliary microtubule inner protein 2C	NaN	NaN	72.7922	159.874	0	0	1	1
B1AKI9	ISM1	Isthmin-1	NaN	NaN	NaN	43.59	0	0	0	1
Cont_P13647;P13647	KRT5	Keratin, type II cytoskeletal 5;Keratin, type II cytoskeletal 5	NaN	NaN	262.459	NaN	0	0	1	0
Cont_P20930;P20930	FLG	Filaggrin	NaN	NaN	19.5496	NaN	0	0	1	0
Cont_P68103;P68104;Q5VTE0	EEF1A1;EEF1A1;EEF1A1P5	Elongation factor 1-alpha 1;Elongation factor 1-alpha 1;Putative elongation factor 1-alpha-like 3	NaN	244.672	NaN	NaN	0	1	0	0
Cont_Q3ZBD7;P06744	GPI	Glucose-6-phosphate isomerase	NaN	NaN	NaN	NaN	0	0	0	0
O00151	PDLIM1	PDZ and LIM domain protein 1	180.866	NaN	NaN	67.2231	1	0	0	1
O00160	MYO1F	Unconventional myosin-If	NaN	NaN	NaN	NaN	0	0	0	0
O00743	PPP6C	Serine/threonine-protein phosphatase 6 catalytic subunit	74.278	67.7168	23.9955	NaN	1	1	1	0
O00754	MAN2B1	Lysosomal alpha-mannosidase	NaN	NaN	210.749	NaN	0	0	1	0
O14950;P19105	MYL12B;MYL12A	Myosin regulatory light chain 12B;Myosin regulatory light chain 12A	235.081	NaN	NaN	242.692	1	0	0	1
O15020	SPTBN2	Spectrin beta chain, non-erythrocytic 2	561.599	NaN	NaN	NaN	1	0	0	0
O15144	ARPC2	Actin-related protein 2/3 complex subunit 2	426.599	NaN	NaN	NaN	1	0	0	0
O15230	LAMA5	Laminin subunit alpha-5	136.045	72.9362	NaN	NaN	1	1	0	0
O15389;Q08ET2	SIGLEC5;SIGLEC14	Sialic acid-binding Ig-like lectin 5;Sialic acid-binding Ig-like lectin 14	NaN	257.649	457.822	NaN	0	1	1	0
O43242	PSMD3	26S proteasome non-ATPase regulatory subunit 3	NaN	232.761	216.9	NaN	0	1	1	0
O43280	TREH	Trehalase	NaN	NaN	67.7187	NaN	0	0	1	0
O43396	TXNL1	Thioredoxin-like protein 1	NaN	98.2242	NaN	NaN	0	1	0	0
O43488;Q8NHP1	AKR7A2;AKR7L	Aflatoxin B1 aldehyde reductase member 2;Aflatoxin B1 aldehyde reductase member 4	192.993	187.608	NaN	NaN	1	1	0	0
O60613	SELENOF	Selenoprotein F	NaN	NaN	NaN	NaN	0	0	0	0
O60749	SNX2	Sorting nexin-2	NaN	NaN	NaN	NaN	0	0	0	0
O60763	USO1	General vesicular transport factor p115	NaN	16.6947	NaN	NaN	0	2	0	0
O75015	FCGR3B	Low affinity immunoglobulin gamma Fc region receptor III-B	379.58	NaN	330.62	299.55	2	0	2	2
O75326	SEMA7A	Semaphorin-7A	NaN	NaN	NaN	NaN	0	0	0	0
O75493	CA11	Carbonic anhydrase-related protein 11	NaN	94.0664	172.685	NaN	0	1	1	0
O75594	PGLYRP1	Peptidoglycan recognition protein 1	NaN	NaN	620.388	NaN	0	0	1	0
O75874	IDH1	Isocitrate dehydrogenase [NADP] cytoplasmic	NaN	NaN	NaN	NaN	0	0	0	0
O75909	CCNK	Cyclin-K	2667.63	3129.56	7601.52	NaN	1	1	1	0
O75934	BCAS2	Pre-mRNA-splicing factor SPF27	NaN	NaN	102.453	NaN	0	0	1	0
O75976	CPD	Carboxypeptidase D	99.088	101.356	42.9352	77.4405	1	2	2	1
O76061	STC2	Stanniocalcin-2	60.4119	NaN	NaN	NaN	1	0	0	0
O94921	CDK14	Cyclin-dependent kinase 14	NaN	NaN	206.335	NaN	0	0	1	0
O95154	AKR7A3	Aflatoxin B1 aldehyde reductase member 3	NaN	104.515	NaN	NaN	0	1	0	0
O95447	LCA5L	Lebercilin-like protein	NaN	279.917	119.148	NaN	0	1	1	0
O95497	VNN1	Pantetheinase	151.222	NaN	NaN	664.175	2	0	0	3
O95897	OLFM2	Noelin-2	NaN	NaN	NaN	136.699	0	0	0	1
O95980	RECK	Reversion-inducing cysteine-rich protein with Kazal motifs	NaN	NaN	NaN	147.766	0	0	0	1
P00480	OTC	Ornithine transcarbamylase, mitochondrial	NaN	139.136	NaN	NaN	0	1	0	0
P01033	TIMP1	Metalloproteinase inhibitor 1	218.719	153.061	NaN	213.071	1	1	0	1
P01350	GAST	Gastrin	NaN	NaN	NaN	NaN	0	0	0	0
P01601	IGKV1D-16	Immunoglobulin kappa variable 1D-16	NaN	36.8629	NaN	NaN	0	1	0	0
P01763	IGHV3-48	Immunoglobulin heavy variable 3-48	672.656	531.997	581.637	604.292	1	1	1	1
P01766	IGHV3-13	Immunoglobulin heavy variable 3-13	NaN	NaN	NaN	NaN	0	0	0	0
P01772	IGHV3-33	Immunoglobulin heavy variable 3-33	NaN	NaN	NaN	1189.92	0	0	0	1
P01854	IGHE	Immunoglobulin heavy constant epsilon	41.7207	55.7478	345.743	NaN	1	2	4	0
P02689;P15090	PMP2;FABP4	Myelin P2 protein;Fatty acid-binding protein, adipocyte	NaN	NaN	NaN	76.3265	0	0	0	1
P04000;P04001;P0DN77;P0DN78	OPN1LW;OPN1MW;OPN1MW2;OPN1MW3	Long-wave-sensitive opsin 1;Medium-wave-sensitive opsin 1;Medium-wave-sensitive opsin 2;Medium-wave-sensitive opsin 3	NaN	91.0934	117.223	NaN	0	1	1	0
P04040	CAT	Catalase	NaN	NaN	NaN	NaN	0	0	0	0
P04066	FUCA1	Tissue alpha-L-fucosidase	NaN	NaN	NaN	NaN	0	0	0	0
P04746;P0DTE7;P0DTE8;P0DUB6;P19961	AMY2A;AMY1B;AMY1C;AMY1A;AMY2B	Pancreatic alpha-amylase;Alpha-amylase 1B;Alpha-amylase 1C;Alpha-amylase 1A;Alpha-amylase 2B	NaN	NaN	101.426	49.7223	0	0	1	1
P05387	RPLP2	Large ribosomal subunit protein P2	NaN	108.031	NaN	NaN	0	1	0	0
P05771	PRKCB	Protein kinase C beta type	292.077	NaN	332.197	NaN	1	0	1	0
P06280	GLA	Alpha-galactosidase A	83.6939	144.946	92.7404	NaN	1	2	2	0
P06576	ATP5F1B	ATP synthase subunit beta, mitochondrial	179.491	94.4795	119.003	85.8412	2	2	1	2
P06703	S100A6	Protein S100-A6	NaN	NaN	NaN	NaN	0	0	0	0
P06899;P23527;P33778;Q16778;Q8N257	H2BC11;H2BC17;H2BC3;H2BC21;H2BC26	Histone H2B type 1-J;Histone H2B type 1-O;Histone H2B type 1-B;Histone H2B type 2-E;Histone H2B type 3-B	NaN	37.4161	NaN	NaN	0	1	0	0
P07477	PRSS1	Serine protease 1	247.661	NaN	NaN	276.18	1	0	0	1
P07478	PRSS2	Trypsin-2	NaN	NaN	NaN	998.61	0	0	0	1
P07711	CTSL	Procathepsin L	355.635	NaN	NaN	NaN	1	0	0	0
P07858	CTSB	Cathepsin B	524.844	262.205	225.996	293.363	1	2	2	2
P08123	COL1A2	Collagen alpha-2(I) chain	94.0327	NaN	442.535	149.152	1	0	6	3
P08253	MMP2	72 kDa type IV collagenase	NaN	NaN	NaN	420.695	0	0	0	2
P08572	COL4A2	Collagen alpha-2(IV) chain	NaN	NaN	NaN	264.078	0	0	0	2
P09086;P14859;Q9UKI9	POU2F2;POU2F1;POU2F3	POU domain, class 2, transcription factor 2;POU domain, class 2, transcription factor 1;POU domain, class 2, transcription factor 3	90.486	265.881	468.187	1051.3	1	1	1	1
P0DP01	IGHV1-8	Immunoglobulin heavy variable 1-8	395.901	304.036	834.395	NaN	1	1	1	0
P0DTE2	IGHV8-51-1	Probable non-functional immunoglobulin heavy variable 8-51-1	NaN	NaN	NaN	NaN	0	0	0	0
P10768	ESD	S-formylglutathione hydrolase	NaN	151.027	NaN	NaN	0	1	0	0
P10809	HSPD1	60 kDa heat shock protein, mitochondrial	41.2046	NaN	NaN	NaN	1	0	0	0
P11279	LAMP1	Lysosome-associated membrane glycoprotein 1	174.221	66.0431	181.182	299.63	1	1	2	1
P12273	PIP	Prolactin-inducible protein	113.996	53.3508	NaN	52.4475	1	1	0	1
P12955	PEPD	Xaa-Pro dipeptidase	77.6309	NaN	NaN	546.112	1	0	0	1
P13674	P4HA1	Prolyl 4-hydroxylase subunit alpha-1	164.13	132.153	135.984	48.1458	1	3	3	2
P13807	GYS1	Glycogen [starch] synthase, muscle	NaN	NaN	NaN	NaN	0	0	0	0
P14174	MIF	Macrophage migration inhibitory factor	677.597	738.741	NaN	336.085	1	1	0	1
P15121	AKR1B1	Aldo-keto reductase family 1 member B1	190.78	NaN	NaN	NaN	1	0	0	0
P15291	B4GALT1	Beta-1,4-galactosyltransferase 1	227.119	NaN	129.202	174.304	1	0	1	1
P15924	DSP	Desmoplakin	354.63	42.8577	184.252	293.273	9	2	4	4
P16035	TIMP2	Metalloproteinase inhibitor 2	97.3349	NaN	231.79	189.264	1	0	1	1
P16278	GLB1	Beta-galactosidase	30.7624	108.779	NaN	NaN	1	1	0	0
P16401	H1-5	Histone H1.5	NaN	NaN	NaN	NaN	0	0	0	0
P16930	FAH	Fumarylacetoacetase	84.2432	NaN	NaN	NaN	2	0	0	0
P17174	GOT1	Aspartate aminotransferase, cytoplasmic	96.9352	129.976	58.0903	NaN	1	1	1	0
P17980	PSMC3	26S proteasome regulatory subunit 6A	117.386	213.784	NaN	42.9249	2	2	0	2
P18075	BMP7	Bone morphogenetic protein 7	64.7368	NaN	NaN	NaN	1	0	0	0
P19835	CEL	Bile salt-activated lipase	162.458	286.146	269.716	NaN	2	4	5	0
P20023	CR2	Complement receptor type 2	NaN	NaN	NaN	158.529	0	0	0	1
P20908	COL5A1	Collagen alpha-1(V) chain	344.11	314.882	NaN	NaN	1	1	0	0
P21399	ACO1	Cytoplasmic aconitate hydratase	14.1133	112.061	NaN	67.8879	1	1	0	1
P21802	FGFR2	Fibroblast growth factor receptor 2	92.3087	60.4609	NaN	65.5393	1	1	0	1
P21980	TGM2	Protein-glutamine gamma-glutamyltransferase 2	NaN	535.634	NaN	NaN	0	2	0	0
P22607	FGFR3	Fibroblast growth factor receptor 3	211.673	165.512	NaN	118.592	1	1	0	1
P22897	MRC1	Macrophage mannose receptor 1	310.375	137.183	612.744	378.27	1	1	2	1
P24158	PRTN3	Myeloblastin	NaN	131.134	393.451	NaN	0	1	1	0
P24387	CRHBP	Corticotropin-releasing factor-binding protein	NaN	421.052	NaN	NaN	0	1	0	0
P26583	HMGB2	High mobility group protein B2	NaN	83.7688	130.661	NaN	0	3	3	0
P27635;Q96L21	RPL10;RPL10L	Large ribosomal subunit protein uL16;Ribosomal protein uL16-like	NaN	97.9781	185.728	NaN	0	1	1	0
P28332	ADH6	Alcohol dehydrogenase 6	21.0147	124.875	NaN	NaN	1	1	0	0
P29508	SERPINB3	Serpin B3	94.471	43.9385	70.5801	90.4963	1	2	1	1
P30044	PRDX5	Peroxiredoxin-5, mitochondrial	199.315	38.8632	262.614	95.1714	1	1	1	1
P30048	PRDX3	Thioredoxin-dependent peroxide reductase, mitochondrial	181.982	47.9831	NaN	119.788	3	1	0	1
P30622	CLIP1	CAP-Gly domain-containing linker protein 1	1233.83	NaN	NaN	1938.34	1	0	0	1
P30626	SRI	Sorcin	NaN	NaN	87.9575	NaN	0	0	1	0
P31948	STIP1	Stress-induced-phosphoprotein 1	75.0377	15.1293	71.8944	NaN	1	1	1	0
P33176	KIF5B	Kinesin-1 heavy chain	NaN	NaN	NaN	NaN	0	0	0	0
P35590	TIE1	Tyrosine-protein kinase receptor Tie-1	NaN	218.763	NaN	NaN	0	1	0	0
P36222	CHI3L1	Chitinase-3-like protein 1	NaN	NaN	NaN	NaN	0	0	0	0
P36269	GGT5	Glutathione hydrolase 5 proenzyme	NaN	NaN	NaN	98.9964	0	0	0	1
P36980	CFHR2	Complement factor H-related protein 2	326.761	NaN	NaN	213.442	1	0	0	1
P38646	HSPA9	Stress-70 protein, mitochondrial	NaN	NaN	NaN	NaN	0	0	0	0
P40763	STAT3	Signal transducer and activator of transcription 3	142.912	40.6833	54.8952	NaN	1	2	1	0
P41240	CSK	Tyrosine-protein kinase CSK	726.643	212.626	144.877	424.337	1	1	1	1
P42768	WAS	Actin nucleation-promoting factor WAS	NaN	NaN	NaN	NaN	0	0	0	0
P42785	PRCP	Lysosomal Pro-X carboxypeptidase	155.994	NaN	280.464	100.272	1	0	1	2
P45880	VDAC2	Voltage-dependent anion-selective channel protein 2	56.9858	NaN	NaN	NaN	1	0	0	0
P46109	CRKL	Crk-like protein	18.5492	NaN	NaN	NaN	1	0	0	0
P48723	HSPA13	Heat shock 70 kDa protein 13	97.3555	158.852	162.852	136.437	1	1	1	1
P49006	MARCKSL1	MARCKS-related protein	420.184	255.799	430.487	193.453	2	1	2	1
P49368	CCT3	T-complex protein 1 subunit gamma	347.723	484.025	282.795	NaN	2	1	1	0
P49441	INPP1	Inositol polyphosphate 1-phosphatase	NaN	212.362	77.8451	NaN	0	1	1	0
P49788	RARRES1	Retinoic acid receptor responder protein 1	141.118	NaN	NaN	NaN	1	0	0	0
P50225	SULT1A1	Sulfotransferase 1A1	NaN	169.565	189.389	141.186	0	1	1	1
P51149	RAB7A	Ras-related protein Rab-7a	NaN	NaN	NaN	NaN	0	0	0	0
P51665	PSMD7	26S proteasome non-ATPase regulatory subunit 7	NaN	NaN	NaN	NaN	0	0	0	0
P52272	HNRNPM	Heterogeneous nuclear ribonucleoprotein M	NaN	NaN	332.699	1192.04	0	0	1	1
P53004	BLVRA	Biliverdin reductase A	NaN	245.909	131.873	NaN	0	1	1	0
P55287	CDH11	Cadherin-11	NaN	NaN	NaN	NaN	0	0	0	0
P55884	EIF3B	Eukaryotic translation initiation factor 3 subunit B	NaN	NaN	NaN	5.05336	0	0	0	1
P56537	EIF6	Eukaryotic translation initiation factor 6	76.6425	109.665	25.7683	34.1023	1	1	1	1
P56715	RP1	Oxygen-regulated protein 1	NaN	NaN	NaN	NaN	0	0	0	0
P58215	LOXL3	Lysyl oxidase homolog 3	193.245	NaN	196.488	176.655	1	0	1	1
P60981	DSTN	Destrin	NaN	55.9563	NaN	NaN	0	1	0	0
P61201	COPS2	COP9 signalosome complex subunit 2	NaN	141.992	NaN	NaN	0	1	0	0
P61204;P84077	ARF3;ARF1	ADP-ribosylation factor 3;ADP-ribosylation factor 1	64.4529	29.9224	32.043	97.9339	1	1	1	1
P61353	RPL27	Large ribosomal subunit protein eL27	NaN	594.317	684.223	NaN	0	1	1	0
P61586	RHOA	Transforming protein RhoA	88.7865	102.832	19.7246	14.3686	1	1	1	1
P61604	HSPE1	10 kDa heat shock protein, mitochondrial	121	NaN	NaN	NaN	1	0	0	0
P62333	PSMC6	26S proteasome regulatory subunit 10B	NaN	158.929	NaN	NaN	0	2	0	0
P62820	RAB1A	Ras-related protein Rab-1A	137.696	253.521	219.928	207.826	2	1	1	1
P62993	GRB2	Growth factor receptor-bound protein 2	191.119	NaN	NaN	NaN	1	0	0	0
P68400;Q8NEV1	CSNK2A1;CSNK2A3	Casein kinase II subunit alpha;Casein kinase II subunit alpha 3	NaN	91.416	48.0135	NaN	0	2	1	0
P80748	IGLV3-21	Immunoglobulin lambda variable 3-21	1885.23	1669.45	3800.82	14504.1	3	2	2	1
Q00796	SORD	Sorbitol dehydrogenase	NaN	NaN	NaN	NaN	0	0	0	0
Q01459	CTBS	Di-N-acetylchitobiase	NaN	NaN	58.3855	203.47	0	0	1	3
Q01469	FABP5	Fatty acid-binding protein 5	68.3935	46.367	NaN	20.2968	1	1	0	1
Q02809	PLOD1	Procollagen-lysine,2-oxoglutarate 5-dioxygenase 1	NaN	179.605	305.624	NaN	0	2	1	0
Q03167	TGFBR3	Transforming growth factor beta receptor type 3	314.482	68.0247	NaN	119.446	2	1	0	1
Q07960	ARHGAP1	Rho GTPase-activating protein 1	114.586	177.099	122.881	261.23	2	2	2	1
Q09028	RBBP4	Histone-binding protein RBBP4	NaN	NaN	220.196	NaN	0	0	1	0
Q09FC8	ZNF415	Zinc finger protein 415	NaN	NaN	162.793	NaN	0	0	1	0
Q12955	ANK3	Ankyrin-3	NaN	NaN	134.371	NaN	0	0	1	0
Q13045	FLII	Protein flightless-1 homolog	69.5004	130.1	NaN	NaN	1	2	0	0
Q13098	GPS1	COP9 signalosome complex subunit 1	NaN	NaN	NaN	NaN	0	0	0	0
Q13232	NME3	Nucleoside diphosphate kinase 3	180.051	NaN	NaN	NaN	1	0	0	0
Q13616	CUL1	Cullin-1	NaN	NaN	NaN	NaN	0	0	0	0
Q13724	MOGS	Mannosyl-oligosaccharide glucosidase	NaN	75.8895	NaN	NaN	0	1	0	0
Q14141	SEPTIN6	Septin-6	23.5652	43.2705	NaN	31.7316	1	1	0	1
Q14254	FLOT2	Flotillin-2	165.744	167.511	225.289	113.005	2	1	2	1
Q14392	LRRC32	Transforming growth factor beta activator LRRC32	NaN	NaN	40.6084	NaN	0	0	1	0
Q14BN4	SLMAP	Sarcolemmal membrane-associated protein	NaN	136.573	NaN	NaN	0	1	0	0
Q15286	RAB35	Ras-related protein Rab-35	NaN	NaN	NaN	NaN	0	0	0	0
Q15465	SHH	Sonic hedgehog protein	92.4168	131.17	82.1701	NaN	2	2	2	0
Q15722	LTB4R	Leukotriene B4 receptor 1	NaN	217.791	599.882	NaN	0	1	1	0
Q15758	SLC1A5	Neutral amino acid transporter B(0)	NaN	NaN	NaN	NaN	0	0	0	0
Q15904	ATP6AP1	V-type proton ATPase subunit S1	108.742	165.467	163.627	71.2591	1	1	1	1
Q16401	PSMD5	26S proteasome non-ATPase regulatory subunit 5	79.2428	128.977	NaN	NaN	1	1	0	0
Q3SY69	ALDH1L2	Mitochondrial 10-formyltetrahydrofolate dehydrogenase	342.318	193.119	NaN	NaN	1	1	0	0
Q49A33	ZNF876P	Putative zinc finger protein 876	NaN	39.6213	46.0464	35.7303	0	1	1	1
Q4KMG0	CDON	Cell adhesion molecule-related/down-regulated by oncogenes	NaN	NaN	NaN	NaN	0	0	0	0
Q5BLP8	NICOL1	NELL2-interacting cell ontogeny regulator 1	NaN	NaN	NaN	NaN	0	0	0	0
Q5IJ48	CRB2	Protein crumbs homolog 2	32.1403	NaN	NaN	NaN	1	0	0	0
Q5JSH3	WDR44	WD repeat-containing protein 44	NaN	674.146	NaN	795.657	0	2	0	1
Q5T1Q4	SLC35F1	Solute carrier family 35 member F1	466.443	NaN	NaN	277.497	1	0	0	1
Q5VT97	SYDE2	Rho GTPase-activating protein SYDE2	99.4964	195.83	NaN	NaN	1	1	0	0
Q5VWI1	TCERG1L	Transcription elongation regulator 1-like protein	56.0046	NaN	76.8796	252.978	1	0	1	1
Q6GTS8	PM20D1	N-fatty-acyl-amino acid synthase/hydrolase PM20D1	NaN	NaN	NaN	NaN	0	0	0	0
Q6MZP7	LIN54	Protein lin-54 homolog	NaN	NaN	163.421	9354.36	0	0	1	1
Q6NSI3	FAM53A	Protein FAM53A	280.592	NaN	272.98	361.764	1	0	1	1
Q6P179	ERAP2	Endoplasmic reticulum aminopeptidase 2	64.5902	246.157	214.375	NaN	2	3	3	0
Q6PJ61	FBXO46	F-box only protein 46	80.909	NaN	134.535	168.401	1	0	1	1
Q6UW49	SPESP1	Sperm equatorial segment protein 1	NaN	NaN	NaN	NaN	0	0	0	0
Q6UXF1	TMEM108	Transmembrane protein 108	NaN	NaN	NaN	NaN	0	0	0	0
Q6UXH0	ANGPTL8	Angiopoietin-like protein 8	389.869	NaN	NaN	67.9044	1	0	0	1
Q6UXI9	NPNT	Nephronectin	42.1308	NaN	NaN	170.54	1	0	0	2
Q6ZN57	ZFP2	Zinc finger protein ZFP2	534.877	360.91	342.824	117.461	1	1	1	1
Q6ZU45	CLEC20A	Putative C-type lectin domain family 20 member A	94.095	344.399	1068.14	187.548	1	1	1	1
Q7Z6Z7	HUWE1	E3 ubiquitin-protein ligase HUWE1	560.635	275.66	602.805	1099.84	1	3	2	1
Q86VB7	CD163	Scavenger receptor cysteine-rich type 1 protein M130	NaN	NaN	NaN	224.585	0	0	0	1
Q86VZ4	LRP11	Low-density lipoprotein receptor-related protein 11	365.315	NaN	193.071	644.229	1	0	1	1
Q8IU81	IRF2BP1	Interferon regulatory factor 2-binding protein 1	NaN	53.1604	NaN	1151.76	0	1	0	1
Q8IUI8	CRLF3	Cytokine receptor-like factor 3	NaN	143.764	NaN	NaN	0	1	0	0
Q8IVF4	DNAH10	Dynein axonemal heavy chain 10	NaN	NaN	166.086	NaN	0	0	1	0
Q8IWE2	FAM114A1	Protein NOXP20	163.091	NaN	NaN	166.146	2	0	0	2
Q8IWF2	FOXRED2	FAD-dependent oxidoreductase domain-containing protein 2	215.149	NaN	147.898	NaN	1	0	1	0
Q8IXS2	CCDC65	Dynein regulatory complex subunit 2	716.521	452.507	1347.47	1232.76	1	1	1	1
Q8IZU8	DSEL	Dermatan-sulfate epimerase-like protein	NaN	NaN	429.965	968.909	0	0	1	1
Q8N394	TMTC2	Protein O-mannosyl-transferase TMTC2	NaN	249.047	171.452	NaN	0	1	1	0
Q8N5D0	WDTC1	WD and tetratricopeptide repeats protein 1	NaN	469.456	NaN	NaN	0	1	0	0
Q8NCA5	FAM98A	Protein FAM98A	14.7843	NaN	NaN	NaN	1	0	0	0
Q8NCL9	APCDD1L	Protein APCDD1-like	NaN	2047.2	2268.77	NaN	0	1	1	0
Q8NEZ4	KMT2C	Histone-lysine N-methyltransferase 2C	NaN	NaN	918.008	NaN	0	0	1	0
Q8TB36	GDAP1	Ganglioside-induced differentiation-associated protein 1	NaN	388.341	383.192	NaN	0	1	1	0
Q8TBM8	DNAJB14	DnaJ homolog subfamily B member 14	48.0588	19.2375	136.873	136.688	1	1	1	1
Q8WTT2	NOC3L	Nucleolar complex protein 3 homolog	NaN	2608.87	1771.35	54.2096	0	1	1	1
Q8WWI5	SLC44A1	Choline transporter-like protein 1	228.852	258.054	278.561	NaN	1	1	1	0
Q8WXW3	PIBF1	Progesterone-induced-blocking factor 1	NaN	NaN	NaN	182.184	0	0	0	1
Q8WZA1	POMGNT1	Protein O-linked-mannose beta-1,2-N-acetylglucosaminyltransferase 1	NaN	174.811	105.566	NaN	0	1	1	0
Q92619	ARHGAP45	Rho GTPase-activating protein 45	59.7007	78.3329	82.4465	NaN	2	1	2	0
Q92930	RAB8B	Ras-related protein Rab-8B	44.6513	NaN	NaN	NaN	1	0	0	0
Q92973	TNPO1	Transportin-1	NaN	NaN	NaN	37.6696	0	0	0	1
Q93063	EXT2	Exostosin-2	36.9094	102.303	177.165	89.9437	2	2	2	2
Q969H6	POP5	Ribonuclease P/MRP protein subunit POP5	NaN	100.614	NaN	355.968	0	1	0	1
Q96AP7	ESAM	Endothelial cell-selective adhesion molecule	NaN	73.0268	NaN	NaN	0	1	0	0
Q96H15	TIMD4	T-cell immunoglobulin and mucin domain-containing protein 4	NaN	NaN	NaN	NaN	0	0	0	0
Q96JZ2	HSH2D	Hematopoietic SH2 domain-containing protein	1073.61	112.532	391.535	20012.4	1	1	1	1
Q96SM3	CPXM1	Probable carboxypeptidase X1	295.293	169.919	NaN	NaN	1	1	0	0
Q96TC7	RMDN3	Regulator of microtubule dynamics protein 3	120.624	NaN	NaN	NaN	1	0	0	0
Q99439	CNN2	Calponin-2	NaN	NaN	NaN	NaN	0	0	0	0
Q99466	NOTCH4	Neurogenic locus notch homolog protein 4	NaN	NaN	NaN	NaN	0	0	0	0
Q99538	LGMN	Legumain	61.9627	NaN	87.7864	NaN	1	0	1	0
Q99574	SERPINI1	Neuroserpin	211.496	249.762	NaN	NaN	1	1	0	0
Q99747	NAPG	Gamma-soluble NSF attachment protein	NaN	NaN	NaN	NaN	0	0	0	0
Q99797	MIPEP	Mitochondrial intermediate peptidase	NaN	2802.14	2570.56	2209.43	0	1	1	1
Q99828	CIB1	Calcium and integrin-binding protein 1	297.509	251.089	198.657	NaN	1	1	1	0
Q99999	GAL3ST1	Galactosylceramide sulfotransferase	53.2753	70.0864	30.8349	NaN	1	1	1	0
Q9BQ89	FAM110A	Protein FAM110A	843.552	NaN	1274.97	NaN	1	0	1	0
Q9BSL1	UBAC1	Ubiquitin-associated domain-containing protein 1	NaN	604.721	NaN	NaN	0	1	0	0
Q9BU02	THTPA	Thiamine-triphosphatase	NaN	NaN	NaN	NaN	0	0	0	0
Q9BX63	BRIP1	Fanconi anemia group J protein	70.918	NaN	NaN	64.0992	1	0	0	1
Q9BXX2	ANKRD30B	Ankyrin repeat domain-containing protein 30B	69.2342	779.978	582.032	34.6832	1	1	1	1
Q9BY76	ANGPTL4	Angiopoietin-related protein 4	NaN	NaN	NaN	NaN	0	0	0	0
Q9H093	NUAK2	NUAK family SNF1-like kinase 2	NaN	NaN	113.561	NaN	0	0	1	0
Q9H0A6	RNF32	RING finger protein 32	NaN	NaN	NaN	NaN	0	0	0	0
Q9H293	IL25	Interleukin-25	NaN	NaN	NaN	NaN	0	0	0	0
Q9H3K6	BOLA2	BolA-like protein 2	NaN	NaN	165.801	NaN	0	0	1	0
Q9HBW1	LRRC4	Leucine-rich repeat-containing protein 4	NaN	NaN	NaN	NaN	0	0	0	0
Q9HCB6	SPON1	Spondin-1	NaN	179.832	182.976	NaN	0	1	1	0
Q9NP79	VTA1	Vacuolar protein sorting-associated protein VTA1 homolog	NaN	NaN	NaN	NaN	0	0	0	0
Q9NPH3	IL1RAP	Interleukin-1 receptor accessory protein	1.59046	NaN	NaN	115.845	1	0	0	1
Q9NQ84	GPRC5C	G-protein coupled receptor family C group 5 member C	NaN	136.286	NaN	NaN	0	2	0	0
Q9NQC1	JADE2	E3 ubiquitin-protein ligase Jade-2	200.621	NaN	1015.28	NaN	1	0	1	0
Q9NR34	MAN1C1	Mannosyl-oligosaccharide 1,2-alpha-mannosidase IC	NaN	187.39	168.581	57.0055	0	1	1	1
Q9NS62	THSD1	Thrombospondin type-1 domain-containing protein 1	NaN	NaN	NaN	NaN	0	0	0	0
Q9NS98	SEMA3G	Semaphorin-3G	88.1201	NaN	NaN	NaN	1	0	0	0
Q9NT62	ATG3	Ubiquitin-like-conjugating enzyme ATG3	245.529	254.882	NaN	NaN	1	1	0	0
Q9NTJ4	MAN2C1	Alpha-mannosidase 2C1	529.581	621.651	243.812	NaN	1	1	1	0
Q9NUQ9	CYRIB	CYFIP-related Rac1 interactor B	NaN	26.1501	30.9596	NaN	0	1	1	0
Q9NVZ3	NECAP2	Adaptin ear-binding coat-associated protein 2	NaN	243.154	247.139	NaN	0	1	1	0
Q9NY15	STAB1	Stabilin-1	117.303	245.164	150.36	97.6887	2	2	2	2
Q9NY65	TUBA8	Tubulin alpha-8 chain	34.3086	NaN	NaN	NaN	1	0	0	0
Q9NYF8	BCLAF1	Bcl-2-associated transcription factor 1	760.05	365.243	295.992	494.524	1	1	1	1
Q9NZ53	PODXL2	Podocalyxin-like protein 2	NaN	118.504	NaN	NaN	0	1	0	0
Q9NZK5	ADA2	Adenosine deaminase 2	NaN	NaN	NaN	123.757	0	0	0	3
Q9NZT1	CALML5	Calmodulin-like protein 5	653.597	105.281	69.2078	128.467	1	1	1	1
Q9P1U1	ACTR3B	Actin-related protein 3B	NaN	325.521	391.978	170.231	0	3	2	2
Q9P232	CNTN3	Contactin-3	NaN	NaN	NaN	170.517	0	0	0	1
Q9P2S5	WRAP73	WD repeat-containing protein WRAP73	1200.41	132.642	839.231	NaN	1	1	1	0
Q9UBF2;Q9Y678	COPG2;COPG1	Coatomer subunit gamma-2;Coatomer subunit gamma-1	NaN	23.1982	NaN	NaN	0	1	0	0
Q9UBQ6	EXTL2	Exostosin-like 2	NaN	NaN	NaN	65.8119	0	0	0	1
Q9UBS4	DNAJB11	DnaJ homolog subfamily B member 11	56.5289	187.605	160.53	NaN	1	1	1	0
Q9UHF7	TRPS1	Zinc finger transcription factor Trps1	NaN	NaN	98.849	NaN	0	0	1	0
Q9UIS9	MBD1	Methyl-CpG-binding domain protein 1	266.948	329.789	342.943	423.146	1	2	2	2
Q9UK05	GDF2	Growth/differentiation factor 2	NaN	569.296	332.932	NaN	0	1	1	0
Q9UKU9	ANGPTL2	Angiopoietin-related protein 2	126.87	113.255	NaN	90.2925	3	2	0	3
Q9UKV3	ACIN1	Apoptotic chromatin condensation inducer in the nucleus	NaN	NaN	NaN	NaN	0	0	0	0
Q9UKX5	ITGA11	Integrin alpha-11	NaN	25.2533	NaN	61.2695	0	1	0	1
Q9ULA0	DNPEP	Aspartyl aminopeptidase	NaN	208.108	NaN	NaN	0	1	0	0
Q9ULL5	PRR12	Proline-rich protein 12	318.883	403.004	528.516	NaN	1	2	2	0
Q9UNA0	ADAMTS5	A disintegrin and metalloproteinase with thrombospondin motifs 5	NaN	NaN	NaN	NaN	0	0	0	0
Q9UNZ2	NSFL1C	NSFL1 cofactor p47	NaN	NaN	NaN	NaN	0	0	0	0
Q9UPN9	TRIM33	E3 ubiquitin-protein ligase TRIM33	4869.28	2131.08	8262.55	11439.3	1	1	1	1
Q9UQ53	MGAT4B	Alpha-1,3-mannosyl-glycoprotein 4-beta-N-acetylglucosaminyltransferase B	50.0149	NaN	110.201	NaN	1	0	1	0
Q9Y238	DLEC1	Deleted in lung and esophageal cancer protein 1	370.592	NaN	NaN	312.169	1	0	0	1
Q9Y2A7	NCKAP1	Nck-associated protein 1	NaN	NaN	113.591	NaN	0	0	1	0
Q9Y5X9	LIPG	Endothelial lipase	129.596	51.7397	NaN	80.7719	1	1	0	1
Q9Y624	F11R	Junctional adhesion molecule A	174.703	75.35	118.06	NaN	2	1	1	0
Q9Y6F6	IRAG1	Inositol 1,4,5-triphosphate receptor associated 1	1239.68	576.488	761.664	884.35	1	1	1	1
Q9Y6L7	TLL2	Tolloid-like protein 2	NaN	539.956	NaN	NaN	0	1	0	0
Q9Y6N6	LAMC3	Laminin subunit gamma-3	32.7133	NaN	NaN	NaN	1	0	0	0
