# Supplementary material for: Molecular Characterization of Extracellular Vesicles From Human B Cell Lymphomas: Methodological Comparison to Vesicles From Patient Serum
Source: J Extracell Biol. 2026 Feb 22;5(2):e70107. doi: 10.1002/jex2.70107 (PMC12927977; doi:10.1002/jex2.70107)
Supplement: Supplementary file 4 — Supplementary Material: jex270107‐sup‐0004‐SuppMat.xlsx [file JEX2-5-e70107-s003.xlsx]

## Sheet: Hamalisto_PlainSerum_Proteins
			Patient 1_plain serum	Patient 2_plain serum	Patient 3_plain serum	Patient 4_plain serum	Patient 1_plain serum	Patient 2_plain serum	Patient 3_plain serum	Patient 4_plain serum
ProteinGroups	Genes	ProteinDescriptions	[1] 001_01.Quantity	[7] 002_01.Quantity	[13] 003_01.Quantity	[19] 004_01.Quantity	[1] 001_01.NrOfPeptidesIdentified	[7] 002_01.NrOfPeptidesIdentified	[13] 003_01.NrOfPeptidesIdentified	[19] 004_01.NrOfPeptidesIdentified
A0A075B6H7	IGKV3-7	Probable non-functional immunoglobulin kappa variable 3-7	71.1359	79.9606	106.065	83.6809	1	1	1	1
A0A075B6H9	IGLV4-69	Immunoglobulin lambda variable 4-69	2374.07	2834.24	2637.02	911.059	2	2	2	2
A0A075B6I0	IGLV8-61	Immunoglobulin lambda variable 8-61	6848.42	2004.89	5968.97	986.09	3	3	3	3
A0A075B6I1	IGLV4-60	Immunoglobulin lambda variable 4-60	124.824	85.6298	189.702	169.375	1	1	1	2
A0A075B6I7	IGLV5-48	Probable non-functional immunoglobulin lambda variable 5-48	NaN	80.5616	NaN	NaN	0	1	0	0
A0A075B6I9	IGLV7-46	Immunoglobulin lambda variable 7-46	301.05	206.443	489.113	397.01	1	1	1	1
A0A075B6J1	IGLV5-37	Immunoglobulin lambda variable 5-37	35.9595	22.532	NaN	NaN	1	1	0	0
A0A075B6J9	IGLV2-18	Immunoglobulin lambda variable 2-18	785.71	740.919	472.144	883.007	4	4	3	4
A0A075B6K2	IGLV3-12	Immunoglobulin lambda variable 3-12	443.776	1848.5	2732.47	540.317	1	1	1	1
A0A075B6K4	IGLV3-10	Immunoglobulin lambda variable 3-10	783.871	699.022	2061.77	1097.98	5	5	4	5
A0A075B6K5	IGLV3-9	Immunoglobulin lambda variable 3-9	2431.7	3373.28	12955.7	2124.38	6	6	6	6
A0A075B6P5;P01615	IGKV2-28;IGKV2D-28	Immunoglobulin kappa variable 2-28;Immunoglobulin kappa variable 2D-28	940.036	1389.76	876.741	835.143	3	2	3	3
A0A075B6Q5	IGHV3-64	Immunoglobulin heavy variable 3-64	80.7333	193.03	105.18	215.28	2	2	1	2
A0A075B6R2	IGHV4-4	Immunoglobulin heavy variable 4-4	160.948	839.535	362.458	427.44	3	5	3	5
A0A075B6S2	IGKV2D-29	Immunoglobulin kappa variable 2D-29	3807.04	5824.92	5251.3	4787.57	5	5	3	5
A0A075B6S6	IGKV2D-30	Immunoglobulin kappa variable 2D-30	120.315	44.2491	NaN	NaN	1	1	0	0
A0A075B6S9;P0DSN7	IGKV1-37;IGKV1D-37	Probable non-functional immunoglobulinn kappa variable 1-37;Probable non-functional immunoglobulinn kappa variable 1D-37	305.925	731.69	1064.32	540.344	1	1	1	1
A0A087WSX0	IGLV5-45	Immunoglobulin lambda variable 5-45	85.0251	137.449	158.271	117.407	3	3	4	3
A0A087WSY4	IGHV4-30-2	Immunoglobulin heavy variable 4-30-2	613.152	1647.95	1221.49	882.593	1	2	1	1
A0A087WSY6	IGKV3D-15	Immunoglobulin kappa variable 3D-15	3058.29	1905.38	2052.01	1455.69	1	1	1	1
A0A087WSZ0	IGKV1D-8	Immunoglobulin kappa variable 1D-8	16.9709	23.5604	NaN	NaN	1	2	0	0
A0A087WW87;P01614	IGKV2-40;IGKV2D-40	Immunoglobulin kappa variable 2-40;Immunoglobulin kappa variable 2D-40	NaN	16.7406	NaN	35.9652	0	1	0	2
A0A0A0MRZ8;P04433	IGKV3D-11;IGKV3-11	Immunoglobulin kappa variable 3D-11;Immunoglobulin kappa variable 3-11	26126.3	28789	21873.9	20900.3	4	4	4	4
A0A0A0MRZ9	IGLV5-52	Immunoglobulin lambda variable 5-52	NaN	20.4729	54.6265	NaN	0	1	1	0
A0A0A0MS14	IGHV1-45	Immunoglobulin heavy variable 1-45	29.3957	69.2127	116.601	NaN	3	2	1	0
A0A0A0MS15	IGHV3-49	Immunoglobulin heavy variable 3-49	1177.91	2362.63	1724.72	1314.5	5	5	5	5
A0A0A0MT36	IGKV6D-21	Immunoglobulin kappa variable 6D-21	234.971	181.726	135.276	163.317	3	2	2	3
A0A0A0MT89	IGKJ1	Immunoglobulin kappa joining 1	1480.13	1179.44	2238.35	949.953	1	1	1	1
A0A0B4J1U3	IGLV1-36	Immunoglobulin lambda variable 1-36	215.421	715.761	NaN	228.491	1	1	0	1
A0A0B4J1U7	IGHV6-1	Immunoglobulin heavy variable 6-1	2035.28	3903.8	2810.37	1385.52	4	4	4	3
A0A0B4J1V0	IGHV3-15	Immunoglobulin heavy variable 3-15	730.024	1036.32	541.866	581.745	4	4	4	4
A0A0B4J1V2	IGHV2-26	Immunoglobulin heavy variable 2-26	366.854	463.024	521.956	618.786	3	4	4	4
A0A0B4J1V6	IGHV3-73	Immunoglobulin heavy variable 3-73	13365.3	15151.1	14050.6	9234.76	7	7	6	7
A0A0B4J1X5	IGHV3-74	Immunoglobulin heavy variable 3-74	11347.9	16426.1	10223	6501.94	1	1	1	1
A0A0B4J1Y8	IGLV9-49	Immunoglobulin lambda variable 9-49	1174.73	677.24	1213.93	584.107	6	6	5	5
A0A0B4J1Y9	IGHV3-72	Immunoglobulin heavy variable 3-72	188.162	221.836	214.878	238.96	4	5	3	5
A0A0B4J2D9;P0DP09	IGKV1D-13;IGKV1-13	Immunoglobulin kappa variable 1D-13;Immunoglobulin kappa variable 1-13	730.399	667.294	3072.97	401.693	1	1	1	2
A0A0B4J2H0	IGHV1-69D	Immunoglobulin heavy variable 1-69D	93.9444	162.987	144.468	175.129	1	1	1	1
A0A0C4DH24	IGKV6-21	Immunoglobulin kappa variable 6-21	648.895	601.409	473.693	583.577	1	1	1	1
A0A0C4DH25	IGKV3D-20	Immunoglobulin kappa variable 3D-20	17811.2	24358.1	14057.8	17504.8	1	1	1	1
A0A0C4DH29	IGHV1-3	Immunoglobulin heavy variable 1-3	NaN	89.088	89.0262	32.4332	0	4	3	1
A0A0C4DH31	IGHV1-18	Immunoglobulin heavy variable 1-18	119.065	219.009	164.645	130.975	6	6	5	4
A0A0C4DH33	IGHV1-24	Immunoglobulin heavy variable 1-24	28.9179	33.0835	NaN	27.5893	1	1	0	1
A0A0C4DH34	IGHV4-28	Immunoglobulin heavy variable 4-28	1279.56	1120.62	1066.71	1186.26	4	4	2	4
A0A0C4DH35	IGHV3-35	Probable non-functional immunoglobulin heavy variable 3-35	121.429	238.123	186.293	162.016	5	2	2	3
A0A0C4DH36	IGHV3-38	Probable non-functional immunoglobulin heavy variable 3-38	475.466	674.006	339.303	359.828	3	3	2	2
A0A0C4DH38	IGHV5-51	Immunoglobulin heavy variable 5-51	620.208	1321.86	2330.34	1127.12	6	6	5	5
A0A0C4DH43	IGHV2-70D	Immunoglobulin heavy variable 2-70D	1394.18	1269.73	945.136	1913.85	4	6	4	6
A0A0C4DH67	IGKV1-8	Immunoglobulin kappa variable 1-8	459.781	379.167	518.316	373.384	5	5	2	5
A0A0C4DH68	IGKV2-24	Immunoglobulin kappa variable 2-24	1128.19	740.262	754.536	1050.68	5	6	3	6
A0A0C4DH73;P01611	IGKV1-12;IGKV1D-12	Immunoglobulin kappa variable 1-12;Immunoglobulin kappa variable 1D-12	885.555	577.873	1068.73	839.11	3	3	1	3
A0A0G2JS06	IGLV5-39	Immunoglobulin lambda variable 5-39	425.361	427.048	1000.19	282.654	1	1	1	1
A0A0J9YX35	IGHV3-64D	Immunoglobulin heavy variable 3-64D	431.851	1038.85	505.342	371.861	2	2	1	3
A0A0J9YXX1	IGHV5-10-1	Immunoglobulin heavy variable 5-10-1	119.216	2538.13	97.9759	1761.22	2	3	2	3
A0A1B0GTC6	C3orf85	Uncharacterized protein C3orf85	72.0139	63.0313	NaN	22.321	1	1	0	1
A0M8Q6	IGLC7	Immunoglobulin lambda constant 7	19956.7	110118	68891.9	28796.7	3	3	3	3
A1L4H1	SSC5D	Soluble scavenger receptor cysteine-rich domain-containing protein SSC5D	70.7888	30.3843	NaN	NaN	3	2	0	0
A2PYH4	HFM1	Probable ATP-dependent DNA helicase HFM1	596.876	186.329	530.782	102.974	1	1	1	1
A5D8V7	ODAD3	Outer dynein arm-docking complex subunit 3	1135.25	579.998	NaN	1007.98	1	1	0	1
A6NGU5;P19440;P36268	GGT3P;GGT1;GGT2P	Putative glutathione hydrolase 3 proenzyme;Glutathione hydrolase 1 proenzyme;Inactive glutathione hydrolase 2	NaN	40.5546	NaN	NaN	0	3	0	0
I3L0S3	PYCARD-AS1	Putative uncharacterized protein PYCARD-AS1	9166.74	1257.43	11821.4	11155.6	1	1	1	1
O00187	MASP2	Mannan-binding lectin serine protease 2	743.298	908.073	542.143	745.841	6	8	6	7
O00391	QSOX1	Sulfhydryl oxidase 1	229.842	192.213	175.899	251.902	17	18	14	18
O00533	CHL1	Neural cell adhesion molecule L1-like protein	130.659	87.2018	66.9487	155.689	17	14	5	18
O00592	PODXL	Podocalyxin	110.947	107.22	126.986	144.957	3	3	3	3
O00602	FCN1	Ficolin-1	NaN	NaN	NaN	70.7455	0	0	0	1
O14498	ISLR	Immunoglobulin superfamily containing leucine-rich repeat protein	89.3545	38.5802	NaN	127.264	4	3	0	4
O14786	NRP1	Neuropilin-1	107.573	119.226	157.283	128.41	9	10	6	8
O14791	APOL1	Apolipoprotein L1	3817.97	5225.96	3519.68	3815.02	23	21	16	25
O15204	ADAMDEC1	ADAM DEC1	21.4148	18.1061	NaN	23.7156	2	2	0	2
O43157	PLXNB1	Plexin-B1	36.4495	NaN	NaN	32.63	3	0	0	3
O43505	B4GAT1	Beta-1,4-glucuronyltransferase 1	NaN	17.7173	NaN	9.66466	0	2	0	1
O43852	CALU	Calumenin	13.393	19.3484	12.5032	17.4225	2	3	2	2
O43866	CD5L	CD5 antigen-like	3273.32	6258.1	6673.24	1284.89	9	14	9	7
O60279	SUSD5	Sushi domain-containing protein 5	155.658	NaN	130.978	179.938	1	0	1	1
O60814;P06899;P23527;P33778;P57053;P58876;P62807;Q16778;Q5QNW6;Q8N257;Q93079;Q96A08;Q99877;Q99879;Q99880	H2BC12;H2BC11;H2BC17;H2BC3;H2BC12L;H2BC5;H2BC4;H2BC21;H2BC18;H2BC26;H2BC9;H2BC1;H2BC15;H2BC14;H2BC13	Histone H2B type 1-K;Histone H2B type 1-J;Histone H2B type 1-O;Histone H2B type 1-B;Histone H2B type F-S;Histone H2B type 1-D;Histone H2B type 1-C/E/F/G/I;Histone H2B type 2-E;Histone H2B type 2-F;Histone H2B type 3-B;Histone H2B type 1-H;Histone H2B type 1-A;Histone H2B type 1-N;Histone H2B type 1-M;Histone H2B type 1-L	67.7747	75.7336	48.2936	NaN	2	1	1	0
O75015	FCGR3B	Low affinity immunoglobulin gamma Fc region receptor III-B	105.051	168.377	198.487	176.066	5	6	3	5
O75022;Q6PI73	LILRB3;LILRA6	Leukocyte immunoglobulin-like receptor subfamily B member 3;Leukocyte immunoglobulin-like receptor subfamily A member 6	1860.11	2001.96	3252.05	492.94	1	1	1	1
O75144	ICOSLG	ICOS ligand	122.533	43.8532	45.6373	149.635	2	2	1	2
O75636	FCN3	Ficolin-3	1633.34	2028.06	888.678	1559.71	11	11	8	12
O75882	ATRN	Attractin	334.225	355.467	328.013	463.566	16	19	15	19
O94985	CLSTN1	Calsyntenin-1	13.6301	29.8834	NaN	13.6721	2	2	0	2
O95445	APOM	Apolipoprotein M	1647.86	1814.35	2368.56	1368.58	13	12	9	12
O95477	ABCA1	Phospholipid-transporting ATPase ABCA1	1440.25	1525.94	932.181	4853.96	1	1	1	1
O95479	H6PD	GDH/6PGL endoplasmic bifunctional protein	18.9459	34.8933	NaN	19.8945	5	7	0	5
O95497	VNN1	Pantetheinase	157.84	101.11	95.8259	284.635	6	7	3	7
O95897	OLFM2	Noelin-2	NaN	NaN	NaN	16.7185	0	0	0	2
P00325;P00326	ADH1B;ADH1C	All-trans-retinol dehydrogenase [NAD(+)] ADH1B;Alcohol dehydrogenase 1C	NaN	NaN	NaN	NaN	0	0	0	0
P00338	LDHA	L-lactate dehydrogenase A chain	42.1295	93.3008	48.8871	67.1532	3	3	3	3
P00390	GSR	Glutathione reductase, mitochondrial	NaN	15.863	NaN	NaN	0	1	0	0
P00450	CP	Ceruloplasmin	9010.16	11140	13195.9	8243.05	85	88	66	81
P00451	F8	Coagulation factor VIII	33.8208	NaN	42.6047	31.3434	1	0	2	4
P00488	F13A1	Coagulation factor XIII A chain	286.529	131.72	128.419	226.044	27	19	15	28
P00734	F2	Prothrombin	9074.43	9524.88	12085.9	7890.16	52	50	42	45
P00736	C1R	Complement C1r subcomponent	1356.71	1435.76	2147.38	2102.09	32	33	30	32
P00738	HP	Haptoglobin	72988.7	238527	399004	94402.1	47	49	47	47
P00739	HPR	Haptoglobin-related protein	2495.58	1843	2759.29	1793.63	5	8	9	8
P00740	F9	Coagulation factor IX	518.539	658.503	613.305	490.868	16	13	13	13
P00742	F10	Coagulation factor X	560.37	400.738	670.128	496.989	21	21	18	20
P00746	CFD	Complement factor D	636.578	374.57	389.978	732.331	7	8	9	9
P00747	PLG	Plasminogen	10863	15659.9	18174.8	9160.8	67	73	66	64
P00748	F12	Coagulation factor XII	2817.92	2627.12	2386.87	1536.92	19	17	14	16
P00750	PLAT	Tissue-type plasminogen activator	2365.89	NaN	2029.64	1974.24	1	0	1	1
P00751	CFB	Complement factor B	14859.2	16295.3	21699.5	12511	68	70	58	66
P00915	CA1	Carbonic anhydrase 1	87.857	200.408	112.093	162.051	6	8	4	8
P00918	CA2	Carbonic anhydrase 2	NaN	NaN	NaN	NaN	0	0	0	0
P01008	SERPINC1	Antithrombin-III	3039.82	2188.19	3013.93	4973.57	47	48	38	48
P01009	SERPINA1	Alpha-1-antitrypsin	75921.2	114416	137018	92457.9	74	76	62	75
P01011	SERPINA3	Alpha-1-antichymotrypsin	13523.1	17578.4	13880.5	20057.8	50	49	37	51
P01019	AGT	Angiotensinogen	7569.83	14460.7	8530.25	8949.89	24	23	16	24
P01023	A2M	Alpha-2-macroglobulin	81805.3	79268	84362.5	71166.9	165	159	132	163
P01024	C3	Complement C3	68989	67752.4	76354.2	82607.7	228	219	187	224
P01031	C5	Complement C5	8647.51	10113.6	9124.96	8902.62	114	114	94	118
P01033	TIMP1	Metalloproteinase inhibitor 1	28.4801	66.9021	109.951	54.4259	3	5	3	4
P01034	CST3	Cystatin-C	347.309	240.407	311.162	502.536	6	6	6	6
P01042	KNG1	Kininogen-1	24978.3	18349.3	23339	29461.2	45	42	36	45
P01137	TGFB1	Transforming growth factor beta-1 proprotein	54.3721	66.9889	81.8472	28.4444	5	6	6	3
P01344	IGF2	Insulin-like growth factor II	31.1999	24.1172	37.3337	66.5743	3	2	2	3
P01591	JCHAIN	Immunoglobulin J chain	3162.03	4487.43	5033.13	1303.27	9	10	10	6
P01593;P01594	IGKV1D-33;IGKV1-33	Immunoglobulin kappa variable 1D-33;Immunoglobulin kappa variable 1-33	10162.6	6345.45	10882.4	6436.52	1	1	1	1
P01597;P04432	IGKV1-39;IGKV1D-39	Immunoglobulin kappa variable 1-39;Immunoglobulin kappa variable 1D-39	53.5731	63.8907	40.0362	80.1281	3	3	3	3
P01599	IGKV1-17	Immunoglobulin kappa variable 1-17	781.685	1143.5	522.966	979.588	5	5	5	5
P01601	IGKV1D-16	Immunoglobulin kappa variable 1D-16	261.115	516.403	900.733	339.107	1	1	1	1
P01602	IGKV1-5	Immunoglobulin kappa variable 1-5	2172	2245.79	2200.87	1257.98	4	4	3	4
P01619	IGKV3-20	Immunoglobulin kappa variable 3-20	10290	17126.2	13982.1	12462.7	6	6	6	6
P01624	IGKV3-15	Immunoglobulin kappa variable 3-15	21722.3	47526.6	27129.3	28681.9	4	4	4	4
P01700	IGLV1-47	Immunoglobulin lambda variable 1-47	451.632	776.394	588.962	585.444	4	4	4	4
P01701	IGLV1-51	Immunoglobulin lambda variable 1-51	4807	2171.75	5422.32	2594.52	6	6	6	6
P01703	IGLV1-40	Immunoglobulin lambda variable 1-40	1386.33	1213.67	172.838	652.224	3	3	2	3
P01704	IGLV2-14	Immunoglobulin lambda variable 2-14	449.14	1720.08	1580.43	623.182	2	3	2	2
P01705	IGLV2-23	Immunoglobulin lambda variable 2-23	406.032	1084.95	195.748	682.855	3	2	2	2
P01706	IGLV2-11	Immunoglobulin lambda variable 2-11	1212.28	457.363	454.501	103.459	3	2	2	2
P01709	IGLV2-8	Immunoglobulin lambda variable 2-8	422.384	188.533	1473.13	210.961	2	2	2	2
P01714	IGLV3-19	Immunoglobulin lambda variable 3-19	276.621	585.257	416.433	338.316	5	5	4	4
P01717	IGLV3-25	Immunoglobulin lambda variable 3-25	473.731	586.215	542.018	373.66	5	5	5	5
P01718	IGLV3-27	Immunoglobulin lambda variable 3-27	42.1213	24.9096	NaN	22.5683	2	2	0	2
P01721	IGLV6-57	Immunoglobulin lambda variable 6-57	40.169	264.596	172.38	219.089	2	2	2	2
P01742	IGHV1-69	Immunoglobulin heavy variable 1-69	215.265	507.621	239.989	296.528	5	5	5	5
P01766	IGHV3-13	Immunoglobulin heavy variable 3-13	27.4269	55.5168	72.4828	31.2615	2	2	1	2
P01768;P0DP03	IGHV3-30;IGHV3-30-5	Immunoglobulin heavy variable 3-30;Immunoglobulin heavy variable 3-30-5	3146.28	5265.96	3151.46	3078.27	7	8	8	8
P01780	IGHV3-7	Immunoglobulin heavy variable 3-7	3359.82	3652.99	3245.1	3294.23	8	7	7	7
P01782	IGHV3-9	Immunoglobulin heavy variable 3-9	46.7715	68.7553	97.0851	NaN	2	2	2	0
P01814	IGHV2-70	Immunoglobulin heavy variable 2-70	NaN	87.1601	NaN	46.6624	0	1	0	1
P01817	IGHV2-5	Immunoglobulin heavy variable 2-5	361.963	531.694	327.463	265.016	3	3	3	3
P01833	PIGR,	Polymeric immunoglobulin receptor,POLYMERIC-IMMUNOGLOBULIN RECEPTOR PRECURSOR (PLGR) (CONTAINS:...	58.419	139.519	130.415	40.0658	6	7	4	5
P01834	IGKC	Immunoglobulin kappa constant	12323.5	23712.4	27111.3	17003.3	14	13	13	13
P01854	IGHE	Immunoglobulin heavy constant epsilon	41.2072	49.6804	139.837	NaN	5	5	4	0
P01857	IGHG1	Immunoglobulin heavy constant gamma 1	7932.97	17662.2	18990.4	10235	12	10	9	10
P01859	IGHG2	Immunoglobulin heavy constant gamma 2	10165.6	10090	15000.1	6379.07	12	13	10	13
P01860	IGHG3	Immunoglobulin heavy constant gamma 3	11435.1	22948.4	18921	9209.74	13	16	11	12
P01861	IGHG4	Immunoglobulin heavy constant gamma 4	10192.1	22945.6	36658.6	4517.86	20	20	17	19
P01871	IGHM	Immunoglobulin heavy constant mu	32326.3	28978.6	22831.6	10764	32	32	27	32
P01876	IGHA1	Immunoglobulin heavy constant alpha 1	33386.8	40725.1	114270	34224.1	13	13	13	13
P01877	IGHA2	Immunoglobulin heavy constant alpha 2	90484.5	31231.9	76906.8	45089.5	11	11	11	11
P01880	IGHD	Immunoglobulin heavy constant delta	89.8539	1512.83	443.521	904.855	3	16	8	10
P01893	HLA-H	Putative HLA class I histocompatibility antigen, alpha chain H	21.3628	24.953	27.8895	36.9082	3	2	2	4
P02042	HBD	Hemoglobin subunit delta	55.7765	133.669	NaN	51.9494	4	4	0	4
P02144	MB	Myoglobin	NaN	NaN	NaN	15.5206	0	0	0	1
P02538	KRT6A	Keratin, type II cytoskeletal 6A	93.0167	6347.02	1842.18	533.38	2	2	1	1
P02647	APOA1	Apolipoprotein A-I	139586	119710	85355.5	155197	70	67	56	70
P02649	APOE	Apolipoprotein E	13854.3	16934.5	10437.8	23429.1	47	47	32	48
P02652	APOA2	Apolipoprotein A-II	66820.6	52858.7	40997.8	57048.9	17	16	9	16
P02654	APOC1	Apolipoprotein C-I	559.142	657.761	299.665	629.446	8	9	8	9
P02655	APOC2	Apolipoprotein C-II	19165.2	13125.2	8203.85	21990	8	8	5	8
P02656	APOC3	Apolipoprotein C-III	26565.6	29218.9	14704	32500.3	8	9	4	8
P02671	FGA	Fibrinogen alpha chain	5387.33	2200.54	8604.86	4606.68	49	40	43	49
P02675	FGB	Fibrinogen beta chain	545.495	178.592	2275.76	535.457	18	13	24	17
P02679	FGG	Fibrinogen gamma chain	964.263	382.024	1856.34	842.777	20	16	20	19
P02686	MBP	Myelin basic protein	29.6695	7.35044	NaN	19.8505	1	1	0	1
P02741	CRP	C-reactive protein	55.0579	1634.89	1179.32	112.721	4	10	7	5
P02743	APCS	Serum amyloid P-component	3060.19	3248.03	2710.55	1320.52	10	11	7	9
P02745	C1QA	Complement C1q subcomponent subunit A	1492.67	1639.1	961.345	1460.79	7	7	6	7
P02746	C1QB	Complement C1q subcomponent subunit B	3146.97	3353.79	3512.54	4141.11	13	12	11	11
P02747	C1QC	Complement C1q subcomponent subunit C	2845.2	3265.88	2863.62	3473.33	4	4	4	4
P02748	C9	Complement component C9	6489.25	10811.3	15214.2	6119.74	30	36	30	32
P02749	APOH	Beta-2-glycoprotein 1	27506.7	31105.7	37201.5	17387.2	23	21	17	21
P02750	LRG1	Leucine-rich alpha-2-glycoprotein	6432.5	12316.9	15592.2	8730.91	15	16	10	17
P02751	FN1	Fibronectin	23559.2	4352.8	11644.8	15103.4	119	103	95	114
P02753	RBP4	Retinol-binding protein 4	607.764	528.381	796.959	499.48	12	10	8	11
P02760	AMBP	Protein AMBP	4290.38	3772.58	6746.89	4045.68	28	27	21	29
P02763	ORM1	Alpha-1-acid glycoprotein 1	2626.91	9071.28	18282.3	2446.96	12	12	8	12
P02765	AHSG	Alpha-2-HS-glycoprotein	27751	14600.2	18438.7	25739.2	15	16	11	14
P02766	TTR	Transthyretin	19573.6	30572.3	24442.6	8802.27	15	15	10	15
P02768	ALB	Albumin	113170	139552	213896	88449.8	116	113	101	108
P02774	GC	Vitamin D-binding protein	26428.2	39716.5	51705.6	29971.3	41	42	39	37
P02775	PPBP	Platelet basic protein	3084.61	5258.83	12467.2	1403.53	9	8	8	9
P02776	PF4	Platelet factor 4	1012.09	3685.62	4266.82	774.833	4	3	3	3
P02786	TFRC	Transferrin receptor protein 1	223.983	406.835	396.471	458.642	20	24	18	27
P02787	TF	Serotransferrin	52374.9	70298.5	67858.3	51606.8	108	100	87	101
P02788	LTF	Lactotransferrin	25.6707	51.0968	108.537	5.70409	2	4	7	2
P02790	HPX	Hemopexin	25930.9	28595	25315	27386.3	44	45	35	48
P03950	ANG	Angiogenin	46.5598	45.9013	65.1481	38.4729	4	4	2	2
P03951	F11	Coagulation factor XI	588.553	781.013	745.343	860.927	15	14	10	12
P03952	KLKB1	Plasma kallikrein	2368.02	2844.64	2412.9	2971.66	38	40	33	36
P04003	C4BPA	C4b-binding protein alpha chain	17847.4	12723.8	23603.8	18710.8	30	32	31	32
P04004	VTN	Vitronectin	46226.9	31154.5	43273.2	48129	28	25	25	27
P04040	CAT	Catalase	8.73384	18.1206	30.3303	19.0574	5	7	4	3
P04070	PROC	Vitamin K-dependent protein C	634.353	443.683	472.7	482.278	8	9	7	8
P04075	ALDOA	Fructose-bisphosphate aldolase A	27.8264	51.9232	42.6999	64.8814	5	6	4	5
P04114	APOB	Apolipoprotein B-100	38792.3	20986.1	16776.2	33028.1	456	421	318	442
P04180	LCAT	Phosphatidylcholine-sterol acyltransferase	767.18	673.648	745.287	1130.04	11	10	7	9
P04196	HRG	Histidine-rich glycoprotein	5321.61	4257.84	5165.99	8002.09	32	32	27	31
P04211	IGLV7-43	Immunoglobulin lambda variable 7-43	4607.77	3902.9	3933.55	2620.2	3	3	3	3
P04217	A1BG	Alpha-1B-glycoprotein	28253.1	20441.8	23917.5	30994	30	31	24	28
P04259	KRT6B	Keratin, type II cytoskeletal 6B	NaN	392.77	145.533	NaN	0	1	1	0
P04264	KRT1	Keratin, type II cytoskeletal 1	2904.65	10466.5	21905.2	3956.14	9	7	9	7
P04275	VWF	von Willebrand factor	2337.93	1879.27	1998.49	1435.91	83	83	67	77
P04278	SHBG	Sex hormone-binding globulin	221.65	160.833	357.771	508.555	16	14	7	14
P04406	GAPDH	Glyceraldehyde-3-phosphate dehydrogenase	111.459	202.093	120.686	72.6225	4	6	5	4
P04430	IGKV1-16	Immunoglobulin kappa variable 1-16	297.473	441.485	640.917	219.836	4	4	3	4
P04439	HLA-A	HLA class I histocompatibility antigen, A alpha chain	26.3714	22.7248	NaN	34.6394	2	2	0	2
P04908;P0C0S5;P0C0S8;P16104;P20671;Q16777;Q6FI13;Q71UI9;Q7L7L0;Q93077;Q96KK5;Q96QV6;Q99878;Q9BTM1	H2AC4;H2AZ1;H2AC11;H2AX;H2AC7;H2AC20;H2AC18;H2AZ2;H2AC25;H2AC6;H2AC12;H2AC1;H2AC14;H2AJ	Histone H2A type 1-B/E;Histone H2A.Z;Histone H2A type 1;Histone H2AX;Histone H2A type 1-D;Histone H2A type 2-C;Histone H2A type 2-A;Histone H2A.V;Histone H2A type 3;Histone H2A type 1-C;Histone H2A type 1-H;Histone H2A type 1-A;Histone H2A type 1-J;Histone H2A.J	83.5507	35.3966	44.4761	32.2467	2	2	1	2
P05062	ALDOB	Fructose-bisphosphate aldolase B	90.568	54.9458	12.7268	32.836	13	13	2	12
P05067	APP	Amyloid-beta precursor protein	66.7496	66.5291	85.905	70.0574	18	17	14	18
P05089	ARG1	Arginase-1	NaN	36.9822	NaN	NaN	0	2	0	0
P05090	APOD	Apolipoprotein D	1369.89	2057.79	1171.99	2053.31	7	7	6	8
P05109	S100A8	Protein S100-A8	NaN	77.0109	NaN	NaN	0	1	0	0
P05154	SERPINA5	Plasma serine protease inhibitor	80.508	25.6942	56.0966	34.0911	11	6	4	12
P05155	SERPING1	Plasma protease C1 inhibitor	32267.5	13676.8	13499	32559.2	48	42	37	46
P05156	CFI	Complement factor I	457.976	698.802	844.046	447.509	22	29	23	21
P05160	F13B	Coagulation factor XIII B chain	245.003	445.55	340.865	303.189	22	25	15	20
P05362	ICAM1	Intercellular adhesion molecule 1	103.243	133.434	124.616	182.777	7	8	3	7
P05452	CLEC3B	Tetranectin	824.513	763.098	908.036	870.492	12	10	8	10
P05543	SERPINA7	Thyroxine-binding globulin	1212.56	1160.01	1356.91	1644.68	28	27	21	28
P05546	SERPIND1	Heparin cofactor 2	14361	16784.8	19719.1	16488.9	34	34	31	34
P05556	ITGB1	Integrin beta-1	35.8853	32.0796	28.6489	43.6683	7	5	3	8
P06276	BCHE	Cholinesterase	457.789	524.165	505.368	674.039	14	17	9	17
P06310	IGKV2-30	Immunoglobulin kappa variable 2-30	414.297	347.257	264.143	582.883	4	4	3	4
P06312	IGKV4-1	Immunoglobulin kappa variable 4-1	4261.21	4171.71	4149.6	5340.22	5	5	5	5
P06331	IGHV4-34	Immunoglobulin heavy variable 4-34	4611.59	7457.24	4339.11	3811.11	4	4	4	4
P06396	GSN	Gelsolin	18547.4	11533	7259.39	18618.6	72	67	53	71
P06681	C2	Complement C2	804.793	935.527	1103.55	833.861	39	38	33	37
P06702	S100A9	Protein S100-A9	22.2074	108.825	123.286	NaN	2	5	5	0
P06727	APOA4	Apolipoprotein A-IV	26124.9	27969.9	29232.8	35553.6	64	64	53	67
P06761;P07823;P11021;P20029	;;HSPA5,;	78 KD GLUCOSE REGULATED PROTEIN PRECURSOR (GRP 78) (IMMUNOGLOBULIN...;78 KD GLUCOSE REGULATED PROTEIN PRECURSOR (GRP 78) (IMMUNOGLOBULIN...;Endoplasmic reticulum chaperone BiP,78 KD GLUCOSE REGULATED PROTEIN PRECURSOR (GRP 78) (IMMUNOGLOBULIN...;78 KD GLUCOSE REGULATED PROTEIN PRECURSOR (GRP 78) (IMMUNOGLOBULIN...	166.848	174.658	171.056	163.513	23	23	21	26
P07195	LDHB	L-lactate dehydrogenase B chain	146.161	238.369	150.877	205.748	10	10	7	10
P07225	PROS1	Vitamin K-dependent protein S	7120.64	5343.96	6993.3	6829.38	32	30	31	33
P07237	P4HB	Protein disulfide-isomerase	136.327	110.481	137.02	121.194	7	5	5	8
P07333	CSF1R	Macrophage colony-stimulating factor 1 receptor	50.3349	50.3577	NaN	110.935	3	3	0	3
P07339	CTSD	Cathepsin D	80.7369	87.1983	153.748	96.7435	8	9	6	9
P07357	C8A	Complement component C8 alpha chain	1653.86	1571.31	3141.56	1897.92	24	25	25	22
P07358	C8B	Complement component C8 beta chain	1153.38	878.205	1942.88	1139.8	32	31	26	25
P07359	GP1BA	Platelet glycoprotein Ib alpha chain	146.03	155.446	146.626	221.269	8	7	4	7
P07360	C8G	Complement component C8 gamma chain	588.106	574.47	977.214	798.192	12	13	10	13
P07477	PRSS1	Serine protease 1	617.937	1527.27	1576.55	127.72	1	1	1	1
P07737	PFN1	Profilin-1	26.3009	22.4102	55.9159	27.1016	5	5	2	5
P07996	THBS1	Thrombospondin-1	860.441	1631.99	1477.59	854.995	41	41	36	41
P08185	SERPINA6	Corticosteroid-binding globulin	1609.31	1759.38	1978.95	1914.89	14	13	11	15
P08195	SLC3A2	Amino acid transporter heavy chain SLC3A2	141.317	128.297	340.512	109.988	7	6	3	7
P08246	ELANE	Neutrophil elastase	9.13761	20.5367	42.6121	17.0413	1	1	1	1
P08253	MMP2	72 kDa type IV collagenase	31.9355	15.8118	47.6635	36.419	4	5	2	6
P08294	SOD3	Extracellular superoxide dismutase [Cu-Zn]	27.3684	NaN	NaN	43.0804	2	0	0	3
P08519	LPA	Apolipoprotein(a)	1288.21	1019.93	995.7	1380.8	15	13	10	13
P08571	CD14	Monocyte differentiation antigen CD14	323.174	401.506	578.284	311.765	13	15	10	14
P08581	MET	Hepatocyte growth factor receptor	NaN	24.9822	NaN	NaN	0	1	0	0
P08603	CFH	Complement factor H	4315.51	7680.25	10910	3645.31	66	71	65	61
P08637	FCGR3A,	Low affinity immunoglobulin gamma Fc region receptor III-A,LOW AFFINITY IMMUNOGLOBULIN GAMMA FC RECEPTOR III-1 PRECURSOR...	167.079	136.587	108.599	209.742	3	3	2	2
P08697	SERPINF2	Alpha-2-antiplasmin	4721.77	4315.36	5357.23	4259.9	28	26	20	28
P08709	F7	Coagulation factor VII	87.9496	44.3906	32.0108	46.6908	4	4	1	6
P08779	KRT16	Keratin, type I cytoskeletal 16	38.777	1189.82	530.81	65.7065	4	4	5	4
P09172	DBH	Dopamine beta-hydroxylase	161.764	151.677	164.535	133.638	14	14	11	14
P09486	SPARC	SPARC	212.916	378.243	582.766	259.868	4	5	4	3
P09603	CSF1	Macrophage colony-stimulating factor 1	NaN	39.6631	26.4163	22.2607	0	2	1	2
P09871	C1S	Complement C1s subcomponent	8273.85	8298.95	10429	10361.9	33	30	30	33
P09914;Q13325	IFIT1;IFIT5	Interferon-induced protein with tetratricopeptide repeats 1;Interferon-induced protein with tetratricopeptide repeats 5	NaN	NaN	NaN	218.096	0	0	0	1
P0C0L4	C4A	Complement C4-A	69968.1	43227.5	62050.7	73993.2	158	140	113	150
P0C0L5	C4B	Complement C4-B	5439.33	8018.7	11605	7144.8	6	6	5	7
P0DJI8	SAA1	Serum amyloid A-1 protein	742.422	11148.7	7537.65	893.376	8	12	10	7
P0DJI9	SAA2	Serum amyloid A-2 protein	78.2286	1985.83	2908.5	65.9149	4	4	4	4
P0DOY3	IGLC3	Immunoglobulin lambda constant 3	27515.8	93513.3	43232.8	28498.1	5	4	5	5
P0DTE1	IGHV3-38-3	Probable non-functional immunoglobulin heavy variable 3-38-3	96.1069	87.5833	182.06	71.8191	2	2	1	2
P10124	SRGN	Serglycin	271.714	313.926	348.904	138.847	4	5	4	4
P10643	C7	Complement component C7	457.903	661.061	952.411	429.03	42	45	38	37
P10645	CHGA	Chromogranin-A	59.7607	40.0157	23.4575	NaN	1	1	1	0
P10721	KIT	Mast/stem cell growth factor receptor Kit	55.7036	50.5572	NaN	69.9324	3	2	0	3
P10909	CLU	Clusterin	15269.8	11494.8	14233.1	15120.7	35	38	29	37
P11226	MBL2	Mannose-binding protein C	135.315	731.758	532.441	239.083	8	9	9	8
P11279	LAMP1	Lysosome-associated membrane glycoprotein 1	32.1036	25.2481	NaN	40.7444	4	4	0	3
P11362	FGFR1	Fibroblast growth factor receptor 1	44.4796	24.5201	NaN	51.674	1	1	0	1
P11597	CETP	Cholesteryl ester transfer protein	320.987	332.092	249.551	516.92	9	11	5	12
P12109	COL6A1	Collagen alpha-1(VI) chain	48.0487	37.1597	NaN	48.1775	5	4	0	4
P12111	COL6A3	Collagen alpha-3(VI) chain	104.011	100.519	78.7512	109.09	37	37	16	39
P12259	F5	Coagulation factor V	885.687	775.688	832.507	866.42	81	71	63	82
P12273	PIP	Prolactin-inducible protein	19.189	NaN	NaN	NaN	2	0	0	0
P12318;P31995	FCGR2A,;FCGR2C,	Low affinity immunoglobulin gamma Fc region receptor II-a,LOW AFFINITY IMMUNOGLOBULIN GAMMA FC RECEPTOR II-A PRECURSOR (FC-GAMMA...;Low affinity immunoglobulin gamma Fc region receptor II-c,LOW AFFINITY IMMUNOGLOBULIN GAMMA FC RECEPTOR II C PRECURSOR (FC-GAMMA...	110.024	111.736	209.796	127.045	2	2	2	2
P12830	CDH1	Cadherin-1	74.6892	66.923	98.3439	119.163	3	5	3	5
P12955	PEPD	Xaa-Pro dipeptidase	56.9718	61.1127	146.578	63.2873	3	5	3	5
P13473	LAMP2	Lysosome-associated membrane glycoprotein 2	25.379	30.2244	98.1229	64.3736	2	2	2	1
P13591	NCAM1/CD56	Neural cell adhesion molecule 1	202.282	105.035	125.974	223.537	11	9	7	12
P13598	ICAM2	Intercellular adhesion molecule 2	82.5127	112.198	87.7066	142.803	3	3	3	3
P13647	KRT5	Keratin, type II cytoskeletal 5	292.334	2364.99	1257.97	721.529	2	3	2	1
P13671	C6	Complement component C6	2365.57	3659.34	4261.3	1843.3	37	41	35	35
P13796	LCP1	Plastin-2	164.962	291.495	282.376	302.075	19	20	13	21
P13987	CD59	CD59 glycoprotein	26.6629	41.6895	NaN	63.0961	2	1	0	1
P14136	GFAP	Glial fibrillary acidic protein	NaN	NaN	36.4664	65.0034	0	0	1	2
P14151	SELL	L-selectin	328.505	534.745	547.569	931.865	5	4	4	5
P14209	CD99	CD99 antigen	120.791	71.6068	NaN	107.135	2	1	0	2
P14543	NID1	Nidogen-1	70.107	127.37	116.927	78.0534	17	20	8	21
P14618	PKM	Pyruvate kinase PKM	NaN	12.5173	NaN	6.94895	0	1	0	1
P14625	HSP90B1	Endoplasmin	146.843	119.37	127.521	127.991	13	15	10	16
P14780	MMP9	Matrix metalloproteinase-9	22.1677	59.5152	263.139	17.8243	5	8	9	6
P14923	JUP	Junction plakoglobin	20.9123	69.9776	42.7746	17.3116	5	17	9	5
P15144	ANPEP	Aminopeptidase N	102.706	106.057	93.2234	85.8359	20	21	12	18
P15151	PVR	Poliovirus receptor	149.351	109.6	119.634	164.146	5	5	4	5
P15169	CPN1	Carboxypeptidase N catalytic chain	2990.52	1869.65	1916.08	3157.66	18	18	14	18
P15311;P26038;P35241	EZR;MSN;RDX	Ezrin;Moesin;Radixin	14.3247	11.8854	NaN	NaN	1	1	0	0
P15814	IGLL1,	Immunoglobulin lambda-like polypeptide 1,IMMUNOGLOBULIN-RELATED 14.1 PROTEIN PRECURSOR. - HOMO SAPIENS...	23544.5	16046.8	41007	20052.8	2	2	2	2
P15924	DSP	Desmoplakin	105.161	360.017	295.09	74.9508	15	49	27	12
P16070	CD44	CD44 antigen	151.438	87.9336	88.1862	146.796	3	3	4	5
P16150	SPN	Leukosialin	41.857	NaN	NaN	38.8689	1	0	0	1
P17813	ENG	Endoglin	24.8889	17.1313	NaN	21.381	2	2	0	2
P17936	IGFBP3	Insulin-like growth factor-binding protein 3	629.115	823.3	539.189	714.319	8	9	8	8
P18428	LBP	Lipopolysaccharide-binding protein	478.025	1681.49	1364.87	676.165	21	20	17	19
P18827	SDC1	Syndecan-1	NaN	43.5908	NaN	NaN	0	1	0	0
P18850	ATF6	Cyclic AMP-dependent transcription factor ATF-6 alpha	NaN	23.0713	NaN	10.63	0	2	0	1
P19022	CDH2	Cadherin-2	72.9394	48.4052	71.6612	60.151	7	5	5	7
P19320	VCAM1	Vascular cell adhesion protein 1	136.879	148.696	137.318	203.078	17	17	11	20
P19652	ORM2	Alpha-1-acid glycoprotein 2	215.929	1175.75	2855.55	355.329	11	14	10	14
P19823	ITIH2	Inter-alpha-trypsin inhibitor heavy chain H2	72511.8	39816.6	62246.4	80877.2	70	62	53	71
P19827	ITIH1	Inter-alpha-trypsin inhibitor heavy chain H1	31463	25388.6	28140.6	37087.3	62	59	52	60
P20742	PZP	Pregnancy zone protein	165.368	44.5416	445.887	790.76	30	21	24	37
P20774	OGN	Mimecan	22.0724	16.2479	NaN	21.9725	4	3	0	5
P20851	C4BPB	C4b-binding protein beta chain	1296.78	964.066	1665.36	1430.74	11	11	10	10
P22105	TNXB	Tenascin-X	173.167	164.407	118.247	244.58	30	26	18	29
P22352	GPX3	Glutathione peroxidase 3	1027.72	1629.48	900.077	1028.07	10	12	10	11
P22692	IGFBP4	Insulin-like growth factor-binding protein 4	73.8373	57.1119	61.2311	76.8523	3	4	4	4
P22792	CPN2	Carboxypeptidase N subunit 2	2252.93	1723.45	2026.81	2071.61	11	13	12	12
P22891	PROZ	Vitamin K-dependent protein Z	335.464	775.953	479.064	393.927	10	11	9	11
P23083	IGHV1-2	Immunoglobulin heavy variable 1-2	790.085	908.364	1693.99	611.768	7	5	5	4
P23142	FBLN1	Fibulin-1	445.407	443.662	406.521	515.54	25	29	16	25
P23470	PTPRG	Receptor-type tyrosine-protein phosphatase gamma	35.389	54.4594	41.7695	27.0049	3	4	3	4
P23528	CFL1	Cofilin-1	79.4457	26.7665	NaN	15.9487	4	4	0	4
P24592	IGFBP6	Insulin-like growth factor-binding protein 6	19.0332	12.105	10.5587	16.5891	2	2	1	3
P24593	IGFBP5	Insulin-like growth factor-binding protein 5	57.1821	65.5472	39.5567	35.3153	2	2	2	2
P24821	TNC	Tenascin	96.0687	133.126	101.849	77.1605	19	22	15	19
P25311	AZGP1	Zinc-alpha-2-glycoprotein	7647.88	9894.03	9907.62	7609.52	28	27	25	27
P25786	PSMA1	Proteasome subunit alpha type-1	20.4547	30.5902	NaN	NaN	2	2	0	0
P25787	PSMA2	Proteasome subunit alpha type-2	3.62024	5.89384	NaN	NaN	1	1	0	0
P26927	MST1	Hepatocyte growth factor-like protein	145.692	76.3065	148.964	149.776	13	11	10	11
P27169	PON1	Serum paraoxonase/arylesterase 1	13828.5	7783.19	11761.2	15313.4	22	18	13	22
P27487	DPP4	Dipeptidyl peptidase 4	54.3176	62.9057	NaN	97.6085	4	4	0	5
P27918	CFP	Properdin	285.353	447.608	396.958	230.491	6	7	6	6
P28072	PSMB6	Proteasome subunit beta type-6	19.7551	26.0995	NaN	22.4446	3	3	0	2
P28827	PTPRM	Receptor-type tyrosine-protein phosphatase mu	51.5497	49.36	73.4773	58.5068	1	2	1	2
P29122	PCSK6	Proprotein convertase subtilisin/kexin type 6	NaN	21.5893	7.93547	NaN	0	2	1	0
P29622	SERPINA4	Kallistatin	1522.34	1325.44	882.236	1817.47	30	27	21	32
P30043	BLVRB	Flavin reductase (NADPH)	NaN	27.3803	NaN	29.2796	0	2	0	1
P30101	PDIA3	Protein disulfide-isomerase A3	41.3083	33.3002	NaN	48.0272	6	7	0	4
P30530	AXL	Tyrosine-protein kinase receptor UFO	NaN	44.1698	NaN	47.2624	0	2	0	2
P30740	SERPINB1	Leukocyte elastase inhibitor	NaN	NaN	NaN	NaN	0	0	0	0
P31025;Q5VSP4	LCN1;LCN1P1	Lipocalin-1;Putative lipocalin 1-like protein 1	NaN	NaN	45.6903	NaN	0	0	1	0
P31431	SDC4	Syndecan-4	NaN	NaN	NaN	36.0257	0	0	0	1
P31944	CASP14	Caspase-14	NaN	NaN	NaN	NaN	0	0	0	0
P32119	PRDX2	Peroxiredoxin-2	53.8252	94.4585	44.8138	65.7193	5	7	3	7
P32942	ICAM3	Intercellular adhesion molecule 3	36.8303	NaN	39.267	106.882	1	0	1	1
P33151	CDH5	Cadherin-5	383.279	383.616	319.444	499.908	16	14	13	16
P33908	MAN1A1	Mannosyl-oligosaccharide 1,2-alpha-mannosidase IA	210.293	345.9	275.601	216.95	16	15	12	16
P34096	RNASE4	Ribonuclease 4	NaN	NaN	NaN	NaN	0	0	0	0
P35030	PRSS3	Trypsin-3	NaN	28.0621	38.3432	20.3555	0	1	1	1
P35443	THBS4	Thrombospondin-4	543.625	257.025	391.868	460.368	9	7	2	9
P35527	KRT9	Keratin, type I cytoskeletal 9	1420.78	5116.04	4689.08	973.478	3	2	2	2
P35542	SAA4	Serum amyloid A-4 protein	10525.5	17157.3	12756.5	15342.2	12	12	8	13
P35858	IGFALS	Insulin-like growth factor-binding protein complex acid labile subunit	1373.64	2376.68	1431.56	2200.57	26	26	21	25
P35916	FLT4	Vascular endothelial growth factor receptor 3	60.28	51.9035	115.499	71.6329	4	4	2	4
P36604		78 KD GLUCOSE REGULATED PROTEIN HOMOLOG PRECURSOR (GRP 78) (IMMUNOGLOBULIN...	189.417	158.058	252.512	190.297	1	1	1	1
P36955	SERPINF1	Pigment epithelium-derived factor	3372.25	3440.61	2941.77	3547.89	24	24	19	25
P36980	CFHR2	Complement factor H-related protein 2	30.7514	22.2277	98.0967	NaN	1	2	3	0
P39060	COL18A1	Collagen alpha-1(XVIII) chain	36.0744	38.7024	39.1447	44.6022	5	4	4	4
P40197	GP5	Platelet glycoprotein V	118.414	300.542	223.962	122.983	10	13	7	10
P41222	PTGDS	Prostaglandin-H2 D-isomerase	251.158	214.512	289.479	356.565	6	5	3	6
P41439	FOLR3	Folate receptor gamma	NaN	55.421	96.6044	NaN	0	1	1	0
P42704	LRPPRC	Leucine-rich PPR motif-containing protein, mitochondrial	7973.5	9203.94	12229.9	8211.98	1	1	1	1
P42785	PRCP	Lysosomal Pro-X carboxypeptidase	NaN	NaN	NaN	16.1177	0	0	0	1
P43121	MCAM	Cell surface glycoprotein MUC18	71.173	31.1101	65.9622	85.2675	6	5	4	7
P43251	BTD	Biotinidase	568.693	540.323	524.946	462.286	11	12	6	11
P43652	AFM	Afamin	1066.58	1361.34	990.882	748.812	32	33	26	29
P47898	HTR5A	5-hydroxytryptamine receptor 5A	93.1995	200.858	NaN	105.435	1	1	0	1
P48740	MASP1	Mannan-binding lectin serine protease 1	221.49	168.273	212.73	243.445	10	11	6	10
P49747	COMP	Cartilage oligomeric matrix protein	270.156	158.379	168.63	333.797	5	6	3	5
P49908	SELENOP	Selenoprotein P	2214.48	1424.25	2438.36	1969.61	15	13	12	14
P49913	CAMP	Cathelicidin antimicrobial peptide	145.334	294.488	354.325	114.696	3	6	3	4
P51884	LUM	Lumican	2352.34	1286.16	1409.45	2693.54	16	15	11	16
P52848	NDST1	Bifunctional heparan sulfate N-deacetylase/N-sulfotransferase 1	54.3076	NaN	68.7219	51.5143	1	0	1	1
P54108	CRISP3	Cysteine-rich secretory protein 3	43.3068	16.1682	27.7353	41.4481	1	4	2	3
P55056	APOC4	Apolipoprotein C-IV	188.566	339.003	151.643	267.854	6	7	3	6
P55058	PLTP	Phospholipid transfer protein	232.493	250.599	287.418	286.629	13	12	6	11
P55103	INHBC	Inhibin beta C chain	114.904	74.1956	64.3484	86.1264	1	1	1	1
P55290	CDH13	Cadherin-13	25.9551	24.5259	14.2777	25.1018	5	6	2	6
P55774	CCL18	C-C motif chemokine 18	NaN	69.9641	73.6029	NaN	0	3	2	0
P56199	ITGA1	Integrin alpha-1	304.807	748.286	NaN	708.101	1	1	0	1
P58166	INHBE	Inhibin beta E chain	92.8415	111.688	NaN	53.1548	1	1	0	1
P58335	ANTXR2	Anthrax toxin receptor 2	62.1144	8.32385	NaN	63.1256	2	2	0	3
P60709	ACTB	Actin, cytoplasmic 1	971.233	934.238	747.209	987.846	22	20	17	24
P60985	KRTDAP	Keratinocyte differentiation-associated protein	NaN	8.62659	NaN	NaN	0	2	0	0
P61626	LYZ	Lysozyme C	421.904	340.881	613.928	471.007	7	7	7	7
P61769	B2M	Beta-2-microglobulin	137.433	165.38	214.246	311.596	3	3	2	3
P62328	TMSB4X	Thymosin beta-4	132.458	209.995	210.605	136.263	3	4	4	4
P62805	H4C1	Histone H4	28.1024	60.7308	16.448	23.0794	4	6	2	3
P63261	ACTG1	Actin, cytoplasmic 2	108.847	126.754	183.933	141.66	1	1	1	1
P68431;P84243;Q16695;Q5TEC6;Q6NXT2;Q71DI3	H3C1;H3-3A;H3-4;H3-7;H3-5;H3C15	Histone H3.1;Histone H3.3;Histone H3.1t;Histone H3-7;Histone H3.3C;Histone H3.2	75.4785	NaN	NaN	NaN	1	0	0	0
P68871	HBB	Hemoglobin subunit beta	7026.24	18430.5	2737.51	8144.06	16	16	10	16
P69892	HBG2	Hemoglobin subunit gamma-2	5738.69	11205.3	2303.47	6941.7	2	8	2	4
P69905	HBA1	Hemoglobin subunit alpha	1975.43	3915.31	646.928	2086.68	16	17	14	15
P78324;Q5TFQ8;Q9P1W8	SIRPA;SIRPB1;SIRPG	Tyrosine-protein phosphatase non-receptor type substrate 1;Signal-regulatory protein beta-1 isoform 3;Signal-regulatory protein gamma	603.674	1916.98	1936.98	2447.25	1	1	1	1
P80108	GPLD1	Phosphatidylinositol-glycan-specific phospholipase D	1368.42	1553.5	1066.72	1399.13	29	31	19	30
P80188	LCN2	Neutrophil gelatinase-associated lipocalin	NaN	21.9138	79.9692	24.8078	0	2	3	2
P80723	BASP1	Brain acid soluble protein 1	70.0362	36.0681	45.6633	43.8987	4	2	2	4
P80748	IGLV3-21	Immunoglobulin lambda variable 3-21	902.382	2108.49	3119.66	783.234	3	4	4	1
P81605	DCD	Dermcidin	133.884	124.797	206.383	232.31	4	4	2	4
P98160	HSPG2	Basement membrane-specific heparan sulfate proteoglycan core protein	67.128	53.5123	42.5138	77.7327	7	5	3	7
Q01459	CTBS	Di-N-acetylchitobiase	64.3705	52.0282	45.9852	84.424	4	4	3	4
Q01469	FABP5	Fatty acid-binding protein 5	29.7713	42.098	78.5548	18.6125	2	3	1	2
Q02413	DSG1	Desmoglein-1	44.3387	90.1799	128.086	24.5182	3	7	6	5
Q02818	NUCB1	Nucleobindin-1	NaN	20.7392	NaN	17.9688	0	2	0	2
Q02985	CFHR3	Complement factor H-related protein 3	2251.37	3017.25	2888.28	2606.1	6	10	6	8
Q03167	TGFBR3	Transforming growth factor beta receptor type 3	NaN	26.8109	NaN	32.5308	0	1	0	1
Q03591	CFHR1	Complement factor H-related protein 1	2112.01	4365.26	3789.98	2090.7	15	15	14	13
Q04756	HGFAC	Hepatocyte growth factor activator	420.61	221.373	330.824	325.828	8	9	8	9
Q05513	PRKCZ	Protein kinase C zeta type	276.23	108.499	192.783	327.991	1	1	1	1
Q06033	ITIH3	Inter-alpha-trypsin inhibitor heavy chain H3	2846.13	2905.09	4063.04	4456	59	57	54	60
Q07954	LRP1	Prolow-density lipoprotein receptor-related protein 1	33.2961	23.4228	38.4004	35.7085	9	6	2	12
Q08380	LGALS3BP	Galectin-3-binding protein	1925.03	1849.2	2134.3	2391.06	16	15	12	15
Q08554	DSC1	Desmocollin-1	NaN	25.777	25.9743	NaN	0	2	1	0
Q10588	BST1	ADP-ribosyl cyclase/cyclic ADP-ribose hydrolase 2	NaN	16.6296	NaN	25.7016	0	2	0	2
Q12794	HYAL1	Hyaluronidase-1	29.4301	19.5619	NaN	28.505	3	4	0	3
Q12805	EFEMP1	EGF-containing fibulin-like extracellular matrix protein 1	140.868	106.118	154.367	155.912	9	8	5	10
Q12841	FSTL1	Follistatin-related protein 1	87.9699	NaN	131.411	109.681	1	0	1	1
Q12860	CNTN1	Contactin-1	29.595	20.0527	NaN	62.5007	6	4	0	11
Q12907	LMAN2	Vesicular integral-membrane protein VIP36	155.175	193.411	128.476	402.838	1	1	1	1
Q12913	PTPRJ	Receptor-type tyrosine-protein phosphatase eta	39.6824	32.384	61.6905	55.9964	5	5	1	4
Q13093	PLA2G7	Platelet-activating factor acetylhydrolase	65.4755	25.0646	NaN	38.9293	5	3	0	4
Q13103	SPP2	Secreted phosphoprotein 24	159.043	77.7572	124.635	194.083	7	5	3	6
Q13113	PDZK1IP1	PDZK1-interacting protein 1	NaN	391.035	1485.04	1686.1	0	1	1	1
Q13201	MMRN1	Multimerin-1	273.976	352.672	382.74	223.32	24	29	23	28
Q13405	MRPL49	Large ribosomal subunit protein mL49	395.253	835.69	636.654	346.382	1	1	1	1
Q13449	LSAMP	Limbic system-associated membrane protein	NaN	NaN	NaN	33.4097	0	0	0	1
Q13740	ALCAM	CD166 antigen	45.1513	22.1776	31.9157	26.3629	4	3	1	3
Q13790	APOF	Apolipoprotein F	289.891	271.878	794.022	580.456	3	3	2	3
Q13822	ENPP2	Autotaxin	65.7433	28.3558	NaN	84.1344	3	3	0	4
Q14118	DAG1	Dystroglycan 1	86.3548	61.8067	63.6398	61.1845	5	5	2	5
Q14126	DSG2	Desmoglein-2	52.3071	40.4392	48.9607	55.3369	7	8	5	8
Q14159	SPIDR	DNA repair-scaffolding protein	2091.95	599.387	1204.37	1311.33	1	1	1	1
Q14515	SPARCL1	SPARC-like protein 1	151.003	125.973	164.613	169.519	9	9	6	9
Q14520	HABP2	Hyaluronan-binding protein 2	1869.22	1749.37	1874.11	2060.4	13	15	14	13
Q14624	ITIH4	Inter-alpha-trypsin inhibitor heavy chain H4	19512.4	16374.8	19913.1	21823.5	68	69	51	69
Q14697	GANAB	Neutral alpha-glucosidase AB	26.2225	23.3067	NaN	65.3728	3	3	0	3
Q14766	LTBP1	Latent-transforming growth factor beta-binding protein 1	251.043	182.532	253.266	240.214	11	11	9	8
Q14767	LTBP2	Latent-transforming growth factor beta-binding protein 2	NaN	NaN	NaN	36.0816	0	0	0	1
Q15032	R3HDM1	R3H domain-containing protein 1	867.058	344.914	301.225	NaN	1	1	1	0
Q15057	ACAP2	Arf-GAP with coiled-coil, ANK repeat and PH domain-containing protein 2	45.2829	NaN	NaN	60.6896	1	0	0	1
Q15063	POSTN	Periostin	72.9754	153.579	74.0939	51.5636	8	14	7	11
Q15113	PCOLCE	Procollagen C-endopeptidase enhancer 1	66.398	48.2344	149.006	113.111	5	6	5	6
Q15166	PON3	Serum paraoxonase/lactonase 3	581.55	409.626	279.77	663.055	8	8	7	9
Q15465	SHH	Sonic hedgehog protein	NaN	31.3558	NaN	40.4538	0	1	0	1
Q15485	FCN2	Ficolin-2	107.054	203.362	100.432	111.639	11	10	9	9
Q15582	TGFBI	Transforming growth factor-beta-induced protein ig-h3	147.683	168.768	98.7258	143.526	22	23	10	22
Q15828	CST6	Cystatin-M	NaN	39.8103	NaN	NaN	0	2	0	0
Q16270	IGFBP7	Insulin-like growth factor-binding protein 7	50.3462	38.2787	47.5672	43.3099	2	2	2	2
Q16394	EXT1	Exostosin-1	NaN	NaN	NaN	41.6487	0	0	0	1
Q16610	ECM1	Extracellular matrix protein 1	370.199	297.663	596.269	627.594	13	14	14	15
Q16851	UGP2	UTP--glucose-1-phosphate uridylyltransferase	NaN	NaN	NaN	NaN	0	0	0	0
Q16853	AOC3	Amine oxidase [copper-containing] 3	85.368	28.7993	69.629	79.2829	4	4	2	4
Q3SXY7	LRIT3	Leucine-rich repeat, immunoglobulin-like domain and transmembrane domain-containing protein 3	NaN	NaN	120.036	NaN	0	0	1	0
Q562R1	ACTBL2	Beta-actin-like protein 2	484.617	545.311	294.994	582.981	1	1	1	1
Q5D862	FLG2	Filaggrin-2	NaN	18.921	225.193	6.74849	0	2	2	1
Q5QGS0	NEXMIF	Neurite extension and migration factor	18425.8	NaN	26938.9	NaN	1	0	1	0
Q5T749	KPRP	Keratinocyte proline-rich protein	NaN	60.9279	147.01	NaN	0	2	1	0
Q5TCX8	MAP3K21	Mitogen-activated protein kinase kinase kinase 21	74.2299	NaN	91.3813	116.643	1	0	1	1
Q6BDS2	BLTP3A	Bridge-like lipid transfer protein family member 3A	NaN	378.78	NaN	52.7454	0	1	0	1
Q6EMK4	VASN	Vasorin	180.826	184.876	203.635	259.565	10	10	4	10
Q6KB66	KRT80	Keratin, type II cytoskeletal 80	NaN	30.2269	53.5141	12.2202	0	3	1	1
Q6UX71	PLXDC2	Plexin domain-containing protein 2	198.497	230.233	199.651	205.976	5	5	5	7
Q6UXB8	PI16	Peptidase inhibitor 16	294.67	152.972	151.561	405.378	9	7	8	9
Q6UY14	ADAMTSL4	ADAMTS-like protein 4	79.7454	49.9783	NaN	65.3608	5	4	0	4
Q6YHK3	CD109	CD109 antigen	13.7427	12.6864	NaN	27.0897	7	4	0	10
Q76LX8	ADAMTS13	A disintegrin and metalloproteinase with thrombospondin motifs 13	57.7948	34.1621	54.8994	42.8948	14	9	6	12
Q7L014	DDX46	Probable ATP-dependent RNA helicase DDX46	2067.61	3695.48	4770.54	1306.51	1	1	1	1
Q7Z794	KRT77	Keratin, type II cytoskeletal 1b	NaN	NaN	NaN	NaN	0	0	0	0
Q7Z7G0	ABI3BP	Target of Nesh-SH3	59.3223	73.3473	75.0886	94.3341	7	7	6	7
Q86SQ4	ADGRG6	Adhesion G-protein coupled receptor G6	49.3573	42.8006	NaN	54.951	4	5	0	4
Q86TH1	ADAMTSL2	ADAMTS-like protein 2	NaN	NaN	NaN	95.9241	0	0	0	1
Q86U17	SERPINA11	Serpin A11	1174.03	1153.01	3068.26	1130.86	5	7	5	7
Q86UD1	OAF	Out at first protein homolog	65.5408	168.864	98.77	100.049	3	2	3	2
Q86UX7	FERMT3	Fermitin family homolog 3	15.1639	NaN	NaN	8.38038	1	0	0	1
Q86VB7	CD163	Scavenger receptor cysteine-rich type 1 protein M130	61.0736	74.841	77.5611	NaN	2	3	2	0
Q86YW5	TREML1	Trem-like transcript 1 protein	50.2037	149.778	136.064	37.5092	1	1	1	1
Q86YZ3	HRNR	Hornerin	20.7354	84.0036	49.2972	26.6466	2	4	1	4
Q8IUK5	PLXDC1	Plexin domain-containing protein 1	NaN	NaN	NaN	18.8863	0	0	0	1
Q8IUL8	CILP2	Cartilage intermediate layer protein 2	24.6406	28.0225	NaN	12.6239	1	1	0	1
Q8IWV2	CNTN4	Contactin-4	21.0013	16.8027	NaN	25.1988	3	3	0	3
Q8IYM0	FAM186B	Protein FAM186B	NaN	42.6556	NaN	29.8456	0	1	0	1
Q8N1N4	KRT78	Keratin, type II cytoskeletal 78	NaN	42.1524	83.153	NaN	0	3	2	0
Q8N6C8	LILRA3	Leukocyte immunoglobulin-like receptor subfamily A member 3	19.9322	75.9627	75.0132	69.1723	2	5	4	5
Q8NBJ4	GOLM1	Golgi membrane protein 1	35.0205	17.0691	NaN	21.7972	1	3	0	3
Q8NBP7	PCSK9	Proprotein convertase subtilisin/kexin type 9	37.3199	37.7561	64.2338	37.7801	3	4	3	3
Q8TCU4	ALMS1	Centrosome-associated protein ALMS1	15289.7	46340.2	86298.4	30938.1	1	1	1	1
Q8TDL5	BPIFB1	BPI fold-containing family B member 1	108.095	33.3926	32.2508	103.13	4	2	2	6
Q8WXX0	DNAH7	Dynein axonemal heavy chain 7	NaN	NaN	NaN	270.999	0	0	0	1
Q8WZ75	ROBO4	Roundabout homolog 4	15.7176	18.6837	NaN	24.7578	3	3	0	2
Q92496	CFHR4	Complement factor H-related protein 4	130.37	224.412	262.106	167.518	3	3	3	2
Q92743	HTRA1	Serine protease HTRA1	NaN	23.8396	17.7282	NaN	0	1	2	0
Q92820	GGH	Gamma-glutamyl hydrolase	35.3239	65.213	70.5565	59.2544	8	7	7	7
Q92859	NEO1	Neogenin	52.7027	36.4025	NaN	50.2887	3	5	0	5
Q92878	RAD50	DNA repair protein RAD50	22.6852	49.2652	28.16	NaN	1	1	1	0
Q92954	PRG4	Proteoglycan 4	1116.45	1221.12	584.401	512.032	21	22	13	21
Q96CX2	KCTD12	BTB/POZ domain-containing protein KCTD12	NaN	NaN	NaN	9.37497	0	0	0	1
Q96EE4	CCDC126	Coiled-coil domain-containing protein 126	44.9824	50.7343	NaN	22.2358	1	1	0	1
Q96H15	TIMD4	T-cell immunoglobulin and mucin domain-containing protein 4	103.324	NaN	NaN	112.129	1	0	0	1
Q96IY4	CPB2	Carboxypeptidase B2	530.246	424.845	536.432	452.474	16	14	11	16
Q96KN2	CNDP1	Beta-Ala-His dipeptidase	393.158	437.274	393.831	517.615	27	26	19	28
Q96M83	CCDC7	Coiled-coil domain-containing protein 7	NaN	NaN	NaN	563.18	0	0	0	1
Q96NZ9	PRAP1	Proline-rich acidic protein 1	61.3008	96.0195	134.349	68.1211	3	3	4	4
Q96PD5	PGLYRP2	N-acetylmuramoyl-L-alanine amidase	1963.91	870.22	1443.28	2152.3	30	26	20	29
Q96RT7	TUBGCP6	Gamma-tubulin complex component 6	NaN	NaN	NaN	NaN	0	0	0	0
Q96S96	PEBP4	Phosphatidylethanolamine-binding protein 4	22.1332	46.7965	NaN	41.3863	4	5	0	7
Q96SZ4	ZSCAN10	Zinc finger and SCAN domain-containing protein 10	178.873	584.425	NaN	138.356	1	1	0	1
Q99459	CDC5L	Cell division cycle 5-like protein	20980	24055.4	18468	13825.8	1	1	1	1
Q99784	OLFM1	Noelin	105.038	149.023	196.97	144.142	4	6	5	5
Q99969	RARRES2	Retinoic acid receptor responder protein 2	11.3742	13.4841	38.3473	34.1932	2	1	2	2
Q99986	VRK1	Serine/threonine-protein kinase VRK1	455.413	304.748	1103.86	181.301	1	1	1	1
Q9BUN1	MENT	Protein MENT	310.93	155.334	222.596	257.245	3	2	1	2
Q9BWP8	COLEC11	Collectin-11	32.9459	33.2085	58.8007	40.1941	6	4	3	5
Q9BXR6	CFHR5	Complement factor H-related protein 5	102.301	149.598	175.055	41.6623	6	7	10	5
Q9BYH8	NFKBIZ	NF-kappa-B inhibitor zeta	682.958	353.248	NaN	764.539	1	1	0	1
Q9GZT8	NIF3L1	NIF3-like protein 1	NaN	11.8366	NaN	NaN	0	1	0	0
Q9H257	CARD9	Caspase recruitment domain-containing protein 9	874.825	500.262	1365.16	1059.15	1	1	1	1
Q9H299	SH3BGRL3	SH3 domain-binding glutamic acid-rich-like protein 3	70.804	47.4575	NaN	70.2341	1	1	0	1
Q9H2X3;Q9NNX6	CLEC4M;CD209	C-type lectin domain family 4 member M;CD209 antigen	NaN	NaN	NaN	46.3198	0	0	0	1
Q9H4A9	DPEP2	Dipeptidase 2	7.67838	11.0151	NaN	NaN	1	2	0	0
Q9H4G4	GLIPR2	Golgi-associated plant pathogenesis-related protein 1	67.7892	62.2133	41.817	90.8638	5	5	2	5
Q9H6X2	ANTXR1	Anthrax toxin receptor 1	44.2202	13.6826	NaN	41.0752	2	2	0	4
Q9H8L6	MMRN2	Multimerin-2	24.866	51.7104	29.931	44.4394	3	3	2	2
Q9HDC9	APMAP	Adipocyte plasma membrane-associated protein	526.787	335.59	331.067	414.059	15	15	9	15
Q9NP80	PNPLA8	Calcium-independent phospholipase A2-gamma	2055.04	2224.69	2939.48	1318.36	1	1	1	1
Q9NPH3	IL1RAP	Interleukin-1 receptor accessory protein	93.2022	45.8523	116.69	88.7344	5	5	5	6
Q9NPR2	SEMA4B	Semaphorin-4B	29.7115	59.1428	NaN	41.4087	2	2	0	2
Q9NQ79	CRTAC1	Cartilage acidic protein 1	391.932	159.799	107.408	496.657	20	19	12	21
Q9NRR4	DROSHA	Ribonuclease 3	NaN	NaN	754.402	NaN	0	0	1	0
Q9NXE8	CWC25	Pre-mRNA-splicing factor CWC25 homolog	1159.57	1562.52	924.238	NaN	1	1	1	0
Q9NZP8	C1RL	Complement C1r subcomponent-like protein	1308.48	1926.11	1969.88	1803.73	11	10	8	11
Q9NZT1	CALML5	Calmodulin-like protein 5	NaN	146.27	149.89	NaN	0	2	2	0
Q9P2D8	UNC79	Protein unc-79 homolog	33.6517	NaN	NaN	NaN	1	0	0	0
Q9P2S5	WRAP73	WD repeat-containing protein WRAP73	144.211	NaN	205.765	NaN	1	0	1	0
Q9UBE0	SAE1	SUMO-activating enzyme subunit 1	300.269	125.758	177.907	363.65	1	1	1	1
Q9UBP4	DKK3	Dickkopf-related protein 3	29.919	65.0045	NaN	29.0449	1	1	0	2
Q9UGM5	FETUB	Fetuin-B	314.424	550.194	445.007	507.13	13	14	11	13
Q9UHG3	PCYOX1	Prenylcysteine oxidase 1	114.845	114.751	103.174	130.812	15	14	7	16
Q9UJJ9	GNPTG	N-acetylglucosamine-1-phosphotransferase subunit gamma	83.9537	60.7155	97.807	97.1567	3	3	3	3
Q9UK55	SERPINA10	Protein Z-dependent protease inhibitor	310.299	422.142	371.295	329.783	25	24	15	26
Q9ULI3	HEG1	Protein HEG homolog 1	365.117	119.295	232.962	422.821	3	3	1	4
Q9ULX3	NOB1	RNA-binding protein NOB1	NaN	167.634	NaN	220.618	0	1	0	1
Q9UNN8	PROCR	Endothelial protein C receptor	140.19	44.9374	53.1525	115.715	2	3	3	3
Q9UNW1	MINPP1	Multiple inositol polyphosphate phosphatase 1	45.7297	66.2225	55.952	51.4544	4	6	3	5
Q9Y251	HPSE	Heparanase	26.7173	76.7769	38.6381	NaN	4	4	2	0
Q9Y2I9	TBC1D30	TBC1 domain family member 30	67.9977	35.7216	87.2197	133.164	1	1	1	1
Q9Y490	TLN1	Talin-1	17.0062	NaN	NaN	14.9919	3	0	0	3
Q9Y4L1	HYOU1	Hypoxia up-regulated protein 1	16.0152	16.7081	6.71465	25.5981	1	1	1	1
Q9Y5C1	ANGPTL3	Angiopoietin-related protein 3	30.218	23.6912	13.0021	35.1096	5	6	2	6
Q9Y5Y7	LYVE1	Lymphatic vessel endothelial hyaluronic acid receptor 1	134.449	161.062	78.0517	101.008	5	5	5	5
Q9Y646	CPQ	Carboxypeptidase Q	29.0846	25.9226	NaN	37.9691	2	3	0	3
Q9Y6R7	FCGBP	IgGFc-binding protein	146.321	162.195	151.45	175.212	29	27	22	26
Q9Y6Z7	COLEC10	Collectin-10	27.1739	36.9244	42.9993	39.4206	4	2	2	4
